# Supplementary material for: Information-dependent enrichment analysis reveals time-dependent transcriptional regulation of the estrogen pathway of toxicity
Source: Arch Toxicol. 2016 Sep 3;91(4):1749–62. doi: 10.1007/s00204-016-1824-6 (PMC5364265; doi:10.1007/s00204-016-1824-6)
Supplement: Supplementary file 3 — Supplementary material 3 (XLSX 11 kb) [file 204_2016_1824_MOESM3_ESM.xlsx]

## Sheet: Sheet1
	p-value	z-score	Combined
Module 1
TFAP2C_20629094_ChIP-Seq_MCF7_Human	1.421e-06	-1.36	15.14
E2F1_21310950_ChIP-Seq_MCF7_Human	2.338e-05	-1.55	13.62
GATA3_24758297_ChIP-Seq_MCF7_Human	1.568e-06	-1.06	11.81
FOXM1_26456572_ChIP-Seq_MCF7_Human	2.657e-05	-0.89	7.75
HIF1A_21447827_ChIP-Seq_MCF7_Human*	0.007963	-1.02	4.07
TFAP2A_17053090_ChIP-ChIP_MCF7_Human	0.00223	-0.3	1.51
ZNF217_24962896_ChIP-Seq_MCF7_Human	0.003892	-0.21	0.98
E2F1_17053090_ChIP-ChIP_MCF7_Human	0.009095	-0.06	0.24
Module 2
ESR2_21235772_ChIP-Seq_MCF-7_Human	7.83e-35	-2.48	182.43
ESR1_21235772_ChIP-Seq_MCF-7_Human	5.47e-19	-2.58	101.34
ZNF217_24962896_ChIP-Seq_MCF7_Human	1.94e-26	-1.64	91.14
ARNT_22903824_ChIP-Seq_MCF7_Human	2.77e-22	-1.87	86.42
AHR_22903824_ChIP-Seq_MCF7_Human	3.02e-19	-2.05	81.45
FOXM1_26456572_ChIP-Seq_MCF7_Human	3.58e-23	-1.41	67.79
TFAP2C_20629094_ChIP-Seq_MCF7_Human	1.3e-19	-1.54	62.24
GATA3_24758297_ChIP-Seq_MCF7_Human	1.53e-18	-1.2	45.9
E2F1_21310950_ChIP-Seq_MCF7_Human	6.58e-08	-0.9	13.74
ELK1_22589737_ChIP-Seq_MCF10A_Human	1.8e-07	-0.76	11.01
TFAP2A_17053090_ChIP-ChIP_MCF7_Human	1.04e-08	-0.53	9.13
HIF1A_21447827_ChIP-Seq_MCF7_Human	6.937e-05	-0.38	3.43
PADI4_21655091_ChIP-ChIP_MCF7_Human	4.136e-06	-0.19	2.17
E2F1_17053090_ChIP-ChIP_MCF7_Human	1.442e-06	-0.16	2.06
NR3C1_21868756_ChIP-Seq_MCF10A_Human	0.0008343	0.68	-4.56
ESR1_15608294_ChIP-ChIP_MCF7_Human*	0.008491	1.07	-4.81
TOP2B_26459242_ChIP-Seq_MCF7_Human	0.0001527	0.97	-8.01
Module 3
TFAP2C_20629094_ChIP-Seq_MCF7_Human	1.421e-06	-1.36	15.14
E2F1_21310950_ChIP-Seq_MCF7_Human	2.338e-05	-1.55	13.62
GATA3_24758297_ChIP-Seq_MCF7_Human	1.568e-06	-1.06	11.81
ELK1_22589737_ChIP-Seq_MCF10A_Human	9.227e-05	-1.38	10.54
ESR2_21235772_ChIP-Seq_MCF-7_Human	0.0006228	-1.43	8.71
FOXM1_26456572_ChIP-Seq_MCF7_Human	2.657e-05	-0.88	7.66
HIF1A_21447827_ChIP-Seq_MCF7_Human*	0.007963	-1.02	4.07
TFAP2A_17053090_ChIP-ChIP_MCF7_Human	0.00223	-0.3	1.51
ZNF217_24962896_ChIP-Seq_MCF7_Human	0.003892	-0.21	0.98
E2F1_17053090_ChIP-ChIP_MCF7_Human	0.009095	-0.06	0.24
Module 4
FOXM1_26456572_ChIP-Seq_MCF7_Human	1.03e-11	-1.32	29.43
ZNF217_24962896_ChIP-Seq_MCF7_Human	2.86e-10	-1.45	28.14
ELK1_22589737_ChIP-Seq_MCF10A_Human	3.99e-06	-1.22	13.35
PADI4_21655091_ChIP-ChIP_MCF7_Human	3.368e-06	-1.12	12.41
GATA3_24758297_ChIP-Seq_MCF7_Human	9.5e-07	-0.73	8.94
TFAP2C_20629094_ChIP-Seq_MCF7_Human	2.054e-05	-0.68	6.4
TFAP2A_17053090_ChIP-ChIP_MCF7_Human	5.266e-05	-0.46	3.97
TFAP2C_20629094_ChIP-Seq_MCF7_Human	2.054e-05	-0.68	6.4
TFAP2A_17053090_ChIP-ChIP_MCF7_Human	5.266e-05	-0.46	3.97
Module 5
ESR2_21235772_ChIP-Seq_MCF-7_Human	1.3e-47	-1.99	210.47
E2F1_21310950_ChIP-Seq_MCF7_Human	5.51e-51	-1.69	191.87
GATA3_24758297_ChIP-Seq_MCF7_Human	2.24e-59	-1.13	149.69
ESR1_21235772_ChIP-Seq_MCF-7_Human	2.41e-32	-1.95	138.66
PADI4_21655091_ChIP-ChIP_MCF7_Human	1.97e-38	-1.3	110.2
TFAP2C_20629094_ChIP-Seq_MCF7_Human	1.78e-36	-1.05	84.38
ZNF217_24962896_ChIP-Seq_MCF7_Human	1.6e-33	-0.94	69.56
FOXM1_26456572_ChIP-Seq_MCF7_Human	1.15e-28	-0.48	29.94
ELK1_22589737_ChIP-Seq_MCF10A_Human	2.49e-18	-0.51	20.08
E2F1_17053090_ChIP-ChIP_MCF7_Human	1.77e-19	-0.3	12.61
HIF1A_21447827_ChIP-Seq_MCF7_Human	3.44e-12	-0.49	12.54
AHR_22903824_ChIP-Seq_MCF7_Human	5.53e-14	-0.35	10.36
TFAP2A_17053090_ChIP-ChIP_MCF7_Human	2.57e-19	-0.14	5.84
ARNT_22903824_ChIP-Seq_MCF7_Human	1.04e-11	0.17	-4.13
ESR1_15608294_ChIP-ChIP_MCF7_Human	0.00132	1.63	-10.55
NR3C1_21868756_ChIP-Seq_MCF10A_Human	1.04e-06	1.01	-13.6
TOP2B_26459242_ChIP-Seq_MCF7_Human	2.88e-09	1.14	-21.77
