# Supplementary material for: Information-dependent enrichment analysis reveals time-dependent transcriptional regulation of the estrogen pathway of toxicity
Source: Arch Toxicol. 2016 Sep 3;91(4):1749–62. doi: 10.1007/s00204-016-1824-6 (PMC5364265; doi:10.1007/s00204-016-1824-6)
Supplement: Supplementary file 4 — Supplementary material 4 (XLSX 144 kb) [file 204_2016_1824_MOESM4_ESM.xlsx]

## Sheet: E2_0.01nM_24h_down_kegg
row ID	E-Value	NumGenes
Peroxisome	0.91824	10000
Pentose phosphate pathway	0.772847	6500
Phenylalanine metabolism	0.772847	3500
Phagosome	0.772847	6000
Phosphatidylinositol signaling system	0.791599	9500
Phenylalanine, tyrosine and tryptophan biosynthesis	0.988874	9500
PI3K-Akt signaling pathway	0.772847	6000
Phototransduction	0.846981	9000
Porphyrin and chlorophyll metabolism	0.998875	8000
Platelet activation	0.772847	3000
Collecting duct acid secretion	0.84273	3500
Complement and coagulation cascades	0.772847	2000
Circadian rhythm	0.951119	10000
Citrate cycle (TCA cycle)	0.979747	7500
Cholinergic synapse	0.772847	2500
Circadian entrainment	0.772847	11000
cGMP-PKG signaling pathway	0.772847	700
Chemokine signaling pathway	0.772847	5500
Cell adhesion molecules (CAMs)	0.772847	800
Cell cycle	0.990999	10000
RNA degradation	0.995999	500
RNA polymerase	0.994874	700
RNA transport	0.972122	100
Salivary secretion	0.772847	11000
Riboflavin metabolism	0.994874	7500
Ribosome	1	900
Ribosome biogenesis in eukaryotes	0.967621	11000
RIG-I-like receptor signaling pathway	0.772847	200
Selenocompound metabolism	0.980498	11000
Serotonergic synapse	0.772847	3000
Long-term depression	0.793599	7500
Melanogenesis	0.772847	5500
Hematopoietic cell lineage	0.772847	2500
Hedgehog signaling pathway	0.772847	6000
Glycosphingolipid biosynthesis - globo series	0.985998	4000
Glycosphingolipid biosynthesis - ganglio series	0.942993	10000
Glycosaminoglycan degradation	0.970246	10000
Glycosaminoglycan biosynthesis - keratan sulfate	0.84098	7000
GnRH signaling pathway	0.861608	200
Glyoxylate and dicarboxylate metabolism	0.884736	200
Glycosylphosphatidylinositol(GPI)-anchor biosynthesis	0.95687	4000
Glycosphingolipid biosynthesis - lacto and neolacto series	0.787223	6000
Valine, leucine and isoleucine degradation	0.925491	200
Vascular smooth muscle contraction	0.772847	700
Ubiquitin mediated proteolysis	0.904738	400
Valine, leucine and isoleucine biosynthesis	0.948994	6500
Tyrosine metabolism	0.772847	7500
Ubiquinone and other terpenoid-quinone biosynthesis	0.998125	11000
Toll-like receptor signaling pathway	0.772847	100
Tryptophan metabolism	0.772847	2000
Vasopressin-regulated water reabsorption	0.772847	2500
VEGF signaling pathway	0.899862	100
Arginine and proline metabolism	0.772847	500
Ascorbate and aldarate metabolism	0.991749	1500
Axon guidance	0.851106	5500
B cell receptor signaling pathway	0.772847	5500
AMPK signaling pathway	0.772847	7500
Antigen processing and presentation	0.812852	2000
Apoptosis	0.772847	4000
Arachidonic acid metabolism	0.772847	7500
Basal transcription factors	0.998375	11000
Base excision repair	0.987498	10000
Intestinal immune network for IgA production	0.772847	8500
Jak-STAT signaling pathway	0.772847	7000
Inflammatory mediator regulation of TRP channels	0.828979	400
Inositol phosphate metabolism	0.79635	9500
Insulin secretion	0.772847	11000
Insulin signaling pathway	0.772847	5500
HIF-1 signaling pathway	0.772847	5500
Hippo signaling pathway	0.772847	5500
Histidine metabolism	0.772847	3500
Homologous recombination	0.984623	11000
Thyroid hormone signaling pathway	0.836855	5500
Thyroid hormone synthesis	0.772847	8000
TGF-beta signaling pathway	0.828729	6500
Thiamine metabolism	0.772847	400
Taurine and hypotaurine metabolism	0.83723	2500
Terpenoid backbone biosynthesis	0.772847	400
T cell receptor signaling pathway	0.772847	700
Taste transduction	0.772847	300
Tight junction	0.772847	6000
TNF signaling pathway	0.772847	800
Fatty acid elongation	0.973747	11000
Fatty acid degradation	0.772847	300
Fc gamma R-mediated phagocytosis	0.892112	8000
Retinol metabolism	0.930116	3000
Folate biosynthesis	0.772847	200
Focal adhesion	0.772847	4500
Fructose and mannose metabolism	0.772847	6500
FoxO signaling pathway	0.964246	100
Galactose metabolism	0.772847	100
Vitamin digestion and absorption	0.772847	4000
Pyrimidine metabolism	0.992874	700
Lipoic acid metabolism	1	9000
Renin-angiotensin system	0.772847	900
Regulation of autophagy	0.772847	100
Regulation of actin cytoskeleton	0.772847	5500
Ras signaling pathway	0.772847	4500
Wnt signaling pathway	0.929241	5500
Steroid hormone biosynthesis	0.938992	6500
Steroid biosynthesis	0.859607	200
Sulfur relay system	0.99725	7500
Sulfur metabolism	0.995249	11000
Sphingolipid metabolism	0.88161	10000
SNARE interactions in vesicular transport	0.979497	8500
Starch and sucrose metabolism	0.968496	10000
Spliceosome	0.998125	11000
Synthesis and degradation of ketone bodies	0.772847	200
Synaptic vesicle cycle	0.772847	9000
Fc epsilon RI signaling pathway	0.772847	6000
Glutamatergic synapse	0.772847	11000
Glutathione metabolism	0.772847	6500
Gap junction	0.964246	7500
Gastric acid secretion	0.919365	11000
Glycine, serine and threonine metabolism	0.991124	8500
Glycolysis / Gluconeogenesis	0.772847	6500
Glycerolipid metabolism	0.985498	4000
Glycerophospholipid metabolism	0.772847	11000
N-Glycan biosynthesis	0.803225	10000
Natural killer cell mediated cytotoxicity	0.772847	5000
Glycosaminoglycan biosynthesis - chondroitin sulfate / dermatan sulfate	0.971371	700
Glycosaminoglycan biosynthesis - heparan sulfate / heparin	0.847731	200
Mismatch repair	0.986748	11000
mRNA surveillance pathway	0.772847	9500
Metabolism of xenobiotics by cytochrome P450	0.772847	3000
Mineral absorption	0.841605	100
Neuroactive ligand-receptor interaction	0.0662583	3000
Neurotrophin signaling pathway	0.772847	100
MAPK signaling pathway	0.772847	100
mTOR signaling pathway	0.772847	100
Mucin type O-Glycan biosynthesis	0.7986	1500
Dopaminergic synapse	0.772847	11000
DNA replication	0.933367	11000
D-Glutamine and D-glutamate metabolism	0.971371	8500
D-Arginine and D-ornithine metabolism	1	100
Cytosolic DNA-sensing pathway	0.844981	1500
Cytokine-cytokine receptor interaction	0.772847	2500
Cysteine and methionine metabolism	0.772847	300
Cyanoamino acid metabolism	0.911864	2500
Lysine biosynthesis	1	100
Long-term potentiation	0.772847	700
Lysosome	0.852857	9500
Lysine degradation	0.968371	200
Linoleic acid metabolism	0.772847	3500
Leukocyte transendothelial migration	0.772847	4000
Drug metabolism - cytochrome P450	0.772847	3000
Dorso-ventral axis formation	0.780473	4500
Aldosterone-regulated sodium reabsorption	0.991624	11000
alpha-Linolenic acid metabolism	0.772847	600
Adrenergic signaling in cardiomyocytes	0.772847	700
Alanine, aspartate and glutamate metabolism	0.890736	600
Adherens junction	0.973372	5500
Adipocytokine signaling pathway	0.772847	7000
ABC transporters	0.772847	4000
Amino sugar and nucleotide sugar metabolism	0.772847	10000
Aminoacyl-tRNA biosynthesis	0.994499	9000
Fat digestion and absorption	0.772847	600
Fatty acid biosynthesis	0.772847	200
Drug metabolism - other enzymes	0.772847	2000
ECM-receptor interaction	0.772847	3000
Endocrine and other factor-regulated calcium reabsorption	0.772847	9500
Endocytosis	0.998125	8000
ErbB signaling pathway	0.866233	5000
Estrogen signaling pathway	0.772847	5500
Ether lipid metabolism	0.772847	7000
Fanconi anemia pathway	1	11000
Osteoclast differentiation	0.772847	6000
Other glycan degradation	0.951119	10000
Other types of O-glycan biosynthesis	0.772847	6500
Ovarian steroidogenesis	0.890986	11000
Oxidative phosphorylation	0.772847	11000
Oxytocin signaling pathway	0.772847	11000
p53 signaling pathway	1	9000
Pancreatic secretion	0.772847	5000
Pantothenate and CoA biosynthesis	0.772847	7500
Pentose and glucuronate interconversions	0.984248	2000
Progesterone-mediated oocyte maturation	0.772847	200
Prolactin signaling pathway	0.92374	100
PPAR signaling pathway	0.968371	200
Primary bile acid biosynthesis	0.772847	4500
Protein digestion and absorption	0.772847	4000
Protein export	0.997125	4500
Propanoate metabolism	0.772847	200
Proteasome	1	3500
Protein processing in endoplasmic reticulum	0.772847	11000
Proximal tubule bicarbonate reclamation	0.897112	900
Rap1 signaling pathway	0.772847	6000
Pyruvate metabolism	0.772847	200
Retrograde endocannabinoid signaling	0.772847	800
GABAergic synapse	0.772847	2500
Vitamin B6 metabolism	0.873109	800
Purine metabolism	0.983373	11000
Cardiac muscle contraction	0.772847	3500
Carbohydrate digestion and absorption	0.772847	3500
Butirosin and neomycin biosynthesis	0.964996	9500
Butanoate metabolism	0.895987	200
Calcium signaling pathway	0.772847	7000
Caffeine metabolism	0.772847	2000
Bile secretion	0.784348	2500
beta-Alanine metabolism	0.772847	2500
Biotin metabolism	0.810976	2000
Biosynthesis of unsaturated fatty acids	0.847731	200
Olfactory transduction	0.0265033	2000
Nucleotide excision repair	0.979247	400
Notch signaling pathway	0.772847	5500
Non-homologous end-joining	0.976747	9000
NOD-like receptor signaling pathway	0.887861	100
Nitrogen metabolism	0.933367	500
Nicotinate and nicotinamide metabolism	0.92199	10000
NF-kappa B signaling pathway	0.915114	4000
Oocyte meiosis	0.772847	11000
One carbon pool by folate	0.973372	9000

## Sheet: E2_0.01nM_24h_up_kegg
row ID	E-Value	NumGenes
Peroxisome	0.969871	1500
Pentose phosphate pathway	0.935992	11000
Phenylalanine metabolism	0.836855	700
Phagosome	0.938117	900
Phosphatidylinositol signaling system	0.836855	5500
Phenylalanine, tyrosine and tryptophan biosynthesis	0.994499	8000
PI3K-Akt signaling pathway	0.836855	13000
Phototransduction	0.836855	4000
Porphyrin and chlorophyll metabolism	0.961245	1000
Platelet activation	0.836855	7000
Collecting duct acid secretion	0.836855	8000
Complement and coagulation cascades	0.836855	5000
Circadian rhythm	0.987623	1500
Citrate cycle (TCA cycle)	0.898237	8000
Cholinergic synapse	0.836855	4000
Circadian entrainment	0.836855	8500
cGMP-PKG signaling pathway	0.905238	7000
Chemokine signaling pathway	0.836855	7000
Cell adhesion molecules (CAMs)	0.836855	1000
Cell cycle	0.836855	9000
RNA degradation	0.99925	13000
RNA polymerase	0.931741	9500
RNA transport	0.836855	10000
Salivary secretion	0.836855	5000
Riboflavin metabolism	0.836855	8500
Ribosome	1	12000
Ribosome biogenesis in eukaryotes	0.96012	11000
RIG-I-like receptor signaling pathway	0.836855	5500
Selenocompound metabolism	0.836855	2000
Serotonergic synapse	0.836855	7000
Long-term depression	0.836855	11000
Melanogenesis	0.836855	9000
Hematopoietic cell lineage	0.836855	300
Hedgehog signaling pathway	0.836855	2000
Glycosphingolipid biosynthesis - globo series	0.836855	1000
Glycosphingolipid biosynthesis - ganglio series	0.930866	11000
Glycosaminoglycan degradation	0.836855	7500
Glycosaminoglycan biosynthesis - keratan sulfate	0.995874	11000
GnRH signaling pathway	0.836855	8500
Glyoxylate and dicarboxylate metabolism	0.836855	300
Glycosylphosphatidylinositol(GPI)-anchor biosynthesis	0.836855	700
Glycosphingolipid biosynthesis - lacto and neolacto series	0.836855	8000
Valine, leucine and isoleucine degradation	0.969871	700
Vascular smooth muscle contraction	0.884111	5000
Ubiquitin mediated proteolysis	0.967871	12000
Valine, leucine and isoleucine biosynthesis	0.836855	2000
Tyrosine metabolism	0.836855	700
Ubiquinone and other terpenoid-quinone biosynthesis	0.914489	700
Toll-like receptor signaling pathway	0.866483	2000
Tryptophan metabolism	0.836855	6000
Vasopressin-regulated water reabsorption	0.998125	13000
VEGF signaling pathway	0.987123	4000
Arginine and proline metabolism	0.836855	100
Ascorbate and aldarate metabolism	0.96162	4000
Axon guidance	0.836855	11000
B cell receptor signaling pathway	0.836855	4500
AMPK signaling pathway	0.96012	13000
Antigen processing and presentation	0.836855	1500
Apoptosis	0.946493	4000
Arachidonic acid metabolism	0.982748	4000
Basal transcription factors	0.836855	11000
Base excision repair	1	9000
Intestinal immune network for IgA production	0.836855	900
Jak-STAT signaling pathway	0.836855	100
Inflammatory mediator regulation of TRP channels	0.867358	8500
Inositol phosphate metabolism	0.944868	5500
Insulin secretion	0.836855	9000
Insulin signaling pathway	0.836855	8500
HIF-1 signaling pathway	0.836855	11000
Hippo signaling pathway	0.836855	12000
Histidine metabolism	0.908739	8000
Homologous recombination	0.978622	12000
Thyroid hormone signaling pathway	0.836855	11000
Thyroid hormone synthesis	0.950619	7000
TGF-beta signaling pathway	0.913364	10000
Thiamine metabolism	1	11000
Taurine and hypotaurine metabolism	0.836855	100
Terpenoid backbone biosynthesis	0.985998	700
T cell receptor signaling pathway	0.855357	8000
Taste transduction	0.836855	4000
Tight junction	0.836855	7000
TNF signaling pathway	0.979497	6000
Fatty acid elongation	0.981873	5500
Fatty acid degradation	0.836855	8500
Fc gamma R-mediated phagocytosis	0.99925	600
Retinol metabolism	0.836855	600
Folate biosynthesis	0.904113	2000
Focal adhesion	0.836855	7000
Fructose and mannose metabolism	0.836855	11000
FoxO signaling pathway	0.904113	9000
Galactose metabolism	0.931116	9000
Vitamin digestion and absorption	0.836855	500
Pyrimidine metabolism	0.981498	13000
Lipoic acid metabolism	0.969121	5500
Renin-angiotensin system	0.994874	1500
Regulation of autophagy	0.951994	5000
Regulation of actin cytoskeleton	0.836855	4500
Ras signaling pathway	0.836855	4500
Wnt signaling pathway	0.836855	7500
Steroid hormone biosynthesis	0.979497	3500
Steroid biosynthesis	0.836855	9500
Sulfur relay system	1	11000
Sulfur metabolism	0.955494	10000
Sphingolipid metabolism	0.836855	6500
SNARE interactions in vesicular transport	0.961245	8000
Starch and sucrose metabolism	0.950619	6500
Spliceosome	0.900863	12000
Synthesis and degradation of ketone bodies	0.979622	5000
Synaptic vesicle cycle	0.836855	7500
Fc epsilon RI signaling pathway	0.999125	8000
Glutamatergic synapse	0.836855	5000
Glutathione metabolism	0.993624	6500
Gap junction	0.836855	5000
Gastric acid secretion	0.836855	9000
Glycine, serine and threonine metabolism	0.836855	3000
Glycolysis / Gluconeogenesis	0.836855	6500
Glycerolipid metabolism	0.836855	5500
Glycerophospholipid metabolism	0.836855	5000
N-Glycan biosynthesis	0.836855	12000
Natural killer cell mediated cytotoxicity	0.836855	3000
Glycosaminoglycan biosynthesis - chondroitin sulfate / dermatan sulfate	0.96012	12000
Glycosaminoglycan biosynthesis - heparan sulfate / heparin	0.894362	8500
Mismatch repair	0.969871	8500
mRNA surveillance pathway	0.914364	9500
Metabolism of xenobiotics by cytochrome P450	0.910614	900
Mineral absorption	0.836855	6000
Neuroactive ligand-receptor interaction	0.897362	100
Neurotrophin signaling pathway	0.844231	6500
MAPK signaling pathway	0.836855	5000
mTOR signaling pathway	0.983498	5500
Mucin type O-Glycan biosynthesis	0.836855	5000
Dopaminergic synapse	0.836855	7000
DNA replication	0.995999	2500
D-Glutamine and D-glutamate metabolism	0.836855	4000
D-Arginine and D-ornithine metabolism	0.836855	1500
Cytosolic DNA-sensing pathway	0.836855	800
Cytokine-cytokine receptor interaction	0.836855	7000
Cysteine and methionine metabolism	0.95687	6500
Cyanoamino acid metabolism	0.95912	2000
Lysine biosynthesis	0.934617	4000
Long-term potentiation	0.836855	7000
Lysosome	0.836855	11000
Lysine degradation	0.854857	12000
Linoleic acid metabolism	0.907113	6000
Leukocyte transendothelial migration	0.836855	4500
Drug metabolism - cytochrome P450	0.890111	900
Dorso-ventral axis formation	0.836855	5000
Aldosterone-regulated sodium reabsorption	0.986748	6500
alpha-Linolenic acid metabolism	0.836855	4000
Adrenergic signaling in cardiomyocytes	0.884111	500
Alanine, aspartate and glutamate metabolism	0.836855	100
Adherens junction	0.836855	9000
Adipocytokine signaling pathway	0.836855	8000
ABC transporters	0.836855	6000
Amino sugar and nucleotide sugar metabolism	0.836855	9000
Aminoacyl-tRNA biosynthesis	0.857232	200
Fat digestion and absorption	0.894737	4500
Fatty acid biosynthesis	0.836855	400
Drug metabolism - other enzymes	0.973872	3500
ECM-receptor interaction	0.969871	1500
Endocrine and other factor-regulated calcium reabsorption	0.836855	10000
Endocytosis	0.836855	13000
ErbB signaling pathway	0.836855	7500
Estrogen signaling pathway	0.915864	11000
Ether lipid metabolism	0.836855	3500
Fanconi anemia pathway	0.836855	4500
Osteoclast differentiation	0.836855	7000
Other glycan degradation	0.977622	10000
Other types of O-glycan biosynthesis	0.836855	5000
Ovarian steroidogenesis	0.971496	12000
Oxidative phosphorylation	0.998125	12000
Oxytocin signaling pathway	0.836855	4000
p53 signaling pathway	0.836855	10000
Pancreatic secretion	0.906613	5000
Pantothenate and CoA biosynthesis	0.971496	700
Pentose and glucuronate interconversions	0.99675	4000
Progesterone-mediated oocyte maturation	0.946118	12000
Prolactin signaling pathway	0.92174	6000
PPAR signaling pathway	0.866483	12000
Primary bile acid biosynthesis	0.993874	6000
Protein digestion and absorption	0.836855	6500
Protein export	0.986873	11000
Propanoate metabolism	0.884111	10000
Proteasome	0.995249	13000
Protein processing in endoplasmic reticulum	0.927741	6000
Proximal tubule bicarbonate reclamation	0.836855	6500
Rap1 signaling pathway	0.836855	11000
Pyruvate metabolism	0.84148	8500
Retrograde endocannabinoid signaling	0.917615	4000
GABAergic synapse	0.836855	100
Vitamin B6 metabolism	0.985998	3000
Purine metabolism	0.985373	9500
Cardiac muscle contraction	0.836855	11000
Carbohydrate digestion and absorption	0.847731	500
Butirosin and neomycin biosynthesis	0.976122	6500
Butanoate metabolism	0.836855	100
Calcium signaling pathway	0.836855	3500
Caffeine metabolism	0.857607	6000
Bile secretion	0.872109	600
beta-Alanine metabolism	0.836855	100
Biotin metabolism	0.986498	9500
Biosynthesis of unsaturated fatty acids	0.998625	5500
Olfactory transduction	0.0265033	3500
Nucleotide excision repair	0.997375	12000
Notch signaling pathway	0.916115	11000
Non-homologous end-joining	0.836855	200
NOD-like receptor signaling pathway	0.981498	12000
Nitrogen metabolism	0.836855	4000
Nicotinate and nicotinamide metabolism	0.985998	700
NF-kappa B signaling pathway	0.836855	12000
Oocyte meiosis	0.96237	13000
One carbon pool by folate	0.836855	2000

## Sheet: E2_0.01nM_2h_down_kegg
row ID	E-Value	NumGenes
Peroxisome	0.899862	300
Pentose phosphate pathway	0.96237	3500
Phenylalanine metabolism	0.899862	7500
Phagosome	0.899862	2000
Phosphatidylinositol signaling system	0.95787	7000
Phenylalanine, tyrosine and tryptophan biosynthesis	0.899862	1500
PI3K-Akt signaling pathway	0.946118	900
Phototransduction	0.929241	800
Porphyrin and chlorophyll metabolism	0.899862	7000
Platelet activation	0.899862	5500
Collecting duct acid secretion	0.899862	2000
Complement and coagulation cascades	0.899862	1500
Circadian rhythm	0.899862	900
Citrate cycle (TCA cycle)	0.976872	6000
Cholinergic synapse	0.899862	3000
Circadian entrainment	0.899862	2500
cGMP-PKG signaling pathway	0.995874	7000
Chemokine signaling pathway	0.899862	4000
Cell adhesion molecules (CAMs)	0.899862	10000
Cell cycle	0.899862	8500
RNA degradation	0.941743	9000
RNA polymerase	0.989374	1500
RNA transport	0.899862	9500
Salivary secretion	0.899862	2000
Riboflavin metabolism	0.899862	3000
Ribosome	0.99925	800
Ribosome biogenesis in eukaryotes	0.899862	400
RIG-I-like receptor signaling pathway	0.985623	6000
Selenocompound metabolism	0.899862	5500
Serotonergic synapse	0.976872	2500
Long-term depression	0.899862	4500
Melanogenesis	0.899862	800
Hematopoietic cell lineage	0.899862	2000
Hedgehog signaling pathway	0.899862	400
Glycosphingolipid biosynthesis - globo series	0.911489	2000
Glycosphingolipid biosynthesis - ganglio series	0.989374	2500
Glycosaminoglycan degradation	0.939367	8000
Glycosaminoglycan biosynthesis - keratan sulfate	0.899862	6500
GnRH signaling pathway	0.899862	4500
Glyoxylate and dicarboxylate metabolism	0.899862	10000
Glycosylphosphatidylinositol(GPI)-anchor biosynthesis	0.9995	3500
Glycosphingolipid biosynthesis - lacto and neolacto series	0.989374	11000
Valine, leucine and isoleucine degradation	0.998125	2000
Vascular smooth muscle contraction	0.957495	8000
Ubiquitin mediated proteolysis	0.899862	11000
Valine, leucine and isoleucine biosynthesis	0.999125	6000
Tyrosine metabolism	0.952869	7000
Ubiquinone and other terpenoid-quinone biosynthesis	0.989249	9000
Toll-like receptor signaling pathway	0.981873	8000
Tryptophan metabolism	0.899862	6500
Vasopressin-regulated water reabsorption	0.899862	600
VEGF signaling pathway	0.986873	6000
Arginine and proline metabolism	0.899862	9000
Ascorbate and aldarate metabolism	0.899862	7000
Axon guidance	0.925866	5000
B cell receptor signaling pathway	0.934492	1000
AMPK signaling pathway	0.899862	6000
Antigen processing and presentation	0.899862	9000
Apoptosis	0.986623	6000
Arachidonic acid metabolism	0.899862	11000
Basal transcription factors	1	11000
Base excision repair	0.992499	8500
Intestinal immune network for IgA production	0.899862	4500
Jak-STAT signaling pathway	0.899862	4000
Inflammatory mediator regulation of TRP channels	0.993374	10000
Inositol phosphate metabolism	0.899862	7000
Insulin secretion	0.899862	1500
Insulin signaling pathway	0.995999	1500
HIF-1 signaling pathway	0.899862	8000
Hippo signaling pathway	0.899862	4500
Histidine metabolism	0.899862	600
Homologous recombination	0.899862	8000
Thyroid hormone signaling pathway	0.919365	8000
Thyroid hormone synthesis	0.899862	1500
TGF-beta signaling pathway	0.96012	5000
Thiamine metabolism	0.99925	9000
Taurine and hypotaurine metabolism	0.908739	7000
Terpenoid backbone biosynthesis	0.966621	3500
T cell receptor signaling pathway	0.909614	6000
Taste transduction	0.935367	8000
Tight junction	0.899862	4500
TNF signaling pathway	0.984248	6000
Fatty acid elongation	0.992999	11000
Fatty acid degradation	0.988624	2000
Fc gamma R-mediated phagocytosis	0.924741	6500
Retinol metabolism	0.899862	8000
Folate biosynthesis	0.899862	6000
Focal adhesion	0.899862	5500
Fructose and mannose metabolism	0.899862	8500
FoxO signaling pathway	0.99875	900
Galactose metabolism	0.899862	3500
Vitamin digestion and absorption	0.899862	1500
Pyrimidine metabolism	0.931116	100
Lipoic acid metabolism	0.990374	6500
Renin-angiotensin system	0.899862	100
Regulation of autophagy	0.956745	4500
Regulation of actin cytoskeleton	0.899862	9500
Ras signaling pathway	1	1000
Wnt signaling pathway	0.899862	2000
Steroid hormone biosynthesis	0.899862	100
Steroid biosynthesis	0.964121	1500
Sulfur relay system	0.972372	3500
Sulfur metabolism	0.973122	8000
Sphingolipid metabolism	0.899862	10000
SNARE interactions in vesicular transport	0.899862	6000
Starch and sucrose metabolism	0.899862	7500
Spliceosome	0.932492	10000
Synthesis and degradation of ketone bodies	0.899862	2000
Synaptic vesicle cycle	0.899862	3500
Fc epsilon RI signaling pathway	0.964121	8000
Glutamatergic synapse	0.899862	2500
Glutathione metabolism	0.934492	11000
Gap junction	0.984248	8000
Gastric acid secretion	0.937867	1500
Glycine, serine and threonine metabolism	0.910114	8000
Glycolysis / Gluconeogenesis	0.899862	6000
Glycerolipid metabolism	0.899862	6000
Glycerophospholipid metabolism	0.899862	3000
N-Glycan biosynthesis	0.939242	11000
Natural killer cell mediated cytotoxicity	0.899862	8000
Glycosaminoglycan biosynthesis - chondroitin sulfate / dermatan sulfate	0.899862	700
Glycosaminoglycan biosynthesis - heparan sulfate / heparin	0.941118	7000
Mismatch repair	0.994749	9000
mRNA surveillance pathway	0.922865	8000
Metabolism of xenobiotics by cytochrome P450	0.976122	6500
Mineral absorption	0.899862	1500
Neuroactive ligand-receptor interaction	0.715589	5000
Neurotrophin signaling pathway	0.939367	6000
MAPK signaling pathway	0.987498	8000
mTOR signaling pathway	0.899862	100
Mucin type O-Glycan biosynthesis	0.899862	500
Dopaminergic synapse	0.966371	1500
DNA replication	0.899862	200
D-Glutamine and D-glutamate metabolism	0.91724	4000
D-Arginine and D-ornithine metabolism	1	100
Cytosolic DNA-sensing pathway	0.937367	1500
Cytokine-cytokine receptor interaction	0.899862	4500
Cysteine and methionine metabolism	0.984248	8000
Cyanoamino acid metabolism	0.899862	7000
Lysine biosynthesis	0.987498	6000
Long-term potentiation	0.981498	2500
Lysosome	0.997	300
Lysine degradation	0.949369	4000
Linoleic acid metabolism	0.924241	3000
Leukocyte transendothelial migration	0.899862	9000
Drug metabolism - cytochrome P450	0.930366	6500
Dorso-ventral axis formation	0.899862	8000
Aldosterone-regulated sodium reabsorption	0.899862	1500
alpha-Linolenic acid metabolism	0.899862	3000
Adrenergic signaling in cardiomyocytes	0.899862	6000
Alanine, aspartate and glutamate metabolism	0.979497	11000
Adherens junction	0.915614	500
Adipocytokine signaling pathway	0.995374	2000
ABC transporters	0.899862	10000
Amino sugar and nucleotide sugar metabolism	0.968496	5500
Aminoacyl-tRNA biosynthesis	0.955244	7500
Fat digestion and absorption	0.899862	1500
Fatty acid biosynthesis	0.968996	1500
Drug metabolism - other enzymes	0.899862	7000
ECM-receptor interaction	0.899862	900
Endocrine and other factor-regulated calcium reabsorption	0.899862	2000
Endocytosis	0.899862	9500
ErbB signaling pathway	0.899862	6500
Estrogen signaling pathway	0.985623	11000
Ether lipid metabolism	0.899862	8500
Fanconi anemia pathway	0.970246	11000
Osteoclast differentiation	0.899862	800
Other glycan degradation	0.9965	2500
Other types of O-glycan biosynthesis	0.964496	9000
Ovarian steroidogenesis	0.899862	4500
Oxidative phosphorylation	0.899862	2000
Oxytocin signaling pathway	0.966996	1000
p53 signaling pathway	0.99925	4500
Pancreatic secretion	0.899862	3000
Pantothenate and CoA biosynthesis	0.96237	10000
Pentose and glucuronate interconversions	0.899862	7000
Progesterone-mediated oocyte maturation	0.990374	7000
Prolactin signaling pathway	0.995874	8500
PPAR signaling pathway	0.899862	2500
Primary bile acid biosynthesis	0.899862	6000
Protein digestion and absorption	0.899862	2000
Protein export	0.981373	6500
Propanoate metabolism	0.992874	3500
Proteasome	0.980248	600
Protein processing in endoplasmic reticulum	0.899862	6000
Proximal tubule bicarbonate reclamation	0.899862	1500
Rap1 signaling pathway	0.935992	9500
Pyruvate metabolism	0.982123	4000
Retrograde endocannabinoid signaling	0.899862	2500
GABAergic synapse	0.958995	1500
Vitamin B6 metabolism	0.899862	300
Purine metabolism	0.998125	9500
Cardiac muscle contraction	0.899862	6000
Carbohydrate digestion and absorption	0.899862	7500
Butirosin and neomycin biosynthesis	0.964121	2500
Butanoate metabolism	0.906613	300
Calcium signaling pathway	0.899862	5000
Caffeine metabolism	0.899862	5500
Bile secretion	0.899862	1500
beta-Alanine metabolism	0.899862	6500
Biotin metabolism	0.899862	300
Biosynthesis of unsaturated fatty acids	0.911239	10000
Olfactory transduction	0.899862	2500
Nucleotide excision repair	0.95912	9500
Notch signaling pathway	0.899862	2000
Non-homologous end-joining	0.995874	8500
NOD-like receptor signaling pathway	0.985873	6000
Nitrogen metabolism	0.899862	100
Nicotinate and nicotinamide metabolism	0.992999	11000
NF-kappa B signaling pathway	0.998125	6500
Oocyte meiosis	0.964121	8000
One carbon pool by folate	0.973747	9000

## Sheet: E2_0.01nM_2h_up_kegg
row ID	E-Value	NumGenes
Peroxisome	0.897612	10000
Pentose phosphate pathway	0.474059	200
Phenylalanine metabolism	0.99775	9500
Phagosome	0.746218	5000
Phosphatidylinositol signaling system	0.746218	3500
Phenylalanine, tyrosine and tryptophan biosynthesis	0.994374	12000
PI3K-Akt signaling pathway	0.746218	4000
Phototransduction	0.989124	6000
Porphyrin and chlorophyll metabolism	0.96037	9500
Platelet activation	0.746218	6000
Collecting duct acid secretion	0.788599	9000
Complement and coagulation cascades	0.770221	6000
Circadian rhythm	0.829354	11000
Citrate cycle (TCA cycle)	0.978122	9000
Cholinergic synapse	0.746218	1500
Circadian entrainment	0.746218	1500
cGMP-PKG signaling pathway	0.356295	2000
Chemokine signaling pathway	0.791724	6000
Cell adhesion molecules (CAMs)	0.746218	3000
Cell cycle	0.746218	7500
RNA degradation	0.746218	6500
RNA polymerase	0.832229	12000
RNA transport	0.583448	12000
Salivary secretion	0.746218	1500
Riboflavin metabolism	0.991249	1500
Ribosome	0.985873	12000
Ribosome biogenesis in eukaryotes	0.746218	12000
RIG-I-like receptor signaling pathway	0.746218	11000
Selenocompound metabolism	0.781848	200
Serotonergic synapse	0.900113	1500
Long-term depression	0.794349	4500
Melanogenesis	0.746218	6500
Hematopoietic cell lineage	0.949869	100
Hedgehog signaling pathway	0.746218	10000
Glycosphingolipid biosynthesis - globo series	0.96012	12000
Glycosphingolipid biosynthesis - ganglio series	0.975747	12000
Glycosaminoglycan degradation	0.925116	8500
Glycosaminoglycan biosynthesis - keratan sulfate	0.994374	12000
GnRH signaling pathway	0.781848	5500
Glyoxylate and dicarboxylate metabolism	0.916865	7500
Glycosylphosphatidylinositol(GPI)-anchor biosynthesis	0.746218	10000
Glycosphingolipid biosynthesis - lacto and neolacto series	0.995874	2000
Valine, leucine and isoleucine degradation	0.867358	9500
Vascular smooth muscle contraction	0.890361	9000
Ubiquitin mediated proteolysis	0.474059	9000
Valine, leucine and isoleucine biosynthesis	0.967996	9500
Tyrosine metabolism	1	9500
Ubiquinone and other terpenoid-quinone biosynthesis	0.969496	3500
Toll-like receptor signaling pathway	0.746218	5000
Tryptophan metabolism	0.746218	10000
Vasopressin-regulated water reabsorption	0.949369	10000
VEGF signaling pathway	0.746218	1500
Arginine and proline metabolism	0.826353	4000
Ascorbate and aldarate metabolism	0.909114	9500
Axon guidance	0.746218	10000
B cell receptor signaling pathway	0.746218	1500
AMPK signaling pathway	0.746218	11000
Antigen processing and presentation	0.966371	1000
Apoptosis	0.746218	8000
Arachidonic acid metabolism	0.934492	10000
Basal transcription factors	0.989374	10000
Base excision repair	0.96012	300
Intestinal immune network for IgA production	0.845606	3000
Jak-STAT signaling pathway	0.746218	2000
Inflammatory mediator regulation of TRP channels	0.746218	8500
Inositol phosphate metabolism	0.746218	3500
Insulin secretion	0.746218	600
Insulin signaling pathway	0.746218	11000
HIF-1 signaling pathway	0.746218	1500
Hippo signaling pathway	0.746218	7000
Histidine metabolism	0.979872	9000
Homologous recombination	0.746218	7500
Thyroid hormone signaling pathway	0.746218	1500
Thyroid hormone synthesis	0.746218	8500
TGF-beta signaling pathway	0.265033	4000
Thiamine metabolism	0.985623	6500
Taurine and hypotaurine metabolism	0.952869	8500
Terpenoid backbone biosynthesis	0.987498	8000
T cell receptor signaling pathway	0.746218	500
Taste transduction	0.746218	2000
Tight junction	0.746218	12000
TNF signaling pathway	0.746218	5500
Fatty acid elongation	0.922365	6500
Fatty acid degradation	0.982373	9000
Fc gamma R-mediated phagocytosis	0.955994	3500
Retinol metabolism	0.746218	500
Folate biosynthesis	0.997125	6000
Focal adhesion	0.746218	1500
Fructose and mannose metabolism	0.746218	200
FoxO signaling pathway	0.746218	12000
Galactose metabolism	0.856607	200
Vitamin digestion and absorption	0.949369	2500
Pyrimidine metabolism	0.746218	11000
Lipoic acid metabolism	1	10000
Renin-angiotensin system	0.870734	8000
Regulation of autophagy	0.814602	4000
Regulation of actin cytoskeleton	0.746218	6000
Ras signaling pathway	0.746218	2000
Wnt signaling pathway	0.746218	400
Steroid hormone biosynthesis	0.894362	2500
Steroid biosynthesis	0.746218	6500
Sulfur relay system	0.994249	5000
Sulfur metabolism	0.985373	3500
Sphingolipid metabolism	0.940368	12000
SNARE interactions in vesicular transport	0.992874	9500
Starch and sucrose metabolism	0.746218	11000
Spliceosome	0.746218	12000
Synthesis and degradation of ketone bodies	0.854357	400
Synaptic vesicle cycle	0.993874	12000
Fc epsilon RI signaling pathway	0.887736	1500
Glutamatergic synapse	0.746218	1500
Glutathione metabolism	0.921115	12000
Gap junction	0.88061	12000
Gastric acid secretion	0.746218	1500
Glycine, serine and threonine metabolism	0.940368	12000
Glycolysis / Gluconeogenesis	0.746218	200
Glycerolipid metabolism	0.746218	3500
Glycerophospholipid metabolism	0.746218	2500
N-Glycan biosynthesis	0.746218	7000
Natural killer cell mediated cytotoxicity	0.746218	1500
Glycosaminoglycan biosynthesis - chondroitin sulfate / dermatan sulfate	0.746218	6000
Glycosaminoglycan biosynthesis - heparan sulfate / heparin	0.746218	6000
Mismatch repair	0.997125	13000
mRNA surveillance pathway	0.746218	7500
Metabolism of xenobiotics by cytochrome P450	0.9965	500
Mineral absorption	0.746218	600
Neuroactive ligand-receptor interaction	0.935367	100
Neurotrophin signaling pathway	0.746218	6500
MAPK signaling pathway	0.474059	900
mTOR signaling pathway	0.442805	6500
Mucin type O-Glycan biosynthesis	0.746218	11000
Dopaminergic synapse	0.746218	1500
DNA replication	0.991999	13000
D-Glutamine and D-glutamate metabolism	0.746218	3500
D-Arginine and D-ornithine metabolism	0.968496	5000
Cytosolic DNA-sensing pathway	0.967871	11000
Cytokine-cytokine receptor interaction	0.746218	3000
Cysteine and methionine metabolism	0.929741	200
Cyanoamino acid metabolism	0.967121	2000
Lysine biosynthesis	0.976497	8500
Long-term potentiation	0.746218	8500
Lysosome	0.754844	11000
Lysine degradation	0.356295	9000
Linoleic acid metabolism	0.995874	2000
Leukocyte transendothelial migration	0.442805	2000
Drug metabolism - cytochrome P450	1	13000
Dorso-ventral axis formation	0.828979	1000
Aldosterone-regulated sodium reabsorption	0.746218	100
alpha-Linolenic acid metabolism	0.991249	2000
Adrenergic signaling in cardiomyocytes	0.746218	1500
Alanine, aspartate and glutamate metabolism	0.931866	12000
Adherens junction	0.769471	7000
Adipocytokine signaling pathway	0.746218	4500
ABC transporters	0.995874	500
Amino sugar and nucleotide sugar metabolism	0.989374	5000
Aminoacyl-tRNA biosynthesis	0.988124	11000
Fat digestion and absorption	0.998625	3500
Fatty acid biosynthesis	0.746218	5500
Drug metabolism - other enzymes	0.746218	9500
ECM-receptor interaction	0.914364	500
Endocrine and other factor-regulated calcium reabsorption	0.746218	400
Endocytosis	0.746218	9000
ErbB signaling pathway	0.746218	1500
Estrogen signaling pathway	0.583448	1500
Ether lipid metabolism	0.748844	2000
Fanconi anemia pathway	0.356295	8500
Osteoclast differentiation	0.356295	3000
Other glycan degradation	0.746218	10000
Other types of O-glycan biosynthesis	0.941118	7000
Ovarian steroidogenesis	0.746218	5500
Oxidative phosphorylation	0.914239	13000
Oxytocin signaling pathway	0.746218	1500
p53 signaling pathway	0.746218	4000
Pancreatic secretion	0.746218	500
Pantothenate and CoA biosynthesis	0.898612	10000
Pentose and glucuronate interconversions	0.746218	100
Progesterone-mediated oocyte maturation	0.530691	7000
Prolactin signaling pathway	0.746218	1500
PPAR signaling pathway	0.980873	500
Primary bile acid biosynthesis	0.926741	10000
Protein digestion and absorption	0.746218	100
Protein export	0.936492	300
Propanoate metabolism	0.981373	3500
Proteasome	0.746218	10000
Protein processing in endoplasmic reticulum	0.474059	8500
Proximal tubule bicarbonate reclamation	0.746218	400
Rap1 signaling pathway	0.212027	6000
Pyruvate metabolism	0.986248	8000
Retrograde endocannabinoid signaling	0.95637	13000
GABAergic synapse	0.965621	5500
Vitamin B6 metabolism	0.907238	8000
Purine metabolism	0.92049	12000
Cardiac muscle contraction	0.929491	100
Carbohydrate digestion and absorption	0.746218	1500
Butirosin and neomycin biosynthesis	0.746218	1500
Butanoate metabolism	0.827353	600
Calcium signaling pathway	0.746218	1500
Caffeine metabolism	0.889861	6000
Bile secretion	0.746218	12000
beta-Alanine metabolism	0.980123	3500
Biotin metabolism	0.975372	5500
Biosynthesis of unsaturated fatty acids	0.945743	9500
Olfactory transduction	0.356295	100
Nucleotide excision repair	0.980873	2000
Notch signaling pathway	0.746218	12000
Non-homologous end-joining	0.968121	2000
NOD-like receptor signaling pathway	0.932367	5000
Nitrogen metabolism	0.904488	1500
Nicotinate and nicotinamide metabolism	0.746218	400
NF-kappa B signaling pathway	0.746218	1500
Oocyte meiosis	0.746218	10000
One carbon pool by folate	0.746218	200

## Sheet: E2_0.01nM_4h_down_kegg
row ID	E-Value	NumGenes
Peroxisome	0.982373	5500
Pentose phosphate pathway	0.99925	1500
Phenylalanine metabolism	0.87911	5500
Phagosome	0.87911	7000
Phosphatidylinositol signaling system	0.998875	8500
Phenylalanine, tyrosine and tryptophan biosynthesis	0.989499	4000
PI3K-Akt signaling pathway	0.896112	9000
Phototransduction	0.990999	1500
Porphyrin and chlorophyll metabolism	0.929241	700
Platelet activation	0.87911	4500
Collecting duct acid secretion	0.87911	700
Complement and coagulation cascades	0.87911	1000
Circadian rhythm	0.87911	7500
Citrate cycle (TCA cycle)	0.990999	1500
Cholinergic synapse	0.965496	5000
Circadian entrainment	0.87911	3000
cGMP-PKG signaling pathway	0.87911	8500
Chemokine signaling pathway	0.949994	4500
Cell adhesion molecules (CAMs)	0.857607	2000
Cell cycle	0.945118	7500
RNA degradation	0.87911	100
RNA polymerase	0.970621	9000
RNA transport	0.87911	100
Salivary secretion	0.87911	1500
Riboflavin metabolism	1	3500
Ribosome	0.995874	200
Ribosome biogenesis in eukaryotes	0.87911	10000
RIG-I-like receptor signaling pathway	0.983498	7500
Selenocompound metabolism	0.929491	2500
Serotonergic synapse	0.996875	9000
Long-term depression	0.966621	2500
Melanogenesis	0.87911	3500
Hematopoietic cell lineage	0.87911	2000
Hedgehog signaling pathway	0.87911	1500
Glycosphingolipid biosynthesis - globo series	0.987623	1500
Glycosphingolipid biosynthesis - ganglio series	0.87911	6000
Glycosaminoglycan degradation	0.995874	10000
Glycosaminoglycan biosynthesis - keratan sulfate	0.87911	8500
GnRH signaling pathway	0.87911	10000
Glyoxylate and dicarboxylate metabolism	0.998625	10000
Glycosylphosphatidylinositol(GPI)-anchor biosynthesis	0.944493	8500
Glycosphingolipid biosynthesis - lacto and neolacto series	0.985998	2000
Valine, leucine and isoleucine degradation	0.99875	9500
Vascular smooth muscle contraction	0.96262	3500
Ubiquitin mediated proteolysis	0.970246	10000
Valine, leucine and isoleucine biosynthesis	0.955244	6500
Tyrosine metabolism	0.87911	300
Ubiquinone and other terpenoid-quinone biosynthesis	0.87911	200
Toll-like receptor signaling pathway	0.938992	100
Tryptophan metabolism	0.87911	1000
Vasopressin-regulated water reabsorption	0.87911	100
VEGF signaling pathway	0.87911	6500
Arginine and proline metabolism	0.911239	500
Ascorbate and aldarate metabolism	0.99925	6000
Axon guidance	0.87911	800
B cell receptor signaling pathway	0.87911	6500
AMPK signaling pathway	0.980123	9000
Antigen processing and presentation	0.994874	5000
Apoptosis	0.966371	3500
Arachidonic acid metabolism	0.987498	3500
Basal transcription factors	0.87911	1500
Base excision repair	0.994499	800
Intestinal immune network for IgA production	0.87911	100
Jak-STAT signaling pathway	0.911864	800
Inflammatory mediator regulation of TRP channels	0.87911	3000
Inositol phosphate metabolism	1	10000
Insulin secretion	0.87911	1500
Insulin signaling pathway	0.91849	6000
HIF-1 signaling pathway	0.87911	3000
Hippo signaling pathway	0.857607	6500
Histidine metabolism	0.995874	5500
Homologous recombination	0.87911	3500
Thyroid hormone signaling pathway	0.934867	2500
Thyroid hormone synthesis	0.900488	2500
TGF-beta signaling pathway	0.87911	5000
Thiamine metabolism	0.985873	8000
Taurine and hypotaurine metabolism	0.87911	3000
Terpenoid backbone biosynthesis	0.999375	7500
T cell receptor signaling pathway	0.87911	2500
Taste transduction	0.87911	4500
Tight junction	0.87911	10000
TNF signaling pathway	0.898987	9000
Fatty acid elongation	0.91724	7500
Fatty acid degradation	0.965496	2000
Fc gamma R-mediated phagocytosis	0.911614	9500
Retinol metabolism	0.87911	7500
Folate biosynthesis	0.87911	2000
Focal adhesion	0.904738	2500
Fructose and mannose metabolism	0.969746	4500
FoxO signaling pathway	0.87911	8000
Galactose metabolism	0.87911	200
Vitamin digestion and absorption	0.87911	8500
Pyrimidine metabolism	0.994374	11000
Lipoic acid metabolism	0.995249	9000
Renin-angiotensin system	0.87911	8000
Regulation of autophagy	0.99975	11000
Regulation of actin cytoskeleton	0.87911	7000
Ras signaling pathway	0.87911	3000
Wnt signaling pathway	0.87911	8000
Steroid hormone biosynthesis	0.87911	300
Steroid biosynthesis	0.995999	7500
Sulfur relay system	0.972622	4000
Sulfur metabolism	0.990374	5000
Sphingolipid metabolism	0.930366	9500
SNARE interactions in vesicular transport	0.87911	3000
Starch and sucrose metabolism	0.87911	100
Spliceosome	0.991749	11000
Synthesis and degradation of ketone bodies	0.991499	7500
Synaptic vesicle cycle	0.87911	1500
Fc epsilon RI signaling pathway	0.898612	100
Glutamatergic synapse	0.87911	4500
Glutathione metabolism	0.92374	600
Gap junction	0.901863	8500
Gastric acid secretion	0.87911	1500
Glycine, serine and threonine metabolism	0.965996	400
Glycolysis / Gluconeogenesis	0.970746	10000
Glycerolipid metabolism	0.87911	6000
Glycerophospholipid metabolism	0.95712	10000
N-Glycan biosynthesis	0.954244	9000
Natural killer cell mediated cytotoxicity	0.87911	6500
Glycosaminoglycan biosynthesis - chondroitin sulfate / dermatan sulfate	0.957745	4000
Glycosaminoglycan biosynthesis - heparan sulfate / heparin	0.996875	6500
Mismatch repair	0.87911	300
mRNA surveillance pathway	0.900863	100
Metabolism of xenobiotics by cytochrome P450	0.87911	6000
Mineral absorption	0.87911	1500
Neuroactive ligand-receptor interaction	0.87911	2000
Neurotrophin signaling pathway	0.87911	8500
MAPK signaling pathway	0.87911	7500
mTOR signaling pathway	0.87911	8500
Mucin type O-Glycan biosynthesis	0.87911	5000
Dopaminergic synapse	0.87911	4500
DNA replication	0.87911	300
D-Glutamine and D-glutamate metabolism	0.87911	500
D-Arginine and D-ornithine metabolism	0.87911	400
Cytosolic DNA-sensing pathway	0.961245	9000
Cytokine-cytokine receptor interaction	0.87911	3000
Cysteine and methionine metabolism	0.91699	4000
Cyanoamino acid metabolism	0.87911	600
Lysine biosynthesis	1	100
Long-term potentiation	0.87911	8000
Lysosome	0.973747	10000
Lysine degradation	0.87911	900
Linoleic acid metabolism	0.981248	4500
Leukocyte transendothelial migration	0.87911	4000
Drug metabolism - cytochrome P450	0.87911	7500
Dorso-ventral axis formation	0.87911	3500
Aldosterone-regulated sodium reabsorption	0.87911	5500
alpha-Linolenic acid metabolism	0.986498	10000
Adrenergic signaling in cardiomyocytes	0.87911	2500
Alanine, aspartate and glutamate metabolism	0.946618	6500
Adherens junction	0.87911	1000
Adipocytokine signaling pathway	0.87911	9000
ABC transporters	0.87911	9000
Amino sugar and nucleotide sugar metabolism	0.99925	11000
Aminoacyl-tRNA biosynthesis	0.95962	6000
Fat digestion and absorption	0.87911	9000
Fatty acid biosynthesis	0.87911	6000
Drug metabolism - other enzymes	0.888111	200
ECM-receptor interaction	0.887986	9000
Endocrine and other factor-regulated calcium reabsorption	0.973747	1500
Endocytosis	0.934492	600
ErbB signaling pathway	0.87911	7000
Estrogen signaling pathway	0.87911	4500
Ether lipid metabolism	0.987998	9000
Fanconi anemia pathway	0.940743	300
Osteoclast differentiation	0.87911	2500
Other glycan degradation	0.999125	10000
Other types of O-glycan biosynthesis	0.87911	100
Ovarian steroidogenesis	0.969496	300
Oxidative phosphorylation	0.87911	8000
Oxytocin signaling pathway	0.87911	9000
p53 signaling pathway	0.87911	7500
Pancreatic secretion	0.87911	7500
Pantothenate and CoA biosynthesis	0.87911	6500
Pentose and glucuronate interconversions	0.999125	6000
Progesterone-mediated oocyte maturation	0.87911	7500
Prolactin signaling pathway	0.95662	7500
PPAR signaling pathway	0.87911	10000
Primary bile acid biosynthesis	0.991749	1500
Protein digestion and absorption	0.87911	9500
Protein export	0.999125	4000
Propanoate metabolism	0.978747	9500
Proteasome	0.980123	3000
Protein processing in endoplasmic reticulum	0.973372	100
Proximal tubule bicarbonate reclamation	0.87911	1500
Rap1 signaling pathway	0.87911	4000
Pyruvate metabolism	0.95637	9500
Retrograde endocannabinoid signaling	0.87911	4500
GABAergic synapse	0.987123	4500
Vitamin B6 metabolism	0.87911	5000
Purine metabolism	0.993124	3500
Cardiac muscle contraction	0.87911	5500
Carbohydrate digestion and absorption	0.87911	200
Butirosin and neomycin biosynthesis	0.888111	4000
Butanoate metabolism	0.999125	10000
Calcium signaling pathway	0.87911	5000
Caffeine metabolism	0.99775	4000
Bile secretion	0.87911	1500
beta-Alanine metabolism	0.948494	5500
Biotin metabolism	0.985873	3500
Biosynthesis of unsaturated fatty acids	0.905238	9500
Olfactory transduction	0.0265033	2500
Nucleotide excision repair	0.946993	300
Notch signaling pathway	0.87911	8000
Non-homologous end-joining	0.92099	3000
NOD-like receptor signaling pathway	0.87911	8500
Nitrogen metabolism	0.87911	5500
Nicotinate and nicotinamide metabolism	0.948494	7000
NF-kappa B signaling pathway	0.87911	8500
Oocyte meiosis	0.87911	8000
One carbon pool by folate	0.998875	8000

## Sheet: E2_0.01nM_4h_up_kegg
row ID	E-Value	NumGenes
Peroxisome	0.752719	800
Pentose phosphate pathway	0.891861	8000
Phenylalanine metabolism	0.752719	500
Phagosome	0.79935	6500
Phosphatidylinositol signaling system	0.752719	3500
Phenylalanine, tyrosine and tryptophan biosynthesis	0.752719	200
PI3K-Akt signaling pathway	0.752719	600
Phototransduction	0.954744	2500
Porphyrin and chlorophyll metabolism	0.752719	8000
Platelet activation	0.967746	200
Collecting duct acid secretion	0.9995	13000
Complement and coagulation cascades	0.875609	7000
Circadian rhythm	0.752719	11000
Citrate cycle (TCA cycle)	0.924491	200
Cholinergic synapse	0.752719	1500
Circadian entrainment	0.752719	300
cGMP-PKG signaling pathway	0.752719	7000
Chemokine signaling pathway	0.906613	200
Cell adhesion molecules (CAMs)	0.752719	5500
Cell cycle	0.752719	9500
RNA degradation	0.880735	200
RNA polymerase	0.985873	11000
RNA transport	0.752719	9500
Salivary secretion	0.752719	7500
Riboflavin metabolism	0.96362	12000
Ribosome	0.999	12000
Ribosome biogenesis in eukaryotes	0.752719	11000
RIG-I-like receptor signaling pathway	0.968496	1000
Selenocompound metabolism	0.752719	7000
Serotonergic synapse	0.912864	1500
Long-term depression	0.956495	3500
Melanogenesis	0.752719	12000
Hematopoietic cell lineage	0.945118	900
Hedgehog signaling pathway	0.752719	10000
Glycosphingolipid biosynthesis - globo series	0.752719	7500
Glycosphingolipid biosynthesis - ganglio series	0.898112	7000
Glycosaminoglycan degradation	0.942493	8000
Glycosaminoglycan biosynthesis - keratan sulfate	0.928366	2500
GnRH signaling pathway	0.752719	12000
Glyoxylate and dicarboxylate metabolism	0.994374	7500
Glycosylphosphatidylinositol(GPI)-anchor biosynthesis	0.752719	4500
Glycosphingolipid biosynthesis - lacto and neolacto series	0.894612	700
Valine, leucine and isoleucine degradation	0.752719	100
Vascular smooth muscle contraction	0.752719	300
Ubiquitin mediated proteolysis	0.752719	12000
Valine, leucine and isoleucine biosynthesis	0.945243	1500
Tyrosine metabolism	0.869484	12000
Ubiquinone and other terpenoid-quinone biosynthesis	0.972247	12000
Toll-like receptor signaling pathway	0.983498	1000
Tryptophan metabolism	0.752719	4000
Vasopressin-regulated water reabsorption	0.973747	6000
VEGF signaling pathway	0.991499	6000
Arginine and proline metabolism	0.752719	6500
Ascorbate and aldarate metabolism	0.894612	4000
Axon guidance	0.752719	1500
B cell receptor signaling pathway	0.752719	900
AMPK signaling pathway	0.752719	13000
Antigen processing and presentation	0.752719	5000
Apoptosis	0.925116	5000
Arachidonic acid metabolism	0.875859	4500
Basal transcription factors	0.952994	13000
Base excision repair	0.752719	4500
Intestinal immune network for IgA production	0.752719	6000
Jak-STAT signaling pathway	0.752719	300
Inflammatory mediator regulation of TRP channels	0.874859	7000
Inositol phosphate metabolism	0.752719	2000
Insulin secretion	0.752719	500
Insulin signaling pathway	0.900363	600
HIF-1 signaling pathway	0.849981	400
Hippo signaling pathway	0.779347	9500
Histidine metabolism	0.932492	1500
Homologous recombination	0.752719	9500
Thyroid hormone signaling pathway	0.752719	10000
Thyroid hormone synthesis	0.832729	10000
TGF-beta signaling pathway	0.752719	10000
Thiamine metabolism	0.999125	7000
Taurine and hypotaurine metabolism	0.752719	900
Terpenoid backbone biosynthesis	0.7976	12000
T cell receptor signaling pathway	0.752719	11000
Taste transduction	0.830854	2000
Tight junction	0.752719	5500
TNF signaling pathway	0.862233	2000
Fatty acid elongation	0.978122	3000
Fatty acid degradation	0.911239	100
Fc gamma R-mediated phagocytosis	0.765471	6000
Retinol metabolism	0.752719	1500
Folate biosynthesis	0.979497	2000
Focal adhesion	0.859857	10000
Fructose and mannose metabolism	0.752719	8500
FoxO signaling pathway	0.752719	6000
Galactose metabolism	0.804476	7000
Vitamin digestion and absorption	0.968496	3000
Pyrimidine metabolism	0.752719	11000
Lipoic acid metabolism	0.975747	5500
Renin-angiotensin system	0.752719	400
Regulation of autophagy	0.903738	4000
Regulation of actin cytoskeleton	0.752719	6500
Ras signaling pathway	0.752719	6000
Wnt signaling pathway	0.752719	11000
Steroid hormone biosynthesis	0.851356	3000
Steroid biosynthesis	0.752719	8000
Sulfur relay system	0.972247	12000
Sulfur metabolism	0.752719	6000
Sphingolipid metabolism	0.784348	1000
SNARE interactions in vesicular transport	0.994249	3500
Starch and sucrose metabolism	0.882235	3000
Spliceosome	0.927116	12000
Synthesis and degradation of ketone bodies	0.752719	5500
Synaptic vesicle cycle	0.996875	13000
Fc epsilon RI signaling pathway	0.980873	12000
Glutamatergic synapse	0.752719	1000
Glutathione metabolism	0.986498	7500
Gap junction	0.91824	10000
Gastric acid secretion	0.810726	200
Glycine, serine and threonine metabolism	0.752719	7000
Glycolysis / Gluconeogenesis	0.958745	13000
Glycerolipid metabolism	0.996875	11000
Glycerophospholipid metabolism	0.908739	12000
N-Glycan biosynthesis	0.969871	6000
Natural killer cell mediated cytotoxicity	0.985373	10000
Glycosaminoglycan biosynthesis - chondroitin sulfate / dermatan sulfate	0.752719	900
Glycosaminoglycan biosynthesis - heparan sulfate / heparin	0.752719	300
Mismatch repair	0.752719	9500
mRNA surveillance pathway	0.752719	12000
Metabolism of xenobiotics by cytochrome P450	0.980248	13000
Mineral absorption	0.752719	7500
Neuroactive ligand-receptor interaction	0.752719	300
Neurotrophin signaling pathway	0.752719	11000
MAPK signaling pathway	0.752719	4500
mTOR signaling pathway	0.752719	5000
Mucin type O-Glycan biosynthesis	0.752719	800
Dopaminergic synapse	0.986873	11000
DNA replication	0.752719	11000
D-Glutamine and D-glutamate metabolism	0.752719	5500
D-Arginine and D-ornithine metabolism	1	100
Cytosolic DNA-sensing pathway	1	700
Cytokine-cytokine receptor interaction	0.752719	400
Cysteine and methionine metabolism	0.83823	700
Cyanoamino acid metabolism	0.999125	5000
Lysine biosynthesis	0.752719	4000
Long-term potentiation	0.949369	800
Lysosome	0.915364	13000
Lysine degradation	0.752719	4000
Linoleic acid metabolism	0.752719	2500
Leukocyte transendothelial migration	0.752719	6000
Drug metabolism - cytochrome P450	0.992499	3000
Dorso-ventral axis formation	0.752719	12000
Aldosterone-regulated sodium reabsorption	0.95612	600
alpha-Linolenic acid metabolism	0.991374	3500
Adrenergic signaling in cardiomyocytes	0.752719	7000
Alanine, aspartate and glutamate metabolism	0.752719	6000
Adherens junction	0.752719	9500
Adipocytokine signaling pathway	0.752719	2500
ABC transporters	0.850856	12000
Amino sugar and nucleotide sugar metabolism	0.908739	400
Aminoacyl-tRNA biosynthesis	0.922865	100
Fat digestion and absorption	0.994374	8000
Fatty acid biosynthesis	0.80185	400
Drug metabolism - other enzymes	0.752719	6500
ECM-receptor interaction	0.827353	900
Endocrine and other factor-regulated calcium reabsorption	0.752719	7000
Endocytosis	0.752719	8000
ErbB signaling pathway	0.780473	600
Estrogen signaling pathway	0.752719	12000
Ether lipid metabolism	0.817477	4000
Fanconi anemia pathway	0.752719	10000
Osteoclast differentiation	0.752719	11000
Other glycan degradation	0.96362	12000
Other types of O-glycan biosynthesis	0.841605	900
Ovarian steroidogenesis	0.789474	1500
Oxidative phosphorylation	0.997875	13000
Oxytocin signaling pathway	0.752719	9500
p53 signaling pathway	0.752719	10000
Pancreatic secretion	0.752719	7000
Pantothenate and CoA biosynthesis	0.752719	9000
Pentose and glucuronate interconversions	0.867358	6000
Progesterone-mediated oocyte maturation	0.752719	5000
Prolactin signaling pathway	0.876485	2500
PPAR signaling pathway	0.752719	500
Primary bile acid biosynthesis	0.752719	900
Protein digestion and absorption	0.752719	1500
Protein export	0.856607	12000
Propanoate metabolism	0.752719	100
Proteasome	0.927866	13000
Protein processing in endoplasmic reticulum	0.856357	13000
Proximal tubule bicarbonate reclamation	0.752719	7000
Rap1 signaling pathway	0.752719	4000
Pyruvate metabolism	0.906613	13000
Retrograde endocannabinoid signaling	0.811351	300
GABAergic synapse	0.752719	600
Vitamin B6 metabolism	0.752719	1500
Purine metabolism	0.752719	11000
Cardiac muscle contraction	0.752719	8000
Carbohydrate digestion and absorption	0.896612	7000
Butirosin and neomycin biosynthesis	0.752719	400
Butanoate metabolism	0.752719	500
Calcium signaling pathway	0.752719	2000
Caffeine metabolism	0.755469	6500
Bile secretion	0.752719	8000
beta-Alanine metabolism	0.752719	100
Biotin metabolism	0.99925	12000
Biosynthesis of unsaturated fatty acids	0.847606	1500
Olfactory transduction	0.846606	1500
Nucleotide excision repair	0.987498	300
Notch signaling pathway	0.752719	12000
Non-homologous end-joining	0.752719	400
NOD-like receptor signaling pathway	0.811476	1500
Nitrogen metabolism	0.840605	4000
Nicotinate and nicotinamide metabolism	0.752719	5500
NF-kappa B signaling pathway	0.752719	11000
Oocyte meiosis	0.752719	10000
One carbon pool by folate	0.981373	4000

## Sheet: E2_0.01nM_8h_down_kegg
row ID	E-Value	NumGenes
Peroxisome	0.863233	10000
Pentose phosphate pathway	0.871859	300
Phenylalanine metabolism	0.754219	4000
Phagosome	0.966371	2000
Phosphatidylinositol signaling system	0.779472	200
Phenylalanine, tyrosine and tryptophan biosynthesis	0.754219	200
PI3K-Akt signaling pathway	0.754219	4500
Phototransduction	0.755469	6000
Porphyrin and chlorophyll metabolism	0.754219	4000
Platelet activation	0.754219	8500
Collecting duct acid secretion	0.754219	100
Complement and coagulation cascades	0.894487	4000
Circadian rhythm	0.995874	10000
Citrate cycle (TCA cycle)	0.91974	5500
Cholinergic synapse	0.754219	5000
Circadian entrainment	0.754219	7000
cGMP-PKG signaling pathway	0.754219	8500
Chemokine signaling pathway	0.754219	7000
Cell adhesion molecules (CAMs)	0.754219	6500
Cell cycle	0.754219	4000
RNA degradation	0.754219	9500
RNA polymerase	0.821728	1000
RNA transport	0.786223	200
Salivary secretion	0.754219	8500
Riboflavin metabolism	0.968996	2000
Ribosome	0.985498	700
Ribosome biogenesis in eukaryotes	1	10000
RIG-I-like receptor signaling pathway	0.754219	300
Selenocompound metabolism	0.871859	300
Serotonergic synapse	0.754219	7500
Long-term depression	0.789974	7000
Melanogenesis	0.754219	6000
Hematopoietic cell lineage	0.821478	10000
Hedgehog signaling pathway	0.754219	6000
Glycosphingolipid biosynthesis - globo series	0.754219	4000
Glycosphingolipid biosynthesis - ganglio series	0.99875	9500
Glycosaminoglycan degradation	0.96187	1500
Glycosaminoglycan biosynthesis - keratan sulfate	0.754219	6500
GnRH signaling pathway	0.754219	7500
Glyoxylate and dicarboxylate metabolism	0.821353	200
Glycosylphosphatidylinositol(GPI)-anchor biosynthesis	0.980873	9500
Glycosphingolipid biosynthesis - lacto and neolacto series	0.972622	11000
Valine, leucine and isoleucine degradation	0.92074	2000
Vascular smooth muscle contraction	0.754219	7000
Ubiquitin mediated proteolysis	0.994499	2000
Valine, leucine and isoleucine biosynthesis	0.993499	7500
Tyrosine metabolism	0.754219	10000
Ubiquinone and other terpenoid-quinone biosynthesis	0.754219	200
Toll-like receptor signaling pathway	0.789224	3500
Tryptophan metabolism	0.754219	3000
Vasopressin-regulated water reabsorption	0.754219	5500
VEGF signaling pathway	0.754219	200
Arginine and proline metabolism	0.919365	400
Ascorbate and aldarate metabolism	0.754219	3500
Axon guidance	0.754219	6000
B cell receptor signaling pathway	0.854357	100
AMPK signaling pathway	0.858982	12000
Antigen processing and presentation	0.951994	12000
Apoptosis	0.772722	3500
Arachidonic acid metabolism	0.822478	1000
Basal transcription factors	0.832229	11000
Base excision repair	0.942118	2500
Intestinal immune network for IgA production	0.999125	11000
Jak-STAT signaling pathway	0.84373	2000
Inflammatory mediator regulation of TRP channels	0.754219	11000
Inositol phosphate metabolism	0.970871	200
Insulin secretion	0.754219	1500
Insulin signaling pathway	0.754219	6500
HIF-1 signaling pathway	0.754219	11000
Hippo signaling pathway	0.754219	2500
Histidine metabolism	0.754219	3000
Homologous recombination	0.976122	9500
Thyroid hormone signaling pathway	0.754219	7500
Thyroid hormone synthesis	0.754219	8500
TGF-beta signaling pathway	0.792724	9500
Thiamine metabolism	0.982748	3500
Taurine and hypotaurine metabolism	0.949369	800
Terpenoid backbone biosynthesis	0.96387	11000
T cell receptor signaling pathway	0.754219	9000
Taste transduction	0.754219	4000
Tight junction	0.754219	6500
TNF signaling pathway	0.754219	11000
Fatty acid elongation	0.916115	9500
Fatty acid degradation	0.754219	10000
Fc gamma R-mediated phagocytosis	0.973872	9000
Retinol metabolism	0.754219	3500
Folate biosynthesis	0.977122	700
Focal adhesion	0.754219	7000
Fructose and mannose metabolism	0.754219	300
FoxO signaling pathway	0.754219	5500
Galactose metabolism	0.754219	300
Vitamin digestion and absorption	0.754219	4000
Pyrimidine metabolism	0.84023	300
Lipoic acid metabolism	0.999125	9500
Renin-angiotensin system	0.830979	5500
Regulation of autophagy	0.954119	10000
Regulation of actin cytoskeleton	0.754219	7000
Ras signaling pathway	0.754219	5500
Wnt signaling pathway	0.754219	4000
Steroid hormone biosynthesis	0.994374	3500
Steroid biosynthesis	0.977122	8500
Sulfur relay system	0.981248	4500
Sulfur metabolism	0.936992	4000
Sphingolipid metabolism	0.925491	200
SNARE interactions in vesicular transport	0.99725	700
Starch and sucrose metabolism	0.754219	300
Spliceosome	0.99875	9500
Synthesis and degradation of ketone bodies	0.937867	9000
Synaptic vesicle cycle	0.754219	3500
Fc epsilon RI signaling pathway	0.754219	8500
Glutamatergic synapse	0.754219	7500
Glutathione metabolism	0.9995	11000
Gap junction	0.885361	7000
Gastric acid secretion	0.754219	3500
Glycine, serine and threonine metabolism	0.95912	11000
Glycolysis / Gluconeogenesis	0.754219	2500
Glycerolipid metabolism	0.754219	4500
Glycerophospholipid metabolism	0.754219	9500
N-Glycan biosynthesis	0.828604	8500
Natural killer cell mediated cytotoxicity	0.754219	11000
Glycosaminoglycan biosynthesis - chondroitin sulfate / dermatan sulfate	0.832979	10000
Glycosaminoglycan biosynthesis - heparan sulfate / heparin	0.958745	8000
Mismatch repair	0.827853	8500
mRNA surveillance pathway	0.754219	9000
Metabolism of xenobiotics by cytochrome P450	0.754219	2500
Mineral absorption	0.754219	700
Neuroactive ligand-receptor interaction	0.754219	1000
Neurotrophin signaling pathway	0.869734	10000
MAPK signaling pathway	0.754219	3500
mTOR signaling pathway	0.901363	7000
Mucin type O-Glycan biosynthesis	0.963495	300
Dopaminergic synapse	0.754219	5000
DNA replication	0.822478	9000
D-Glutamine and D-glutamate metabolism	0.998875	4500
D-Arginine and D-ornithine metabolism	1	11000
Cytosolic DNA-sensing pathway	0.96112	1000
Cytokine-cytokine receptor interaction	0.754219	2000
Cysteine and methionine metabolism	0.754219	300
Cyanoamino acid metabolism	0.980873	7000
Lysine biosynthesis	0.841605	2000
Long-term potentiation	0.76247	7000
Lysosome	0.972622	10000
Lysine degradation	0.754219	9000
Linoleic acid metabolism	0.754219	1000
Leukocyte transendothelial migration	0.754219	11000
Drug metabolism - cytochrome P450	0.754219	3500
Dorso-ventral axis formation	0.754219	6000
Aldosterone-regulated sodium reabsorption	0.754219	7500
alpha-Linolenic acid metabolism	0.754219	7500
Adrenergic signaling in cardiomyocytes	0.754219	8500
Alanine, aspartate and glutamate metabolism	0.981498	500
Adherens junction	0.754219	5000
Adipocytokine signaling pathway	0.754219	8000
ABC transporters	0.754219	9500
Amino sugar and nucleotide sugar metabolism	0.754219	300
Aminoacyl-tRNA biosynthesis	0.926116	300
Fat digestion and absorption	0.987498	5500
Fatty acid biosynthesis	0.996625	10000
Drug metabolism - other enzymes	0.754219	400
ECM-receptor interaction	0.754219	4500
Endocrine and other factor-regulated calcium reabsorption	0.754219	11000
Endocytosis	0.759595	9500
ErbB signaling pathway	0.84023	11000
Estrogen signaling pathway	0.754219	6000
Ether lipid metabolism	0.754219	8500
Fanconi anemia pathway	0.781848	200
Osteoclast differentiation	0.754219	11000
Other glycan degradation	0.998875	11000
Other types of O-glycan biosynthesis	0.784473	5000
Ovarian steroidogenesis	0.969371	8500
Oxidative phosphorylation	1	3500
Oxytocin signaling pathway	0.754219	11000
p53 signaling pathway	0.754219	8500
Pancreatic secretion	0.754219	8000
Pantothenate and CoA biosynthesis	0.754219	8000
Pentose and glucuronate interconversions	0.754219	2500
Progesterone-mediated oocyte maturation	0.869484	6000
Prolactin signaling pathway	0.764221	400
PPAR signaling pathway	0.754719	10000
Primary bile acid biosynthesis	0.998125	5000
Protein digestion and absorption	0.754219	8500
Protein export	1	4500
Propanoate metabolism	0.770721	2000
Proteasome	0.854232	10000
Protein processing in endoplasmic reticulum	0.95662	8500
Proximal tubule bicarbonate reclamation	0.772722	7500
Rap1 signaling pathway	0.754219	7500
Pyruvate metabolism	0.754219	2500
Retrograde endocannabinoid signaling	0.779347	6000
GABAergic synapse	0.754219	5500
Vitamin B6 metabolism	0.806726	700
Purine metabolism	0.935367	1000
Cardiac muscle contraction	0.801725	3500
Carbohydrate digestion and absorption	0.754219	300
Butirosin and neomycin biosynthesis	0.754219	300
Butanoate metabolism	0.995874	9000
Calcium signaling pathway	0.754219	8500
Caffeine metabolism	0.754219	400
Bile secretion	0.754219	7000
beta-Alanine metabolism	0.754219	9500
Biotin metabolism	1	12000
Biosynthesis of unsaturated fatty acids	0.754219	10000
Olfactory transduction	0.0265033	300
Nucleotide excision repair	0.779722	10000
Notch signaling pathway	0.754219	5500
Non-homologous end-joining	0.994749	8500
NOD-like receptor signaling pathway	0.814977	600
Nitrogen metabolism	0.754219	9000
Nicotinate and nicotinamide metabolism	0.754219	10000
NF-kappa B signaling pathway	0.754219	2000
Oocyte meiosis	0.763345	200
One carbon pool by folate	0.980373	6000

## Sheet: E2_0.01nM_8h_up_kegg
row ID	E-Value	NumGenes
Peroxisome	0.844106	400
Pentose phosphate pathway	0.989499	12000
Phenylalanine metabolism	0.934867	8500
Phagosome	0.835229	1000
Phosphatidylinositol signaling system	0.979122	2000
Phenylalanine, tyrosine and tryptophan biosynthesis	0.844106	6000
PI3K-Akt signaling pathway	0.835229	500
Phototransduction	0.835229	2000
Porphyrin and chlorophyll metabolism	0.875359	1500
Platelet activation	0.896612	8500
Collecting duct acid secretion	0.989499	2500
Complement and coagulation cascades	0.00875109	1000
Circadian rhythm	0.988624	7500
Citrate cycle (TCA cycle)	0.985748	2000
Cholinergic synapse	0.835229	2500
Circadian entrainment	0.835229	6500
cGMP-PKG signaling pathway	0.835229	6500
Chemokine signaling pathway	0.835229	100
Cell adhesion molecules (CAMs)	0.835229	3000
Cell cycle	0.835229	2500
RNA degradation	0.835229	7500
RNA polymerase	0.938992	9000
RNA transport	0.756095	10000
Salivary secretion	0.976497	2000
Riboflavin metabolism	0.895987	9500
Ribosome	0.835229	9500
Ribosome biogenesis in eukaryotes	0.835229	9500
RIG-I-like receptor signaling pathway	0.889736	5000
Selenocompound metabolism	0.835229	4500
Serotonergic synapse	0.995124	500
Long-term depression	0.994499	400
Melanogenesis	0.835229	11000
Hematopoietic cell lineage	0.909614	12000
Hedgehog signaling pathway	0.986498	6000
Glycosphingolipid biosynthesis - globo series	0.968371	800
Glycosphingolipid biosynthesis - ganglio series	0.982248	10000
Glycosaminoglycan degradation	0.939742	7000
Glycosaminoglycan biosynthesis - keratan sulfate	0.835229	3000
GnRH signaling pathway	0.857982	3000
Glyoxylate and dicarboxylate metabolism	0.949369	8500
Glycosylphosphatidylinositol(GPI)-anchor biosynthesis	0.835229	9000
Glycosphingolipid biosynthesis - lacto and neolacto series	0.835229	3000
Valine, leucine and isoleucine degradation	0.987998	11000
Vascular smooth muscle contraction	0.983873	500
Ubiquitin mediated proteolysis	0.995124	700
Valine, leucine and isoleucine biosynthesis	0.967996	1500
Tyrosine metabolism	0.898237	10000
Ubiquinone and other terpenoid-quinone biosynthesis	0.989624	7500
Toll-like receptor signaling pathway	0.983873	12000
Tryptophan metabolism	0.990999	500
Vasopressin-regulated water reabsorption	0.976747	9500
VEGF signaling pathway	0.986748	4500
Arginine and proline metabolism	0.835229	4000
Ascorbate and aldarate metabolism	0.835229	1500
Axon guidance	0.835229	100
B cell receptor signaling pathway	0.895862	100
AMPK signaling pathway	0.993874	8500
Antigen processing and presentation	0.835229	5500
Apoptosis	0.835229	11000
Arachidonic acid metabolism	0.871859	100
Basal transcription factors	0.835229	100
Base excision repair	0.835229	2000
Intestinal immune network for IgA production	0.835229	3000
Jak-STAT signaling pathway	0.835229	6000
Inflammatory mediator regulation of TRP channels	0.835229	3000
Inositol phosphate metabolism	0.835229	11000
Insulin secretion	0.835229	9500
Insulin signaling pathway	0.951994	12000
HIF-1 signaling pathway	0.875609	2500
Hippo signaling pathway	0.903738	11000
Histidine metabolism	0.972622	8000
Homologous recombination	0.835229	7000
Thyroid hormone signaling pathway	0.835229	11000
Thyroid hormone synthesis	0.835229	9500
TGF-beta signaling pathway	0.980873	200
Thiamine metabolism	0.835229	300
Taurine and hypotaurine metabolism	0.913364	2500
Terpenoid backbone biosynthesis	0.835229	11000
T cell receptor signaling pathway	0.973872	500
Taste transduction	0.835229	500
Tight junction	0.890361	600
TNF signaling pathway	0.835229	9500
Fatty acid elongation	0.973372	600
Fatty acid degradation	0.989249	4500
Fc gamma R-mediated phagocytosis	0.835229	100
Retinol metabolism	0.835229	1500
Folate biosynthesis	0.981998	7000
Focal adhesion	0.888111	3500
Fructose and mannose metabolism	0.835229	400
FoxO signaling pathway	0.835229	3000
Galactose metabolism	0.835229	10000
Vitamin digestion and absorption	0.835229	7000
Pyrimidine metabolism	0.835229	11000
Lipoic acid metabolism	0.835229	5000
Renin-angiotensin system	0.9965	4500
Regulation of autophagy	0.83723	10000
Regulation of actin cytoskeleton	0.835229	600
Ras signaling pathway	0.835229	500
Wnt signaling pathway	0.972622	11000
Steroid hormone biosynthesis	0.835229	1500
Steroid biosynthesis	0.835229	5000
Sulfur relay system	0.835229	6000
Sulfur metabolism	0.835229	3000
Sphingolipid metabolism	0.968371	4000
SNARE interactions in vesicular transport	0.991999	12000
Starch and sucrose metabolism	0.835229	900
Spliceosome	0.835229	10000
Synthesis and degradation of ketone bodies	0.866358	400
Synaptic vesicle cycle	0.99675	11000
Fc epsilon RI signaling pathway	0.986498	4000
Glutamatergic synapse	0.835229	6500
Glutathione metabolism	0.917865	1500
Gap junction	0.935242	12000
Gastric acid secretion	0.835229	6500
Glycine, serine and threonine metabolism	0.835229	900
Glycolysis / Gluconeogenesis	0.978747	900
Glycerolipid metabolism	0.835229	200
Glycerophospholipid metabolism	0.948619	8000
N-Glycan biosynthesis	0.835229	10000
Natural killer cell mediated cytotoxicity	0.972497	5000
Glycosaminoglycan biosynthesis - chondroitin sulfate / dermatan sulfate	0.910864	7500
Glycosaminoglycan biosynthesis - heparan sulfate / heparin	0.991999	7500
Mismatch repair	0.258407	5000
mRNA surveillance pathway	0.940743	5500
Metabolism of xenobiotics by cytochrome P450	0.835229	1500
Mineral absorption	1	2500
Neuroactive ligand-receptor interaction	0.835229	800
Neurotrophin signaling pathway	0.835229	12000
MAPK signaling pathway	0.835229	9500
mTOR signaling pathway	0.932742	9500
Mucin type O-Glycan biosynthesis	0.835229	3000
Dopaminergic synapse	0.931241	500
DNA replication	0.00875109	2000
D-Glutamine and D-glutamate metabolism	0.911864	4000
D-Arginine and D-ornithine metabolism	1	100
Cytosolic DNA-sensing pathway	0.937367	2000
Cytokine-cytokine receptor interaction	0.835229	100
Cysteine and methionine metabolism	0.903738	900
Cyanoamino acid metabolism	0.970621	9000
Lysine biosynthesis	0.999375	10000
Long-term potentiation	0.952994	12000
Lysosome	0.997375	11000
Lysine degradation	0.938867	11000
Linoleic acid metabolism	0.986748	7000
Leukocyte transendothelial migration	0.92224	200
Drug metabolism - cytochrome P450	0.835229	1500
Dorso-ventral axis formation	0.980123	2500
Aldosterone-regulated sodium reabsorption	0.835229	400
alpha-Linolenic acid metabolism	0.972247	7000
Adrenergic signaling in cardiomyocytes	0.835229	12000
Alanine, aspartate and glutamate metabolism	0.835229	3500
Adherens junction	0.9965	6500
Adipocytokine signaling pathway	0.835229	5000
ABC transporters	0.927116	4000
Amino sugar and nucleotide sugar metabolism	0.968996	12000
Aminoacyl-tRNA biosynthesis	0.835229	6500
Fat digestion and absorption	0.835229	100
Fatty acid biosynthesis	0.993999	4000
Drug metabolism - other enzymes	0.835229	4500
ECM-receptor interaction	0.84398	1000
Endocrine and other factor-regulated calcium reabsorption	0.835229	10000
Endocytosis	0.835229	300
ErbB signaling pathway	0.835229	600
Estrogen signaling pathway	0.835229	2000
Ether lipid metabolism	0.882235	7000
Fanconi anemia pathway	0.835229	2000
Osteoclast differentiation	0.835229	500
Other glycan degradation	0.83648	200
Other types of O-glycan biosynthesis	0.835229	3000
Ovarian steroidogenesis	0.835229	3000
Oxidative phosphorylation	1	12000
Oxytocin signaling pathway	0.965371	6500
p53 signaling pathway	0.835229	11000
Pancreatic secretion	0.835229	2000
Pantothenate and CoA biosynthesis	0.985498	3000
Pentose and glucuronate interconversions	0.835229	900
Progesterone-mediated oocyte maturation	0.835229	9500
Prolactin signaling pathway	0.835229	5000
PPAR signaling pathway	0.835229	11000
Primary bile acid biosynthesis	0.835229	400
Protein digestion and absorption	0.835229	3500
Protein export	0.851106	6000
Propanoate metabolism	0.991499	4000
Proteasome	0.986498	7500
Protein processing in endoplasmic reticulum	0.919365	7000
Proximal tubule bicarbonate reclamation	0.835229	9500
Rap1 signaling pathway	0.835229	3000
Pyruvate metabolism	0.979247	800
Retrograde endocannabinoid signaling	0.835229	3000
GABAergic synapse	0.780098	3000
Vitamin B6 metabolism	0.835229	3500
Purine metabolism	0.835229	10000
Cardiac muscle contraction	0.983998	6500
Carbohydrate digestion and absorption	0.835229	4000
Butirosin and neomycin biosynthesis	0.835229	400
Butanoate metabolism	0.835229	2500
Calcium signaling pathway	0.835229	6500
Caffeine metabolism	0.835229	3000
Bile secretion	0.861983	4000
beta-Alanine metabolism	0.860983	3000
Biotin metabolism	0.966371	7500
Biosynthesis of unsaturated fatty acids	0.936492	3500
Olfactory transduction	0.00875109	1500
Nucleotide excision repair	0.780098	2500
Notch signaling pathway	0.985873	7000
Non-homologous end-joining	0.970996	9000
NOD-like receptor signaling pathway	0.95637	12000
Nitrogen metabolism	0.835229	4000
Nicotinate and nicotinamide metabolism	0.835229	7500
NF-kappa B signaling pathway	0.926991	100
Oocyte meiosis	0.835229	12000
One carbon pool by folate	0.835229	7000

## Sheet: E2_0.1nM_24h_down_kegg
row ID	E-Value	NumGenes
Peroxisome	0.948994	4500
Pentose phosphate pathway	0.766846	6500
Phenylalanine metabolism	0.718965	900
Phagosome	0.718965	11000
Phosphatidylinositol signaling system	0.718965	6500
Phenylalanine, tyrosine and tryptophan biosynthesis	0.826353	3000
PI3K-Akt signaling pathway	0.718965	8500
Phototransduction	0.785848	9000
Porphyrin and chlorophyll metabolism	0.718965	700
Platelet activation	0.767471	8000
Collecting duct acid secretion	0.718965	9500
Complement and coagulation cascades	0.718965	5500
Circadian rhythm	0.874234	11000
Citrate cycle (TCA cycle)	0.959995	6000
Cholinergic synapse	0.806726	1500
Circadian entrainment	0.718965	5000
cGMP-PKG signaling pathway	0.764221	8000
Chemokine signaling pathway	0.971621	200
Cell adhesion molecules (CAMs)	0.718965	2000
Cell cycle	0.985873	800
RNA degradation	0.991374	300
RNA polymerase	0.999375	3500
RNA transport	0.998875	300
Salivary secretion	0.718965	3000
Riboflavin metabolism	0.718965	4500
Ribosome	0.950619	100
Ribosome biogenesis in eukaryotes	0.995874	11000
RIG-I-like receptor signaling pathway	0.718965	900
Selenocompound metabolism	0.939242	500
Serotonergic synapse	0.718965	2000
Long-term depression	0.755469	5000
Melanogenesis	0.718965	6000
Hematopoietic cell lineage	0.718965	200
Hedgehog signaling pathway	0.718965	8000
Glycosphingolipid biosynthesis - globo series	0.718965	4500
Glycosphingolipid biosynthesis - ganglio series	0.718965	6500
Glycosaminoglycan degradation	0.718965	6000
Glycosaminoglycan biosynthesis - keratan sulfate	0.718965	6000
GnRH signaling pathway	0.718965	7500
Glyoxylate and dicarboxylate metabolism	0.95837	10000
Glycosylphosphatidylinositol(GPI)-anchor biosynthesis	0.995249	11000
Glycosphingolipid biosynthesis - lacto and neolacto series	0.718965	6000
Valine, leucine and isoleucine degradation	0.718965	7000
Vascular smooth muscle contraction	0.718965	8000
Ubiquitin mediated proteolysis	0.986373	11000
Valine, leucine and isoleucine biosynthesis	0.965371	5000
Tyrosine metabolism	0.718965	900
Ubiquinone and other terpenoid-quinone biosynthesis	0.964996	3000
Toll-like receptor signaling pathway	0.761595	9500
Tryptophan metabolism	0.718965	800
Vasopressin-regulated water reabsorption	0.718965	8000
VEGF signaling pathway	0.991999	11000
Arginine and proline metabolism	0.718965	2500
Ascorbate and aldarate metabolism	0.718965	700
Axon guidance	0.718965	8500
B cell receptor signaling pathway	0.742843	200
AMPK signaling pathway	0.968121	8000
Antigen processing and presentation	0.718965	7000
Apoptosis	0.718965	100
Arachidonic acid metabolism	0.718965	3000
Basal transcription factors	0.991749	11000
Base excision repair	0.840355	6000
Intestinal immune network for IgA production	0.718965	7000
Jak-STAT signaling pathway	0.750594	3000
Inflammatory mediator regulation of TRP channels	0.718965	3000
Inositol phosphate metabolism	0.789724	7000
Insulin secretion	0.718965	6000
Insulin signaling pathway	0.901238	7500
HIF-1 signaling pathway	0.718965	11000
Hippo signaling pathway	0.901738	8500
Histidine metabolism	0.718965	900
Homologous recombination	0.992874	11000
Thyroid hormone signaling pathway	0.866483	8000
Thyroid hormone synthesis	0.718965	7500
TGF-beta signaling pathway	0.922865	8000
Thiamine metabolism	0.718965	300
Taurine and hypotaurine metabolism	0.718965	200
Terpenoid backbone biosynthesis	0.900363	400
T cell receptor signaling pathway	0.740718	9500
Taste transduction	0.23628	400
Tight junction	0.718965	11000
TNF signaling pathway	0.778472	7000
Fatty acid elongation	0.899862	6500
Fatty acid degradation	0.718965	6500
Fc gamma R-mediated phagocytosis	0.789349	9500
Retinol metabolism	0.718965	1500
Folate biosynthesis	0.75697	900
Focal adhesion	0.718965	8500
Fructose and mannose metabolism	0.718965	6500
FoxO signaling pathway	0.792974	600
Galactose metabolism	0.718965	3000
Vitamin digestion and absorption	0.725341	7500
Pyrimidine metabolism	0.785848	200
Lipoic acid metabolism	1	12000
Renin-angiotensin system	0.718965	1500
Regulation of autophagy	0.892487	800
Regulation of actin cytoskeleton	0.794599	10000
Ras signaling pathway	0.849106	7500
Wnt signaling pathway	0.900488	6500
Steroid hormone biosynthesis	0.718965	1500
Steroid biosynthesis	0.870859	5000
Sulfur relay system	0.926991	800
Sulfur metabolism	0.987623	1500
Sphingolipid metabolism	0.718965	9000
SNARE interactions in vesicular transport	0.96162	11000
Starch and sucrose metabolism	0.768721	3000
Spliceosome	1	11000
Synthesis and degradation of ketone bodies	0.964996	3000
Synaptic vesicle cycle	0.718965	9500
Fc epsilon RI signaling pathway	0.718965	9500
Glutamatergic synapse	0.718965	5500
Glutathione metabolism	0.946868	900
Gap junction	0.852357	7500
Gastric acid secretion	0.718965	5000
Glycine, serine and threonine metabolism	0.718965	8000
Glycolysis / Gluconeogenesis	0.718965	900
Glycerolipid metabolism	0.718965	4000
Glycerophospholipid metabolism	0.718965	7500
N-Glycan biosynthesis	0.99775	11000
Natural killer cell mediated cytotoxicity	0.718965	10000
Glycosaminoglycan biosynthesis - chondroitin sulfate / dermatan sulfate	0.84048	7000
Glycosaminoglycan biosynthesis - heparan sulfate / heparin	0.718965	3500
Mismatch repair	0.983498	9500
mRNA surveillance pathway	0.999375	600
Metabolism of xenobiotics by cytochrome P450	0.718965	900
Mineral absorption	0.839605	8000
Neuroactive ligand-receptor interaction	0.23628	2000
Neurotrophin signaling pathway	0.982123	9000
MAPK signaling pathway	0.718965	500
mTOR signaling pathway	0.718965	600
Mucin type O-Glycan biosynthesis	0.977247	4500
Dopaminergic synapse	0.718965	1500
DNA replication	0.938867	9500
D-Glutamine and D-glutamate metabolism	0.750594	6000
D-Arginine and D-ornithine metabolism	1	11000
Cytosolic DNA-sensing pathway	0.786598	800
Cytokine-cytokine receptor interaction	0.905488	100
Cysteine and methionine metabolism	0.718965	500
Cyanoamino acid metabolism	0.936492	8000
Lysine biosynthesis	0.987748	6500
Long-term potentiation	0.847856	500
Lysosome	0.718965	6000
Lysine degradation	0.718965	11000
Linoleic acid metabolism	0.718965	8000
Leukocyte transendothelial migration	0.811851	3500
Drug metabolism - cytochrome P450	0.23628	900
Dorso-ventral axis formation	0.79885	10000
Aldosterone-regulated sodium reabsorption	0.814102	3500
alpha-Linolenic acid metabolism	0.718965	8000
Adrenergic signaling in cardiomyocytes	0.718965	11000
Alanine, aspartate and glutamate metabolism	0.718965	10000
Adherens junction	0.825478	4000
Adipocytokine signaling pathway	0.937867	8000
ABC transporters	0.718965	4000
Amino sugar and nucleotide sugar metabolism	0.718965	5500
Aminoacyl-tRNA biosynthesis	0.992999	7000
Fat digestion and absorption	0.867608	4000
Fatty acid biosynthesis	0.718965	300
Drug metabolism - other enzymes	0.718965	1000
ECM-receptor interaction	0.718965	8500
Endocrine and other factor-regulated calcium reabsorption	0.718965	8000
Endocytosis	0.718965	9500
ErbB signaling pathway	0.718965	8000
Estrogen signaling pathway	0.718965	9000
Ether lipid metabolism	0.718965	7000
Fanconi anemia pathway	0.996875	11000
Osteoclast differentiation	0.718965	9500
Other glycan degradation	0.718965	7000
Other types of O-glycan biosynthesis	0.896362	5000
Ovarian steroidogenesis	0.900738	500
Oxidative phosphorylation	0.992874	200
Oxytocin signaling pathway	0.857982	11000
p53 signaling pathway	0.972122	200
Pancreatic secretion	0.718965	3000
Pantothenate and CoA biosynthesis	0.817477	6500
Pentose and glucuronate interconversions	0.718965	2000
Progesterone-mediated oocyte maturation	0.726591	600
Prolactin signaling pathway	0.890986	10000
PPAR signaling pathway	0.718965	7500
Primary bile acid biosynthesis	0.718965	4000
Protein digestion and absorption	0.718965	8500
Protein export	0.997125	10000
Propanoate metabolism	0.932492	11000
Proteasome	1	11000
Protein processing in endoplasmic reticulum	0.973747	10000
Proximal tubule bicarbonate reclamation	0.718965	8000
Rap1 signaling pathway	0.736717	2500
Pyruvate metabolism	0.718965	7500
Retrograde endocannabinoid signaling	0.718965	600
GABAergic synapse	0.718965	5500
Vitamin B6 metabolism	0.973497	2000
Purine metabolism	0.718965	200
Cardiac muscle contraction	0.92274	500
Carbohydrate digestion and absorption	0.718965	9500
Butirosin and neomycin biosynthesis	0.718965	6500
Butanoate metabolism	0.872859	10000
Calcium signaling pathway	0.718965	2500
Caffeine metabolism	0.718965	1000
Bile secretion	0.725966	200
beta-Alanine metabolism	0.718965	900
Biotin metabolism	0.977122	8000
Biosynthesis of unsaturated fatty acids	0.899862	6500
Olfactory transduction	0.718965	1000
Nucleotide excision repair	0.964996	4000
Notch signaling pathway	0.718965	7000
Non-homologous end-joining	0.966371	9500
NOD-like receptor signaling pathway	0.718965	7000
Nitrogen metabolism	0.80035	8500
Nicotinate and nicotinamide metabolism	0.718965	7500
NF-kappa B signaling pathway	0.718965	100
Oocyte meiosis	0.801725	1500
One carbon pool by folate	0.718965	800

## Sheet: E2_0.1nM_24h_up_kegg
row ID	E-Value	NumGenes
Peroxisome	0.835479	8500
Pentose phosphate pathway	0.936367	3000
Phenylalanine metabolism	0.96037	8000
Phagosome	0.835479	3500
Phosphatidylinositol signaling system	0.835479	11000
Phenylalanine, tyrosine and tryptophan biosynthesis	0.955494	8000
PI3K-Akt signaling pathway	0.835479	300
Phototransduction	0.99975	11000
Porphyrin and chlorophyll metabolism	0.835479	100
Platelet activation	0.835479	11000
Collecting duct acid secretion	0.835479	9500
Complement and coagulation cascades	0.835479	6500
Circadian rhythm	0.971121	11000
Citrate cycle (TCA cycle)	0.979247	7500
Cholinergic synapse	0.835479	400
Circadian entrainment	0.835479	11000
cGMP-PKG signaling pathway	0.835479	7500
Chemokine signaling pathway	0.835479	100
Cell adhesion molecules (CAMs)	0.835479	3500
Cell cycle	0.00875109	2000
RNA degradation	0.835479	6500
RNA polymerase	0.905113	11000
RNA transport	0.835479	11000
Salivary secretion	0.941743	4500
Riboflavin metabolism	0.835479	2500
Ribosome	1	11000
Ribosome biogenesis in eukaryotes	0.835479	9000
RIG-I-like receptor signaling pathway	0.926991	11000
Selenocompound metabolism	0.835479	9000
Serotonergic synapse	0.857982	300
Long-term depression	0.973497	10000
Melanogenesis	0.835479	8000
Hematopoietic cell lineage	0.835479	5500
Hedgehog signaling pathway	0.989374	8500
Glycosphingolipid biosynthesis - globo series	0.901863	300
Glycosphingolipid biosynthesis - ganglio series	0.835479	700
Glycosaminoglycan degradation	0.835479	2500
Glycosaminoglycan biosynthesis - keratan sulfate	0.854357	5500
GnRH signaling pathway	0.95637	9500
Glyoxylate and dicarboxylate metabolism	0.835479	9500
Glycosylphosphatidylinositol(GPI)-anchor biosynthesis	0.835479	100
Glycosphingolipid biosynthesis - lacto and neolacto series	0.987623	8500
Valine, leucine and isoleucine degradation	0.978747	300
Vascular smooth muscle contraction	0.966746	8000
Ubiquitin mediated proteolysis	0.835479	8500
Valine, leucine and isoleucine biosynthesis	0.991999	9000
Tyrosine metabolism	0.966621	2500
Ubiquinone and other terpenoid-quinone biosynthesis	0.835479	3000
Toll-like receptor signaling pathway	0.912239	11000
Tryptophan metabolism	0.835479	9500
Vasopressin-regulated water reabsorption	0.966371	800
VEGF signaling pathway	0.983873	10000
Arginine and proline metabolism	0.835479	9500
Ascorbate and aldarate metabolism	0.835479	100
Axon guidance	0.835479	2500
B cell receptor signaling pathway	0.964621	7000
AMPK signaling pathway	0.998875	1500
Antigen processing and presentation	0.91899	11000
Apoptosis	0.835479	11000
Arachidonic acid metabolism	0.899612	5500
Basal transcription factors	0.835479	10000
Base excision repair	0.377047	3500
Intestinal immune network for IgA production	0.835479	100
Jak-STAT signaling pathway	0.835479	8500
Inflammatory mediator regulation of TRP channels	0.860733	8000
Inositol phosphate metabolism	0.985998	7500
Insulin secretion	0.978497	400
Insulin signaling pathway	0.978747	8000
HIF-1 signaling pathway	1	10000
Hippo signaling pathway	0.835479	10000
Histidine metabolism	0.903738	800
Homologous recombination	0.0331291	900
Thyroid hormone signaling pathway	0.998875	700
Thyroid hormone synthesis	0.965871	7000
TGF-beta signaling pathway	0.835479	10000
Thiamine metabolism	1	100
Taurine and hypotaurine metabolism	0.835479	4500
Terpenoid backbone biosynthesis	0.835479	3000
T cell receptor signaling pathway	0.991999	11000
Taste transduction	0.853107	400
Tight junction	0.966121	1500
TNF signaling pathway	0.845856	11000
Fatty acid elongation	0.835479	4000
Fatty acid degradation	0.96262	2500
Fc gamma R-mediated phagocytosis	0.835479	200
Retinol metabolism	0.603825	300
Folate biosynthesis	0.835479	4500
Focal adhesion	0.895987	9500
Fructose and mannose metabolism	0.928366	7500
FoxO signaling pathway	0.914364	300
Galactose metabolism	0.873984	4000
Vitamin digestion and absorption	0.91749	9500
Pyrimidine metabolism	0.176272	1500
Lipoic acid metabolism	0.982373	5500
Renin-angiotensin system	0.949119	6000
Regulation of autophagy	0.991124	9000
Regulation of actin cytoskeleton	0.995124	9000
Ras signaling pathway	0.900863	5500
Wnt signaling pathway	0.998	10000
Steroid hormone biosynthesis	0.835479	100
Steroid biosynthesis	0.835479	4000
Sulfur relay system	0.995874	4500
Sulfur metabolism	0.95687	2000
Sphingolipid metabolism	0.900488	5000
SNARE interactions in vesicular transport	0.973372	7500
Starch and sucrose metabolism	0.835479	100
Spliceosome	0.856607	6500
Synthesis and degradation of ketone bodies	0.835479	2500
Synaptic vesicle cycle	0.835479	100
Fc epsilon RI signaling pathway	1	10000
Glutamatergic synapse	0.835479	500
Glutathione metabolism	0.835479	1000
Gap junction	0.835479	4000
Gastric acid secretion	0.835479	11000
Glycine, serine and threonine metabolism	0.835479	9000
Glycolysis / Gluconeogenesis	0.998875	3000
Glycerolipid metabolism	0.863358	300
Glycerophospholipid metabolism	0.835479	500
N-Glycan biosynthesis	0.835479	10000
Natural killer cell mediated cytotoxicity	0.835479	7000
Glycosaminoglycan biosynthesis - chondroitin sulfate / dermatan sulfate	0.905863	8000
Glycosaminoglycan biosynthesis - heparan sulfate / heparin	0.894737	900
Mismatch repair	0.0420053	4000
mRNA surveillance pathway	0.835479	10000
Metabolism of xenobiotics by cytochrome P450	0.835479	100
Mineral absorption	0.835479	1500
Neuroactive ligand-receptor interaction	0.835479	200
Neurotrophin signaling pathway	0.926616	10000
MAPK signaling pathway	0.987623	9500
mTOR signaling pathway	0.966246	11000
Mucin type O-Glycan biosynthesis	0.835479	1500
Dopaminergic synapse	0.835479	10000
DNA replication	0.00875109	2000
D-Glutamine and D-glutamate metabolism	0.835479	3500
D-Arginine and D-ornithine metabolism	1	100
Cytosolic DNA-sensing pathway	0.835479	11000
Cytokine-cytokine receptor interaction	0.835479	100
Cysteine and methionine metabolism	0.835479	8000
Cyanoamino acid metabolism	0.835479	5000
Lysine biosynthesis	0.991999	9000
Long-term potentiation	0.835479	7500
Lysosome	0.835479	9500
Lysine degradation	0.835479	900
Linoleic acid metabolism	0.985623	500
Leukocyte transendothelial migration	0.966371	100
Drug metabolism - cytochrome P450	0.835479	100
Dorso-ventral axis formation	0.999375	3000
Aldosterone-regulated sodium reabsorption	0.835479	300
alpha-Linolenic acid metabolism	0.979497	500
Adrenergic signaling in cardiomyocytes	0.835479	8000
Alanine, aspartate and glutamate metabolism	0.969871	3500
Adherens junction	0.936117	100
Adipocytokine signaling pathway	0.951994	4500
ABC transporters	0.835479	8000
Amino sugar and nucleotide sugar metabolism	0.835479	8000
Aminoacyl-tRNA biosynthesis	0.952869	7000
Fat digestion and absorption	0.835479	100
Fatty acid biosynthesis	0.957995	6000
Drug metabolism - other enzymes	0.835479	100
ECM-receptor interaction	0.835479	3500
Endocrine and other factor-regulated calcium reabsorption	0.943993	1000
Endocytosis	0.869484	200
ErbB signaling pathway	0.946993	100
Estrogen signaling pathway	0.835479	7500
Ether lipid metabolism	0.939492	500
Fanconi anemia pathway	0.00875109	5000
Osteoclast differentiation	0.835479	1500
Other glycan degradation	0.835479	7500
Other types of O-glycan biosynthesis	0.835479	4500
Ovarian steroidogenesis	0.912489	3500
Oxidative phosphorylation	0.9985	11000
Oxytocin signaling pathway	0.835479	11000
p53 signaling pathway	0.835479	500
Pancreatic secretion	0.979497	4500
Pantothenate and CoA biosynthesis	0.980123	9500
Pentose and glucuronate interconversions	0.835479	100
Progesterone-mediated oocyte maturation	0.835479	2000
Prolactin signaling pathway	0.99725	1500
PPAR signaling pathway	0.835479	6000
Primary bile acid biosynthesis	0.835479	200
Protein digestion and absorption	0.92024	400
Protein export	0.99725	11000
Propanoate metabolism	0.994249	2500
Proteasome	0.969871	10000
Protein processing in endoplasmic reticulum	0.998	300
Proximal tubule bicarbonate reclamation	0.835479	7500
Rap1 signaling pathway	0.889736	300
Pyruvate metabolism	0.844731	6000
Retrograde endocannabinoid signaling	0.835479	400
GABAergic synapse	0.835479	7500
Vitamin B6 metabolism	0.835479	300
Purine metabolism	0.835479	3500
Cardiac muscle contraction	0.99875	1500
Carbohydrate digestion and absorption	1	4000
Butirosin and neomycin biosynthesis	0.991874	3000
Butanoate metabolism	0.835479	2500
Calcium signaling pathway	0.835479	4500
Caffeine metabolism	0.852357	7500
Bile secretion	0.973747	7000
beta-Alanine metabolism	0.982373	500
Biotin metabolism	0.995874	9500
Biosynthesis of unsaturated fatty acids	0.835479	9000
Olfactory transduction	0.994374	2500
Nucleotide excision repair	0.835479	5000
Notch signaling pathway	0.99975	6500
Non-homologous end-joining	0.835479	7000
NOD-like receptor signaling pathway	0.977122	8000
Nitrogen metabolism	0.835479	1500
Nicotinate and nicotinamide metabolism	0.935117	300
NF-kappa B signaling pathway	0.941993	100
Oocyte meiosis	0.0875109	8500
One carbon pool by folate	0.835479	5500

[truncated: 14 more sheets: E2_0.1nM_2h_down_kegg, E2_0.1nM_2h_up_kegg, E2_0.1nM_4h_down_kegg, E2_0.1nM_4h_up_kegg, E2_0.1nM_8h_down_kegg, E2_0.1nM_8h_up_kegg, E2_1.0nM_24h_down_kegg, E2_1.0nM_24h_up_kegg, E2_1.0nM_2h_down_kegg, E2_1.0nM_2h_up_kegg, E2_1.0nM_4h_down_kegg, E2_1.0nM_4h_up_kegg, E2_1.0nM_8h_down_kegg, E2_1.0nM_8h_up_kegg]
