# Supplementary material for: Information-dependent enrichment analysis reveals time-dependent transcriptional regulation of the estrogen pathway of toxicity
Source: Arch Toxicol. 2016 Sep 3;91(4):1749–62. doi: 10.1007/s00204-016-1824-6 (PMC5364265; doi:10.1007/s00204-016-1824-6)
Supplement: Supplementary file 5 — Supplementary material 5 (XLSX 1147 kb) [file 204_2016_1824_MOESM5_ESM.xlsx]

## Sheet: E2_0.01nM_24h_up_rea
row ID	Name	E-Value	NumGenes
Pathway5406	dna replication	0.993749	12000
Pathway5407	3' -utr-mediated translational regulation	0.987498	12000
Pathway50	signaling by overexpressed wild-type egfr in cancer	0.92099	3000
Pathway51	inhibition of signaling by overexpressed egfr	0.92099	3000
Pathway2970	kinesins	0.977247	12000
Pathway54	signaling by fgfr in disease	0.92099	4500
Pathway55	signaling by fgfr1 in disease	0.92099	4500
Pathway56	signaling by fgfr1 mutants	0.92099	4500
Pathway57	fgfr1 mutant receptor activation	0.92099	4500
Pathway3112	gap junction assembly	0.92099	100
Pathway3113	transport of connexins along the secretory pathway	0.92099	4500
Pathway3110	gap junction trafficking and regulation	0.92099	7500
Pathway3111	gap junction trafficking	0.92099	5000
Pathway3116	oligomerization of connexins into connexons	0.92099	4500
Pathway2191	cd209 (dc-sign) signaling	0.946493	8500
Pathway6478	class b-2 (secretin family receptors)	0.92099	5000
Pathway6479	calcitonin-like ligand receptors	0.92099	100
Pathway6182	downregulation of tgf-beta receptor signaling	0.92099	10000
Pathway2757	integrin alphaiib beta3 signaling	0.92099	6500
Pathway518	defective dpagt1 causes dpagt1-cdg (cdg-1j) and cmsta2	1	100
Pathway2756	platelet aggregation (plug formation)	0.92099	400
Pathway512	defective alg12 causes alg12-cdg (cdg-1g)	1	100
Pathway510	defective mpdu1 causes mpdu1-cdg (cdg-1f)	1	100
Pathway516	defective alg2 causes alg2-cdg (cdg-1i)	0.92099	2500
Pathway514	defective alg8 causes alg8-cdg (cdg-1h)	0.998125	9500
Pathway5572	frs-mediated fgfr3 signaling	0.92099	9500
Pathway1032	cleavage of the damaged pyrimidine	0.980123	6500
Pathway8851	purine salvage	0.99975	5500
Pathway2376	interleukin-7 signaling	0.92099	100
Pathway9308	sterols are 12-hydroxylated by cyp8b1	0.92099	6000
Pathway3756	sodium-proton exchangers	0.92099	6000
Pathway3752	sodium-calcium exchangers	0.92099	4500
Pathway6910	signaling by retinoic acid	0.92099	700
Pathway5976	signaling by erbb2	0.92099	4500
Pathway5758	p75ntr regulates axonogenesis	0.972622	7500
Pathway5759	axonal growth stimulation	1	13000
Pathway5755	ceramide signalling	1	13000
Pathway5750	nf-kb is activated and signals survival	0.980123	6500
Pathway6573	g-protein mediated events	0.92099	3500
Pathway5992	pi3k events in erbb2 signaling	0.92099	7000
Pathway7825	cs-ds degradation	1	7000
Pathway2575	senescence-associated secretory phenotype (sasp)	0.999375	12000
Pathway9214	catecholamine biosynthesis	0.92099	200
Pathway9213	amine-derived hormones	0.92099	200
Pathway2572	formation of senescence-associated heterochromatin foci (sahf)	0.935117	9000
Pathway5190	mitochondrial trna aminoacylation	0.983998	11000
Pathway5355	eukaryotic translation termination	0.997125	12000
Pathway7916	lipid and lipoprotein metabolism	0.92099	500
Pathway7917	digestion of dietary lipid	0.988124	4500
Pathway9321	cyp2e1 reactions	0.997375	12000
Pathway5359	non-coding rna metabolism	0.92099	8500
Pathway9068	molybdenum cofactor biosynthesis	1	5500
Pathway3337	activation of dna fragmentation factor	0.92099	10000
Pathway1278	traf6 mediated induction of proinflammatory cytokines	0.92099	8000
Pathway4026	ligand-gated ion channel transport	0.983873	11000
Pathway1509	antigen processing-cross presentation	0.986248	13000
Pathway1051	displacement of dna glycosylase by apex1	0.92099	6500
Pathway1050	resolution of abasic sites (ap sites)	1	2500
Pathway1872	nf-kb activation through fadd-rip-1 pathway mediated by caspase-8 and -10	0.92099	5000
Pathway8623	sphingolipid de novo biosynthesis	0.92099	6500
Pathway8622	sphingolipid metabolism	0.92099	9500
Pathway1878	traf6 mediated irf7 activation	0.972247	5500
Pathway6883	the phototransduction cascade	0.968496	4000
Pathway1188	presynaptic phase of homologous dna pairing and strand exchange	0.976372	3000
Pathway1187	homologous dna pairing and strand exchange	0.969746	5500
Pathway1184	processing of dna double-strand break ends	0.976122	2500
Pathway9192	interconversion of polyamines	0.985623	3000
Pathway1477	negative regulation of the pi3k-akt network	0.92099	7000
Pathway4116	glutamate neurotransmitter release cycle	0.92099	7000
Pathway1472	akt phosphorylates targets in the nucleus	0.966371	7000
Pathway4625	m-g1 transition	0.986248	13000
Pathway4627	assembly of the pre-replicative complex	0.991874	13000
Pathway4626	dna replication pre-initiation	0.986248	13000
Pathway4332	inhibition of the proteolytic activity of apc-c required for the onset of anaphase by mitotic spindle checkpoint components	0.985873	9500
Pathway4622	cohesin loading onto chromatin	0.92099	8500
Pathway4628	assembly of the orc complex at the origin of replication	0.992874	3000
Pathway4339	g0 and early g1	0.970746	11000
Pathway4338	mitotic g1-g1-s phases	0.997375	13000
Pathway1987	regulation of actin dynamics for phagocytic cup formation	0.92099	11000
Pathway8136	beta-oxidation of very long chain fatty acids	0.989874	3500
Pathway9448	electron transport from nadph to ferredoxin	0.92099	2000
Pathway1980	fcgr activation	0.925491	2500
Pathway9445	mitochondrial iron-sulfur cluster biogenesis	0.92099	10000
Pathway1695	toll like receptor 9 (tlr9) cascade	0.92099	8500
Pathway9685	collagen degradation	0.92099	6000
Pathway9472	abacavir metabolism	0.92099	3500
Pathway5571	downstream signaling of activated fgfr3	0.92099	4500
Pathway3238	activation of bad and translocation to mitochondria	0.92099	7500
Pathway3237	activation of bh3-only proteins	0.92099	8000
Pathway3231	intrinsic pathway for apoptosis	0.92099	8000
Pathway7222	post-chaperonin tubulin folding pathway	0.995999	4500
Pathway4931	rna polymerase ii transcription initiation and promoter clearance	0.92099	2000
Pathway4933	rna polymerase ii transcription initiation	0.92099	2000
Pathway4247	potassium channels	0.92099	4000
Pathway4246	gaba a (rho) receptor activation	0.92099	2500
Pathway4937	rna polymerase ii promoter escape	0.92099	2000
Pathway4244	inhibition of voltage gated ca2+ channels via gbeta-gamma subunits	0.92099	7000
Pathway471	defective ugt1a1 causes hyperbilirubinemia	0.953119	4500
Pathway3904	rhesus glycoproteins mediate ammonium transport.	1	100
Pathway473	defective ugt1a4 causes hyperbilirubinemia	0.953119	4500
Pathway475	abnormal conversion of 2-oxoglutarate to 2-hydroxyglutarate	1	13000
Pathway477	diseases of glycosylation	0.92099	6500
Pathway5021	mitochondrial transcription termination	0.978997	6000
Pathway479	defective slc26a2 causes chondrodysplasias	0.92099	3500
Pathway478	diseases associated with glycosaminoglycan metabolism	0.92099	1500
Pathway6063	rho gtpases activate rocks	0.92099	6500
Pathway6062	rho gtpase effectors	0.964996	12000
Pathway6066	rho gtpases activate paks	0.92099	8500
Pathway690	vpr-mediated nuclear import of pics	0.92099	9500
Pathway693	interactions of rev with host cellular proteins	0.92099	9500
Pathway694	nuclear import of rev protein	0.92099	9500
Pathway7044	fasl- cd95l signaling	0.994749	12000
Pathway7043	death receptor signalling	0.985498	12000
Pathway3349	stimulation of the cell death response by pak-2p34	0.92099	6000
Pathway2987	chromatin organization	0.990999	13000
Pathway4809	cargo trafficking to the periciliary membrane	0.995874	9000
Pathway2988	chromatin modifying enzymes	0.990999	13000
Pathway2989	hats acetylate histones	0.994249	13000
Pathway8316	recycling of bile acids and salts	0.92099	2500
Pathway6405	dopamine receptors	0.92099	900
Pathway6402	adrenoceptors	0.991374	12000
Pathway3161	binding and uptake of ligands by scavenger receptors	0.92099	900
Pathway6408	histamine receptors	0.949369	7500
Pathway508	defective alg3 causes alg3-cdg (cdg-1d)	1	100
Pathway337	mps i - hurler syndrome	1	100
Pathway502	defective ext2 causes exostoses 2	0.92099	1500
Pathway505	diseases associated with n-glycosylation of proteins	0.92099	3000
Pathway851	tolerance by mtb to nitric oxide produced by macrophages	0.977122	10000
Pathway850	response of mtb to phagocytosis	0.980373	10000
Pathway5506	negative regulation of fgfr1 signaling	0.968871	12000
Pathway8823	the fatty acid cycling model	0.965621	9500
Pathway8822	mitochondrial uncoupling proteins	0.965621	9500
Pathway3769	sodium-coupled phosphate cotransporters	0.972622	7500
Pathway6313	signaling by notch3	0.92099	7000
Pathway3765	multifunctional anion exchangers	0.92099	3500
Pathway7648	gluconeogenesis	0.92099	4500
Pathway4439	processive synthesis on the lagging strand	0.998875	12000
Pathway6080	activated pkn1 stimulates transcription of ar (androgen receptor) regulated genes klk2 and klk3	1	13000
Pathway3565	nrcam interactions	0.92099	3500
Pathway5213	deadenylation of mrna	0.992874	700
Pathway5212	deadenylation-dependent mrna decay	0.992874	10000
Pathway5217	mrna decay by 3' to 5' exoribonuclease	0.934867	11000
Pathway7853	synthesis of ips in the nucleus	0.986998	5500
Pathway9200	methionine salvage pathway	0.972622	11000
Pathway649	rev-mediated nuclear export of hiv rna	0.92099	9500
Pathway9208	regulation of ornithine decarboxylase (odc)	0.995999	13000
Pathway5698	insulin receptor recycling	0.92099	7500
Pathway5690	signal attenuation	0.92099	9000
Pathway4680	apc-c:cdh1 mediated degradation of cdc20 and other apc-c:cdh1 targeted proteins in late mitosis-early g1	0.993749	12000
Pathway8957	metabolism of vitamins and cofactors	0.940368	100
Pathway8486	synthesis of pips at the early endosome membrane	0.994499	4000
Pathway8959	vitamin c (ascorbate) metabolism	0.92099	9500
Pathway8958	metabolism of water-soluble vitamins and cofactors	0.940368	100
Pathway5327	gtp hydrolysis and joining of the 60s ribosomal subunit	0.963495	12000
Pathway9339	eicosanoids	0.92099	6000
Pathway5324	ribosomal scanning and start codon recognition	0.989874	12000
Pathway5321	translation initiation complex formation	0.999125	12000
Pathway2411	prolactin receptor signaling	0.987498	8000
Pathway9334	fatty acids	0.95637	2500
Pathway4651	scf-beta-trcp mediated degradation of emi1	0.995374	13000
Pathway5039	transcriptional activity of smad2-smad3:smad4 heterotrimer	0.982248	400
Pathway5033	yap1- and wwtr1 (taz)-stimulated gene expression	0.92099	11000
Pathway5030	nuclear receptor transcription pathway	0.92099	11000
Pathway7985	fatty acid, triacylglycerol, and ketone body metabolism	0.92099	12000
Pathway1510	cross-presentation of particulate exogenous antigens (phagosomes)	0.92099	5500
Pathway4031	stimuli-sensing channels	0.92099	11000
Pathway4744	organelle biogenesis and maintenance	0.970621	11000
Pathway4745	mitochondrial biogenesis	0.92099	11000
Pathway9358	biogenic amines are oxidatively deaminated to aldehydes by maoa and maob	1	100
Pathway1517	er-phagosome pathway	0.991874	13000
Pathway4749	transcriptional activation of mitochondrial biogenesis	0.92099	11000
Pathway1863	traf3-dependent irf activation pathway	0.933367	5500
Pathway7820	dermatan sulfate biosynthesis	1	7000
Pathway6892	inactivation, recovery and regulation of the phototransduction cascade	0.941618	8500
Pathway1199	resolution of d-loop structures	0.973497	8500
Pathway1193	assembly of the rad51-ssdna nucleoprotein complex	0.992874	2500
Pathway4105	neurotransmitter release cycle	0.92099	100
Pathway4106	norepinephrine neurotransmitter release cycle	0.938867	3500
Pathway1460	pip3 activates akt signaling	0.92099	7000
Pathway4101	transmission across chemical synapses	0.92099	4000
Pathway4102	depolarization of the presynaptic terminal triggers the opening of calcium channels	0.92099	500
Pathway7452	mitochondrial protein import	0.92099	600
Pathway7103	type i hemidesmosome assembly	0.92099	1500
Pathway1457	activation of ras in b cells	0.92099	4500
Pathway4636	cdt1 association with the cdc6:orc:origin complex	0.994249	13000
Pathway4634	cdc6 association with the orc:origin complex	0.976372	3000
Pathway4325	mitotic spindle checkpoint	0.985873	9500
Pathway4326	amplification of signal from the kinetochores	0.929241	7000
Pathway4327	amplification of signal from unattached kinetochores via a mad2 inhibitory signal	0.929241	7000
Pathway869	cell redox homeostasis	0.955244	10000
Pathway8124	beta-oxidation of pristanoyl-coa	0.987623	6000
Pathway3825	hexose uptake	0.92099	9500
Pathway3820	proton-oligonucleotide cotransporters	0.92099	700
Pathway3829	glucose transport	0.92099	9500
Pathway1684	irak2 mediated activation of tak1 complex upon tlr7-8 or 9 stimulation	0.939492	4500
Pathway1689	traf6 mediated irf7 activation in tlr7-8 or 9 signaling	0.980123	1500
Pathway3222	ligand-independent caspase activation via dcc	0.940618	8500
Pathway4258	potassium transport channels	1	100
Pathway7216	folding of actin by cct-tric	0.92099	5500
Pathway7210	prefoldin mediated transfer of substrate to cct-tric	0.994374	5500
Pathway7213	formation of tubulin folding intermediates by cct-tric	0.96012	5500
Pathway4925	rna polymerase ii transcription pre-initiation and promoter opening	0.92099	2000
Pathway7219	association of tric-cct with target proteins during biosynthesis	0.921115	11000
Pathway4255	inwardly rectifying k+ channels	0.92099	7000
Pathway4256	g protein gated potassium channels	0.92099	7000
Pathway4257	activation of g protein gated potassium channels	0.92099	7000
Pathway8018	mitochondrial fatty acid beta-oxidation of saturated fatty acids	1	7500
Pathway8019	beta oxidation of palmitoyl-coa to myristoyl-coa	1	13000
Pathway3912	organic cation transport	0.92099	700
Pathway8017	mitochondrial fatty acid beta-oxidation	0.990999	8500
Pathway3911	organic cation-anion-zwitterion transport	0.92099	700
Pathway8012	import of palmitoyl-coa into the mitochondrial matrix	0.988124	11000
Pathway7691	glycogen breakdown (glycogenolysis)	0.945368	8500
Pathway445	defective cyp4f22 causes ichthyosis, congenital, autosomal recessive 5 (arci5)	0.92099	2500
Pathway194	constitutive signaling by notch1 t(7;9)(notch1:m1580_k2555) translocation mutant	0.92099	5000
Pathway447	defective tbxas1 causes ghosal hematodiaphyseal dysplasia (ghdd)	1	100
Pathway192	signaling by notch1 in cancer	0.92099	7000
Pathway193	signaling by notch1 t(7;9)(notch1:m1580_k2555) translocation mutant	0.92099	5000
Pathway190	pten loss of function in cancer	0.92099	4500
Pathway443	defective cyp2u1 causes spastic paraplegia 56, autosomal recessive (spg56)	0.989999	7500
Pathway449	defective cyp7b1 causes spastic paraplegia 5a, autosomal recessive (spg5a) and congenital bile acid synthesis defect 3 (cbas3)	0.953119	4500
Pathway6076	rho gtpases activate pkns	0.999125	13000
Pathway1147	reversal of alkylation damage by dna dioxygenases	0.99975	12000
Pathway7077	nectin-necl trans heterodimerization	0.985998	8500
Pathway6274	notch1 intracellular domain regulates transcription	0.92099	7000
Pathway4317	activation of atr in response to replication stress	0.994874	6000
Pathway3357	regulation of apoptosis	0.995999	13000
Pathway3358	regulation of activated pak-2p34 by proteasome mediated degradation	0.995999	13000
Pathway4640	regulation of mitotic cell cycle	0.990499	12000
Pathway4810	vxpx cargo-targeting to cilium	0.979497	700
Pathway998	base excision repair	1	2500
Pathway999	base-excision repair, ap site formation	0.980123	6500
Pathway997	dna repair	0.936742	9000
Pathway8301	synthesis of bile acids and bile salts via 27-hydroxycholesterol	0.971496	4500
Pathway4724	packaging of telomere ends	1	13000
Pathway6673	deactivation of the beta-catenin transactivating complex	0.92099	10000
Pathway2772	p130cas linkage to mapk signaling for integrins	0.92099	2500
Pathway4727	meiosis	0.997125	13000
Pathway32	constitutive signaling by egfrviii	0.971496	12000
Pathway31	signaling by egfrviii in cancer	0.971496	12000
Pathway3175	scavenging by class a receptors	0.92099	900
Pathway6417	hormone ligand-binding receptors	0.92099	2000
Pathway6412	serotonin receptors	0.92099	900
Pathway2174	clec7a-inflammasome pathway	0.936492	4000
Pathway2179	dectin-2 family	0.92099	400
Pathway2889	cell surface interactions at the vascular wall	0.92099	6000
Pathway538	infectious disease	0.985123	12000
Pathway539	hiv infection	0.92099	13000
Pathway534	defective man1b1 causes mrt15	0.978997	6000
Pathway536	defective alg14 causes congenital myasthenic syndrome (alg14-cms)	0.92099	2000
Pathway530	defective mogs causes mogs-cdg (cdg-2b)	1	12000
Pathway8834	purine ribonucleoside monophosphate biosynthesis	0.994249	2000
Pathway542	binding and entry of hiv virion	0.92099	5500
Pathway8830	the proton buffering model	0.965621	9500
Pathway8832	nucleotide metabolism	0.987998	300
Pathway8833	purine metabolism	0.945118	300
Pathway3774	amino acid transport across the plasma membrane	0.92099	9500
Pathway6303	notch2 intracellular domain regulates transcription	0.92099	10000
Pathway3770	type ii na+-pi cotransporters	0.994874	5500
Pathway2087	fc epsilon receptor (fceri) signaling	0.92099	9500
Pathway2080	cam-pde 1 activation	0.92099	3000
Pathway3570	eph-ephrin signaling	0.92099	11000
Pathway6096	rho gtpases activate cit	0.92099	7500
Pathway3577	epha-mediated growth cone collapse	0.92099	10000
Pathway437	defective cyp27a1 causes cerebrotendinous xanthomatosis (ctx)	0.953119	4500
Pathway9238	glyoxylate metabolism	0.925116	1500
Pathway3212	dimerization of procaspase-8	0.9965	2000
Pathway9230	regulation of thyroid hormone activity	0.985623	3000
Pathway9233	serotonin and melatonin biosynthesis	0.92099	3500
Pathway2220	regulation of ifna signaling	0.968996	3000
Pathway2226	interferon gamma signaling	0.987998	4000
Pathway2791	arachidonate production from dag	0.936492	4000
Pathway2797	disinhibition of snare formation	0.981748	6500
Pathway2795	response to elevated platelet cytosolic ca2+	0.92099	9500
Pathway5687	sos-mediated signalling	0.92099	9000
Pathway9804	fertilization	0.92099	300
Pathway5682	regulation of rheb gtpase activity by ampk	0.969871	4000
Pathway5683	activation of pkb	0.972622	7500
Pathway8499	synthesis of pips at the late endosome membrane	0.953744	3000
Pathway8944	phosphate bond hydrolysis by nudt proteins	0.986998	9500
Pathway5334	l13a-mediated translational silencing of ceruloplasmin expression	0.987498	12000
Pathway9309	xenobiotics	0.966621	900
Pathway5331	recycling of eif2:gdp	0.955244	10000
Pathway9305	cytochrome p450 - arranged by substrate type	0.92099	6000
Pathway9304	phase 1 - functionalization of compounds	0.92099	6000
Pathway9306	endogenous sterols	0.92099	6000
Pathway5338	srp-dependent cotranslational protein targeting to membrane	0.996875	12000
Pathway9303	biological oxidations	0.92099	2500
Pathway7915	metabolism of lipids and lipoproteins	0.92099	13000
Pathway6450	adenosine p1 receptors	0.989999	7500
Pathway9049	metabolism of folate and pterines	0.92099	5500
Pathway9045	nicotinamide salvaging	0.92099	6000
Pathway5028	notch-hlh transcription pathway	0.92099	4500
Pathway1218	dna damage recognition in gg-ner	0.978997	6000
Pathway1217	global genomic ner (gg-ner)	0.964246	12000
Pathway1216	nucleotide excision repair	0.964996	9000
Pathway5023	gene expression	0.926741	12000
Pathway5024	generic transcription pathway	0.92099	8000
Pathway1211	processing of dna ends prior to end rejoining	0.977122	10000
Pathway4000	transferrin endocytosis and recycling	0.92099	7500
Pathway1523	endosomal-vacuolar pathway	0.991374	12000
Pathway1528	cross-presentation of soluble exogenous antigens (endosomes)	0.995374	13000
Pathway1853	advanced glycosylation endproduct receptor signaling	0.92099	7500
Pathway1858	rig-i-mda5 mediated induction of ifn-alpha-beta pathways	0.92099	5500
Pathway1320	creb phosphorylation	0.92099	7000
Pathway4135	gaba synthesis, release, reuptake and degradation	0.92099	100
Pathway1325	activation of the ap-1 family of transcription factors	0.92099	7000
Pathway4136	gaba synthesis	0.92099	100
Pathway1148	alkbh2 mediated reversal of alkylation damage	1	100
Pathway7110	signal regulatory protein (sirp) family interactions	0.92099	6000
Pathway4648	phosphorylation of emi1	0.972622	8500
Pathway1143	dna damage reversal	0.99975	12000
Pathway4315	g2-m dna replication checkpoint	0.92099	9000
Pathway4642	regulation of apc-c activators between g1-s and early anaphase	0.995874	12000
Pathway4641	apc-c-mediated degradation of cell cycle proteins	0.990499	12000
Pathway1144	mgmt-mediated dna damage reversal	1	100
Pathway9519	amine compound slc transporters	0.92099	800
Pathway8155	cholesterol biosynthesis	0.933367	12000
Pathway8150	nadph regeneration	1	13000
Pathway3078	golgi to er retrograde transport	0.972622	8500
Pathway8790	regulation of pyruvate dehydrogenase (pdh) complex	0.92099	9000
Pathway8792	citric acid cycle (tca cycle)	0.985373	9000
Pathway6932	signaling by leptin	0.92099	9000
Pathway3211	ligand-dependent caspase activation	0.92099	100
Pathway3210	caspase activation via extrinsic apoptotic signalig pathway	0.92099	100
Pathway7208	chaperonin-mediated protein folding	0.994249	11000
Pathway7209	cooperation of prefoldin and tric-cct in actin and tubulin folding	0.994374	5500
Pathway3217	regulation by c-flip	0.9965	2000
Pathway7206	metabolism of proteins	0.979372	12000
Pathway7207	protein folding	0.996625	11000
Pathway4268	tandem of pore domain in a weak inwardly rectifying k+ channels (twik)	0.964621	5000
Pathway4265	voltage gated potassium channels	0.92099	4000
Pathway4267	tandem pore domain potassium channels	0.92099	6000
Pathway4263	classical kir channels	0.965246	3000
Pathway459	defective oplah causes 5-oxoprolinase deficiency (oplahd)	1	100
Pathway4799	anchoring of the basal body to the plasma membrane	0.92099	9000
Pathway4798	assembly of the primary cilium	0.92099	9000
Pathway453	defective gclc causes hemolytic anemia due to gamma-glutamylcysteine synthetase deficiency (haggsd)	0.936492	4000
Pathway451	defective fmo3 causes trimethylaminuria (tmau)	0.995124	8500
Pathway3964	aquaporin-mediated transport	0.92099	300
Pathway457	defective gss causes glutathione synthetase deficiency (gss deficiency)	0.936492	4000
Pathway455	defective ggt1 causes glutathionuria (gluth)	0.99975	11000
Pathway4792	mitochondrial translation termination	0.997125	12000
Pathway9550	crosslinking of collagen fibrils	0.92099	1000
Pathway3965	passive transport by aquaporins	0.92099	3500
Pathway7068	cell-cell junction organization	0.92099	600
Pathway7069	adherens junctions interactions	0.92099	100
Pathway7066	cell-cell communication	0.92099	1500
Pathway7067	cell junction organization	0.92099	600
Pathway7668	glycogen synthesis	0.92099	9500
Pathway3364	regulated necrosis	0.990999	5500
Pathway3361	regulation of pak-2p34 activity by ps-gap-rhg10	0.92099	3000
Pathway6240	pre-notch processing in the endoplasmic reticulum	0.924241	8500
Pathway6243	pre-notch processing in golgi	0.936492	9500
Pathway4867	smooth muscle contraction	0.92099	2500
Pathway989	amyloids	0.975747	900
Pathway4862	striated muscle contraction	0.92099	1000
Pathway4861	muscle contraction	0.92099	1500
Pathway985	ikbkb deficiency causes scid	0.92099	4000
Pathway987	ikba variant leads to eda-id	0.92099	5000
Pathway981	traf3 deficiency - hse	0.92099	6500
Pathway232	constitutive signaling by notch1 hd+pest domain mutants	0.92099	7000
Pathway983	ikbkg deficiency causes anhidrotic ectodermal dysplasia with immunodeficiency (eda-id) (via tlr)	0.92099	5000
Pathway6641	tcf dependent signaling in response to wnt	0.997375	13000
Pathway8376	acyl chain remodelling of pc	0.92099	5000
Pathway6643	wnt mediated activation of dvl	0.99975	12000
Pathway8371	pi and pc transport between er and golgi membranes	1	100
Pathway6649	disassembly of the destruction complex and recruitment of axin to the membrane	0.92099	12000
Pathway2942	factors involved in megakaryocyte development and platelet production	0.994374	200
Pathway3140	endosomal sorting complex required for transport (escrt)	0.99825	11000
Pathway6423	prostanoid ligand receptors	0.950994	1000
Pathway6422	eicosanoid ligand-binding receptors	0.978122	1000
Pathway3145	translocation of glut4 to the plasma membrane	0.92099	7000
Pathway2769	grb2:sos provides linkage to mapk signaling for integrins	0.92099	6500
Pathway2164	dectin-1 mediated noncanonical nf-kb signaling	0.994499	13000
Pathway3871	metal ion slc transporters	0.92099	1000
Pathway522	defective alg9 causes alg9-cdg (cdg-1l)	0.999125	10000
Pathway520	defective alg1 causes alg1-cdg (cdg-1k)	0.999125	10000
Pathway526	defective alg11 causes alg11-cdg (cdg-1p)	0.92099	2000
Pathway524	defective rft1 causes rft1-cdg (cdg-1n)	0.92099	3000
Pathway528	defective mgat2 causes mgat2-cdg (cdg-2a)	0.953119	4500
Pathway5833	signaling by pdgf	0.92099	7000
Pathway5832	nuclear events (kinase and transcription factor activation)	0.949369	5500
Pathway5525	signaling by fgfr2	0.92099	4500
Pathway5527	fgfr2b ligand binding and activation	0.92099	300
Pathway8806	interconversion of 2-oxoglutarate and 2-hydroxyglutarate	0.965246	3000
Pathway2307	interleukin receptor shc signaling	0.92099	2500
Pathway6337	chemokine receptors bind chemokines	0.92099	8500
Pathway5018	mitochondrial transcription initiation	0.92099	4500
Pathway2094	fceri mediated mapk activation	0.92099	11000
Pathway5785	signalling to ras	0.934617	300
Pathway5784	signalling to erks	0.966246	300
Pathway5781	ngf-independant trka activation	0.92099	300
Pathway4305	g2-m checkpoints	0.945118	10000
Pathway2238	regulation of ifng signaling	0.991749	8000
Pathway5234	microrna (mirna) biogenesis	0.92099	9000
Pathway5231	nonsense mediated decay (nmd) independent of the exon junction complex (ejc)	0.999125	12000
Pathway5233	regulatory rna pathways	0.995874	13000
Pathway9542	assembly of collagen fibrils and other multimeric structures	0.92099	1500
Pathway9221	thyroxine biosynthesis	0.987623	12000
Pathway3365	ripk1-mediated regulated necrosis	0.990999	5500
Pathway2782	adrenaline signalling through alpha-2 adrenergic receptor	0.991499	11000
Pathway2786	effects of pip2 hydrolysis	0.92099	6500
Pathway8417	acyl chain remodelling of pg	0.92099	5000
Pathway8978	coenzyme a biosynthesis	1	13000
Pathway8970	vitamin b2 (riboflavin) metabolism	0.924241	8500
Pathway8976	vitamin b5 (pantothenate) metabolism	1	13000
Pathway5309	formation of a pool of free 40s subunits	0.980373	12000
Pathway5308	cap-dependent translation initiation	0.985623	12000
Pathway5659	inhibition of tsc complex formation by pkb	0.957245	7000
Pathway5658	mtor signalling	0.988999	1500
Pathway5651	pi3k cascade	0.994874	12000
Pathway5650	irs-mediated signalling	0.985373	12000
Pathway5307	eukaryotic translation initiation	0.985623	12000
Pathway5654	pkb-mediated events	0.991249	1500
Pathway2432	cellular responses to stress	0.92099	12000
Pathway2433	cellular response to hypoxia	0.92099	9500
Pathway9311	aromatic amines can be n-hydroxylated or n-dealkylated by cyp1a2	0.978997	6000
Pathway2437	oxygen-dependent proline hydroxylation of hypoxia-inducible factor alpha	0.937367	9500
Pathway2434	regulation of hypoxia-inducible factor (hif) by oxygen	0.92099	9500
Pathway2435	oxygen-dependent asparagine hydroxylation of hypoxia-inducible factor alpha	0.92099	6500
Pathway9037	nicotinate metabolism	0.979497	6500
Pathway239	fbxw7 mutants and notch1 in cancer	0.976122	2500
Pathway5017	transcription from mitochondrial promoters	0.92099	6000
Pathway5016	rna polymerase iii transcription termination	0.92099	9500
Pathway8571	synthesis of leukotrienes (lt) and eoxins (ex)	0.92099	8000
Pathway5013	rna polymerase iii chain elongation	0.936492	9500
Pathway7892	synthesis of ips in the er lumen	1	100
Pathway1848	the aim2 inflammasome	0.92099	800
Pathway1840	the nlrp1 inflammasome	0.983998	6500
Pathway1845	the ipaf inflammasome	0.984123	4000
Pathway231	signaling by notch1 hd+pest domain mutants in cancer	0.92099	7000
Pathway9144	proline catabolism	0.986998	9500
Pathway9148	tryptophan catabolism	0.92099	3500
Pathway1446	activation of nf-kappab in b cells	0.991374	13000
Pathway1445	downstream signaling events of b cell receptor (bcr)	0.92099	4500
Pathway1334	immune system	0.92099	8000
Pathway1335	adaptive immune system	0.92099	4500
Pathway1336	tcr signaling	0.92099	5000
Pathway1337	phosphorylation of cd3 and tcr zeta chains	0.946493	8000
Pathway4129	acetylcholine neurotransmitter release cycle	0.92099	3500
Pathway7476	synthesis, secretion, and deacylation of ghrelin	0.963245	600
Pathway4309	chk1-chk2(cds1) mediated inactivation of cyclin b:cdk1 complex	0.92099	9000
Pathway4306	g2-m dna damage checkpoint	0.92099	9000
Pathway4656	activation of apc-c and apc-c:cdc20 mediated degradation of mitotic proteins	0.986248	12000
Pathway4657	phosphorylation of the apc-c	0.985873	9500
Pathway1155	alkbh3 mediated reversal of alkylation damage	0.99975	12000
Pathway4498	regulation of plk1 activity at g2-m transition	0.92099	9000
Pathway4495	cyclin b2 mediated events	0.948619	9000
Pathway8143	plasmalogen biosynthesis	0.92099	900
Pathway6884	activation of the phototransduction cascade	0.946493	8000
Pathway8782	pyruvate metabolism and citric acid (tca) cycle	0.92349	10000
Pathway8783	pyruvate metabolism	0.92099	9500
Pathway8781	the citric acid (tca) cycle and respiratory electron transport	0.990374	12000
Pathway4014	ion channel transport	0.92099	11000
Pathway1535	mhc class ii antigen presentation	0.991874	12000
Pathway7279	synthesis of glycosylphosphatidylinositol (gpi)	0.99975	2500
Pathway7276	synthesis of dolichyl-phosphate mannose	0.953119	4500
Pathway7275	post-translational modification: synthesis of gpi-anchored proteins	0.92099	700
Pathway7272	the activation of arylsulfatases	0.990374	3000
Pathway3208	programmed cell death	0.982248	100
Pathway3209	apoptosis	0.980373	100
Pathway4272	twik-releated acid-sensitive k+ channel (task)	1	100
Pathway4270	twik related potassium channel (trek)	0.973372	6000
Pathway4276	twik-related spinal cord k+ channel (tresk)	1	100
Pathway4274	twik-related alkaline ph activated k+ channel (talk)	0.92099	1500
Pathway4278	tandem pore domain halothane-inhibited k+ channel (thik)	1	100
Pathway4783	mitochondrial translation elongation	0.994249	11000
Pathway429	defective cyp21a2 causes adrenal hyperplasia 3 (ah3)	1	100
Pathway3974	vasopressin regulates renal water homeostasis via aquaporins	0.925116	200
Pathway427	defective cyp1b1 causes glaucoma	0.978997	6000
Pathway425	defective cyp19a1 causes aromatase excess syndrome (aexs)	0.92099	1500
Pathway423	defective cyp17a1 causes adrenal hyperplasia 5 (ah5)	1	100
Pathway421	defective cyp11b2 causes corticosterone methyloxidase 1 deficiency (cmo-1 deficiency)	1	100
Pathway7092	localization of the pinch-ilk-parvin complex to focal adhesions	0.987623	7000
Pathway7090	cell-extracellular matrix interactions	0.937367	9500
Pathway7095	regulation of cytoskeletal remodeling and cell spreading by ipp complex components	0.92099	9500
Pathway6252	signaling by notch1	0.92099	7500
Pathway6253	activated notch1 transmits signal to the nucleus	0.92099	11000
Pathway3374	regulation of necroptotic cell death	0.994374	5500
Pathway3375	casp8 activity is inhibited	0.9965	2000
Pathway7304	synthesis of udp-n-acetyl-glucosamine	0.972622	8500
Pathway9370	glucuronidation	0.985998	9500
Pathway7309	synthesis of gdp-mannose	1	100
Pathway4112	serotonin neurotransmitter release cycle	0.92099	6500
Pathway8364	synthesis of pc	0.92099	10000
Pathway8360	hydrolysis of lpe	0.991124	10000
Pathway735	nef mediated cd8 down-regulation	0.92099	5500
Pathway739	vpu mediated degradation of cd4	0.995999	13000
Pathway7782	hs-gag biosynthesis	0.92099	6500
Pathway6658	formation of the beta-catenin:tcf transactivating complex	1	12000
Pathway6659	binding of tcf-lef:ctnnb1 to target gene promoters	0.92099	9000
Pathway2930	basigin interactions	0.92099	7500
Pathway6436	nucleotide-like (purinergic) receptors	0.980123	1500
Pathway6437	p2y receptors	0.970621	1500
Pathway956	uptake and function of diphtheria toxin	0.977122	10000
Pathway6431	leukotriene receptors	1	10000
Pathway556	reverse transcription of hiv rna	1	100
Pathway4984	rna polymerase iii transcription	0.92099	10000
Pathway886	uptake and actions of bacterial toxins	0.92099	10000
Pathway887	clostridium neurotoxicity	0.968371	10000
Pathway4985	rna polymerase iii abortive and retractive initiation	0.92099	10000
Pathway4146	neurotransmitter clearance in the synaptic cleft	0.92099	700
Pathway888	toxicity of botulinum toxin type a (bont-a)	0.95862	3500
Pathway5534	frs-mediated fgfr2 signaling	0.978747	4500
Pathway5823	signalling to stat3	0.92099	300
Pathway8812	respiratory electron transport	0.92099	12000
Pathway5825	signalling to erk5	1	100
Pathway5530	fgfr2c ligand binding and activation	0.95637	11000
Pathway8811	respiratory electron transport, atp synthesis by chemiosmotic coupling, and heat production by uncoupling proteins.	0.989374	12000
Pathway5828	retrograde neurotrophin signalling	0.92099	5500
Pathway9810	interaction with cumulus cells	0.987498	7000
Pathway2841	common pathway of fibrin clot formation	0.92099	1500
Pathway9812	interaction with the zona pellucida	0.92099	700
Pathway9814	acrosome reaction	1	100
Pathway8818	formation of atp by chemiosmotic coupling	1	8000
Pathway4233	gaba a receptor activation	0.994249	2000
Pathway6322	gpcr ligand binding	0.92099	2500
Pathway6323	class a-1 (rhodopsin-like receptors)	0.92099	2500
Pathway6321	signaling by gpcr	0.0715089	3500
Pathway6324	peptide ligand-binding receptors	0.92099	2500
Pathway4337	cell cycle, mitotic	0.988124	12000
Pathway3551	chl1 interactions	0.92099	4500
Pathway3557	neurofascin interactions	0.92099	3500
Pathway4334	inactivation of apc-c via direct inhibition of the apc-c complex	0.985873	9500
Pathway5220	mrna decay by 5' to 3' exoribonuclease	0.92099	3500
Pathway5224	nonsense-mediated decay (nmd)	0.995374	12000
Pathway5225	nonsense mediated decay (nmd) enhanced by the exon junction complex (ejc)	0.995374	12000
Pathway2205	interferon alpha-beta signaling	0.996875	13000
Pathway2204	interferon signaling	0.965121	9500
Pathway2203	cytokine signaling in immune system	0.987623	9000
Pathway7869	synthesis of pyrophosphates in the cytosol	0.986248	5000
Pathway8965	vitamin b1 (thiamin) metabolism	0.99975	5000
Pathway930	toxicity of botulinum toxin type g (bont-g)	0.999125	10000
Pathway5316	activation of the mrna upon binding of the cap-binding complex and eifs, and subsequent binding to 43s	0.999125	12000
Pathway5642	shc-mediated signalling	0.92099	9000
Pathway5312	formation of the ternary complex, and subsequently, the 43s complex	0.995249	12000
Pathway5645	irs-related events	0.980373	12000
Pathway5646	irs activation	0.92099	9000
Pathway9362	ethanol oxidation	0.92099	5500
Pathway9361	paos oxidise polyamines to amines	0.997375	11000
Pathway3836	regulation of glucokinase by glucokinase regulatory protein	0.92099	9500
Pathway9369	phase ii conjugation	0.92099	300
Pathway5	signaling by egfr in cancer	0.964996	12000
Pathway936	uptake and function of anthrax toxins	0.92099	7000
Pathway5790	p38mapk events	0.945118	4000
Pathway5796	signalling to p38 via rit and rin	0.92099	300
Pathway5526	fgfr2 ligand binding and activation	0.939367	300
Pathway9023	biotin transport and metabolism	0.968371	10000
Pathway1230	repair synthesis of patch ~27-30 bases long by dna polymerase	0.986748	2500
Pathway5000	rna polymerase iii transcription initiation from type 1 promoter	0.92099	9500
Pathway1235	formation of transcription-coupled ner (tc-ner) repair complex	0.92099	9000
Pathway1234	transcription-coupled ner (tc-ner)	0.963245	9000
Pathway5005	rna polymerase iii transcription initiation from type 2 promoter	0.92099	9500
Pathway1239	dual incision reaction in tc-ner	0.92099	9000
Pathway5009	rna polymerase iii transcription initiation from type 3 promoter	0.92099	10000
Pathway1304	erk2 activation	0.927116	3000
Pathway4661	apc:cdc20 mediated degradation of cell cycle proteins prior to satisfation of the cell cycle checkpoint	0.987998	12000
Pathway4660	apc-c:cdc20 mediated degradation of mitotic proteins	0.986248	12000
Pathway4662	cdc20:phospho-apc-c mediated degradation of cyclin a	0.989499	12000
Pathway1168	atm mediated phosphorylation of repair proteins	0.92099	8500
Pathway4666	apc-cdc20 mediated degradation of nek2a	0.967746	9500
Pathway1165	atm mediated response to dna double-strand break	0.92099	8500
Pathway1164	homologous recombination repair of replication-independent double-strand breaks	0.92099	9000
Pathway1163	homologous recombination repair	0.92099	9000
Pathway1162	double-strand break repair	0.92099	9000
Pathway4461	association of licensing factors with the pre-replicative complex	0.985998	9500
Pathway4460	regulation of dna replication	0.987748	13000
Pathway4467	g2 phase	0.92099	6000
Pathway1946	irf3-mediated induction of type i ifn	0.92099	700
Pathway4464	removal of licensing factors from origins	0.988874	13000
Pathway1494	antigen presentation: folding, assembly and peptide loading of class i mhc	0.92099	12000
Pathway9480	reversible hydration of carbon dioxide	0.92099	4000
Pathway1013	depyrimidination	0.980123	6500
Pathway6911	ra biosynthesis pathway	0.92099	700
Pathway1014	recognition and association of dna glycosylase with site containing an affected pyrimidine	0.980123	6500
Pathway3893	na+-cl- dependent neurotransmitter transporters	0.92099	800
Pathway7267	synthesis of diphthamide-eef2	0.986998	9500
Pathway4205	rsk activation	0.997375	12000
Pathway4200	ras activation uopn ca2+ infux through nmda receptor	0.92099	9500
Pathway4209	creb phosphorylation through the activation of adenylate cyclase	0.92099	7000
Pathway3941	transport of nucleotide sugars	0.970621	1500
Pathway439	defective cyp27b1 causes rickets vitamin d-dependent 1a (vddr1a)	1	100
Pathway435	defective cyp26c1 causes focal facial dermal dysplasia 4 (ffdd4)	0.92099	300
Pathway9574	elastic fibre formation	0.92099	1500
Pathway431	defective cyp24a1 causes hypercalcemia, infantile (hcai)	0.92099	700
Pathway433	defective cyp26b1 causes radiohumeral fusions with other skeletal and craniofacial anomalies (rhfca)	1	100
Pathway8687	regulation of insulin secretion	0.92099	4000
Pathway8686	integration of energy metabolism	0.973747	13000
Pathway7466	peptide hormone metabolism	0.92099	2000
Pathway7467	insulin processing	0.92099	7500
Pathway8688	adrenaline,noradrenaline inhibits insulin secretion	0.92099	4000
Pathway7086	tight junction interactions	0.92099	600
Pathway3308	apoptotic cleavage of cell adhesion proteins	0.92099	10000
Pathway7313	synthesis of dolichyl-phosphate-glucose	0.992999	8000
Pathway7316	sialic acid metabolism	0.92099	200
Pathway4841	intraflagellar transport	0.965621	12000
Pathway4511	polo-like kinase mediated events	0.92099	10000
Pathway4689	nucleosome assembly	0.995874	700
Pathway4688	chromosome maintenance	0.99975	700
Pathway8352	acyl chain remodelling of pe	0.92099	5000
Pathway4685	autodegradation of cdh1 by cdh1:apc-c	0.998125	12000
Pathway720	nef mediated downregulation of cd28 cell surface expression	0.92099	5500
Pathway724	nef mediated downregulation of mhc class i complex cell surface expression	0.95662	11000
Pathway729	nef mediated cd4 down-regulation	0.92099	5500
Pathway8192	activation of gene expression by srebf (srebp)	0.92099	10000
Pathway7796	hs-gag degradation	0.92099	6500
Pathway2924	pecam1 interactions	0.92099	3000
Pathway2146	clec7a (dectin-1) induces nfat activation	0.92099	4000
Pathway3411	sema3a pak dependent axon repulsion	0.92099	10000
Pathway6688	degradation of dvl	0.994499	13000
Pathway3415	crmps in sema3a signaling	0.92099	9500
Pathway894	toxicity of botulinum toxin type b (bont-b)	0.991124	10000
Pathway541	early phase of hiv life cycle	0.92099	7500
Pathway540	hiv life cycle	0.950494	13000
Pathway3098	lysosome vesicle biogenesis	0.92099	11000
Pathway3091	golgi associated vesicle biogenesis	0.92099	11000
Pathway5814	plc-gamma1 signalling	0.92099	300
Pathway5817	pi3k-akt activation	0.92099	7000
Pathway2324	interleukin-3, 5 and gm-csf signaling	0.96162	700
Pathway9805	sperm motility and taxes	0.995874	6000
Pathway9802	bile salt and organic anion slc transporters	0.92099	11000
Pathway9803	reproduction	0.92099	300
Pathway6356	tachykinin receptors bind tachykinins	0.92099	2000
Pathway3528	interaction between l1 and ankyrins	0.92099	1500
Pathway5257	piwi-interacting rna (pirna) biogenesis	0.92099	9000
Pathway1093	pcna-dependent long patch base excision repair	0.995874	2500
Pathway5251	transcriptional regulation by small rnas	0.999125	13000
Pathway5499	pi-3k cascade:fgfr1	0.92099	7000
Pathway5490	phospholipase c-mediated cascade: fgfr1	0.947618	3000
Pathway9185	agmatine biosynthesis	0.92099	600
Pathway5494	shc-mediated cascade:fgfr1	0.935992	4500
Pathway3633	cdo in myogenesis	0.939492	7000
Pathway3632	myogenesis	0.939492	7000
Pathway58	signaling by fgfr1 amplification mutants	0.92099	600
Pathway8994	cobalamin (cbl, vitamin b12) transport and metabolism	0.92099	100
Pathway3583	ephb-mediated forward signaling	0.987623	7500
Pathway3690	transcriptional regulation of pluripotent stem cells	0.92099	10000
Pathway5675	energy dependent regulation of mtor by lkb1-ampk	0.950494	1500
Pathway2115	fceri mediated nf-kb activation	0.973747	9500
Pathway5676	regulation of ampk activity via lkb1	0.92099	1500
Pathway5672	release of eif4e	0.940743	5000
Pathway9375	cytosolic sulfonation of small molecules	0.92099	100
Pathway2457	detoxification of reactive oxygen species	0.934617	300
Pathway2450	regulation of gene expression by hypoxia-inducible factor	0.92099	6500
Pathway9371	formation of the active cofactor, udp-glucuronate	0.948619	9000
Pathway1226	dual incision reaction in gg-ner	0.92099	12000
Pathway5075	tp53 regulates metabolic genes	0.92099	11000
Pathway5074	transcriptional regulation by tp53	0.92099	11000
Pathway1221	formation of incision complex in gg-ner	0.92099	12000
Pathway1229	gap-filling dna repair synthesis and ligation in gg-ner	0.994124	2500
Pathway1821	inflammasomes	0.926991	8000
Pathway1822	the nlrp3 inflammasome	0.92099	11000
Pathway1318	erks are inactivated	0.92099	1000
Pathway8428	synthesis of cl	0.936492	4000
Pathway9163	urea cycle	0.926991	7500
Pathway5102	mrna capping	0.945118	9000
Pathway1310	mapk targets- nuclear events mediated by map kinases	0.92099	7000
Pathway1311	erk-mapk targets	0.925116	5000
Pathway4676	conversion from apc-c:cdc20 to apc-c:cdh1 in late anaphase	0.989999	9500
Pathway1173	recruitment of repair and signaling proteins to double-strand breaks	0.92099	9000
Pathway4675	apc-c:cdc20 mediated degradation of securin	0.99625	12000
Pathway1177	mrn complex relocalizes to nuclear foci	0.92099	9000
Pathway4671	apc-c:cdc20 mediated degradation of cyclin b	0.977622	9500
Pathway1179	assembly of the rad50-mre11-nbs1 complex at dna double-strand breaks	0.92099	9000
Pathway4470	g2-m transition	0.934492	7500
Pathway4471	cyclin a-b1 associated events during g2-m transition	0.92099	9500
Pathway1484	class i mhc mediated antigen processing &amp; presentation	0.966371	12000
Pathway1958	lrr flii-interacting protein 1 (lrrfip1) activates type i ifn production	0.92099	4500
Pathway4479	phosphorylation of proteins involved in the g2-m transition by cyclin a:cdc2 complexes	0.925366	9500
Pathway1950	stat6-mediated induction of chemokines	0.998875	5000
Pathway8766	tetrahydrobiopterin (bh4) synthesis, recycling, salvage and regulation	0.92099	400
Pathway9526	collagen biosynthesis and modifying enzymes	0.92099	2500
Pathway4075	post-elongation processing of intronless pre-mrna	0.92099	10000
Pathway4076	processing of capped intronless pre-mrna	0.92099	10000
Pathway4077	slbp dependent processing of replication-dependent histone pre-mrnas	0.92099	10000
Pathway4070	post-elongation processing of the transcript	0.92099	10000
Pathway4071	post-elongation processing of intron-containing pre-mrna	0.92099	10000
Pathway4072	mrna 3'-end processing	0.92099	10000
Pathway1001	recognition and association of dna glycosylase with site containing an affected purine	1	100
Pathway3884	zinc influx into cells by the slc39 gene family	0.92099	600
Pathway7254	removal of aminoterminal propeptides from gamma-carboxylated proteins	0.92099	500
Pathway391	defective mmadhc causes methylmalonic aciduria and homocystinuria type cbld	1	13000
Pathway393	defective mtrr causes methylmalonic aciduria and homocystinuria type cble	0.92099	1500
Pathway395	defective mtr causes methylmalonic aciduria and homocystinuria type cblg	0.92099	1500
Pathway4212	creb phosphorylation through the activation of camkii	0.92099	9500
Pathway398	defective mmab causes methylmalonic aciduria type cblb	1	100
Pathway4219	activation of camk iv	0.92099	3500
Pathway400	defective mmaa causes methylmalonic aciduria type cbla	0.949369	7500
Pathway9582	molecules associated with elastic fibres	0.92099	10000
Pathway402	defective mut causes methylmalonic aciduria mut type	0.949369	7500
Pathway151	signaling by fgfr4 mutants	0.986498	4500
Pathway3952	transport of fatty acids	0.92099	6000
Pathway406	defects in biotin (btn) metabolism	0.968371	10000
Pathway407	defective hlcs causes multiple carboxylase deficiency	0.968371	10000
Pathway409	defective btd causes biotidinase deficiency	1	100
Pathway8695	acetylcholine regulates insulin secretion	0.92099	8500
Pathway7418	sumo is conjugated to e1 (uba2:sae1)	0.957245	7000
Pathway7414	sumo is proteolytically processed	0.92099	7000
Pathway7413	processing and activation of sumo	0.92099	7000
Pathway7412	sumoylation	0.92099	8500
Pathway359	glycogen storage diseases	0.92099	9500
Pathway3319	breakdown of the nuclear lamina	0.984123	4000
Pathway8761	nostrin mediated enos trafficking	0.95862	3500
Pathway7636	glycolysis	0.99975	13000
Pathway7635	glucose metabolism	0.973372	9500
Pathway4690	deposition of new cenpa-containing nucleosomes at the centromere	0.995874	700
Pathway4695	telomere maintenance	1	12000
Pathway4696	extension of telomeres	0.989124	12000
Pathway4697	telomere extension by telomerase	0.991124	10000
Pathway710	interactions of tat with host cellular proteins	0.92099	6000
Pathway712	the role of nef in hiv-1 replication and disease pathogenesis	0.92099	11000
Pathway713	nef and signal transduction	0.92099	3000
Pathway8181	regulation of cholesterol biosynthesis by srebp (srebf)	0.92099	11000
Pathway719	nef-mediates down modulation of cell surface receptors by recruiting them to clathrin adapters	0.92099	11000
Pathway979	ticam1 deficiency - hse	0.92099	6500
Pathway2139	clec7a (dectin-1) signaling	0.995999	4500
Pathway2138	c-type lectin receptors (clrs)	0.984498	4500
Pathway975	tlr3 deficiency - hse	0.983998	6500
Pathway977	unc93b1 deficiency - hse	0.983998	6500
Pathway970	myd88 deficiency (tlr2-4)	0.92099	100
Pathway2131	role of lat2-ntal-lab on calcium mobilization	0.92099	7000
Pathway973	myd88 deficiency (tlr5)	1	13000
Pathway3402	sema3a-plexin repulsion signaling by inhibiting integrin adhesion	0.92099	9500
Pathway6696	degradation of axin	0.995874	13000
Pathway7743	hyaluronan biosynthesis and export	0.92099	900
Pathway7742	hyaluronan metabolism	0.92099	4500
Pathway7741	glycosaminoglycan metabolism	0.92099	6000
Pathway7746	hyaluronan uptake and degradation	0.92099	4500
Pathway571	integration of provirus	0.92099	10000
Pathway576	integration of viral dna into host genomic dna	0.92099	2500
Pathway8232	synthesis of bile acids and bile salts via 7alpha-hydroxycholesterol	0.991499	6000
Pathway8230	bile acid and bile salt metabolism	0.92099	2500
Pathway8231	synthesis of bile acids and bile salts	0.989249	6000
Pathway3088	trans-golgi network vesicle budding	0.92099	11000
Pathway3089	clathrin derived vesicle budding	0.92099	11000
Pathway5306	translation	0.995374	12000
Pathway376	defects in vitamin and cofactor metabolism	0.92099	100
Pathway377	defects in cobalamin (b12) metabolism	0.92099	100
Pathway374	phenylketonuria	1	100
Pathway2682	platelet adhesion to exposed collagen	0.990999	8500
Pathway2869	dissolution of fibrin clot	0.92099	300
Pathway2689	platelet activation, signaling and aggregation	0.92099	2500
Pathway824	inhibition of interferon synthesis	0.999125	10000
Pathway1007	cleavage of the damaged purine	1	100
Pathway2049	raf-map kinase cascade	0.950744	9000
Pathway3533	signal transduction by l1	0.92099	9500
Pathway1000	depurination	1	100
Pathway3162	scavenging of heme from plasma	0.954744	7500
Pathway5247	post-transcriptional silencing by small rnas	0.92099	4500
Pathway5242	small interfering rna (sirna) biogenesis	0.92099	8500
Pathway2267	interleukin-1 signaling	0.92099	4000
Pathway2597	vitamin d (calciferol) metabolism	0.92099	6000
Pathway2596	steroid hormones	0.92099	6000
Pathway2261	interleukin-1 processing	1	12000
Pathway2260	signaling by interleukins	0.941618	100
Pathway5480	downstream signaling of activated fgfr1	0.92099	4500
Pathway5481	frs-mediated fgfr1 signaling	0.92099	11000
Pathway2069	pka-mediated phosphorylation of creb	0.92099	200
Pathway3622	eph-ephrin mediated repulsion of cells	0.92099	7500
Pathway3513	recycling pathway of l1	0.92099	12000
Pathway5808	arms-mediated activation	0.92099	300
Pathway5800	prolonged erk activation events	0.92099	300
Pathway5801	frs2-mediated activation	0.92099	300
Pathway8987	vitamins b6 activation to pyridoxal phosphate	0.99975	11000
Pathway5667	s6k1 signalling	0.997375	12000
Pathway5664	mtorc1-mediated signalling	0.984248	5000
Pathway5665	s6k1-mediated signalling	0.991374	12000
Pathway9343	vitamins	0.92099	700
Pathway3431	ncam signaling for neurite out-growth	0.92099	6000
Pathway9346	miscellaneous substrates	0.92099	9500
Pathway4603	mitotic anaphase	0.92099	12000
Pathway2669	reduction of cytosolic ca++ levels	0.945118	4000
Pathway2665	elevation of cytosolic ca2+ levels	0.965621	9500
Pathway2664	platelet calcium homeostasis	0.939242	4000
Pathway6	signaling by ligand-responsive egfr variants in cancer	0.964996	12000
Pathway7	constitutive signaling by ligand-responsive egfr cancer variants	0.964996	12000
Pathway4	diseases of signal transduction	0.92099	11000
Pathway4217	creb phosphorylation through the activation of camkk	0.940618	8500
Pathway3	disease	0.992999	11000
Pathway8508	alpha-linolenic (omega3) and linoleic (omega6) acid metabolism	0.92099	8000
Pathway8509	alpha-linolenic acid (ala) metabolism	0.92099	8000
Pathway1763	activation of c3 and c5	0.99975	8000
Pathway152	fgfr4 mutant receptor activation	1	100
Pathway1767	terminal pathway of complement	0.999125	12000
Pathway150	signaling by fgfr4 in disease	0.986498	4500
Pathway3955	transport of organic anions	0.92099	1500
Pathway2070	pka activation	0.92099	200
Pathway9172	carnitine synthesis	0.991499	11000
Pathway404	defective cd320 causes methylmalonic aciduria	1	100
Pathway9177	creatine metabolism	0.92099	100
Pathway8115	peroxisomal lipid metabolism	0.982373	4500
Pathway8430	acyl chain remodeling of cl	0.92099	400
Pathway5111	processing of capped intron-containing pre-mrna	0.92099	10000
Pathway1365	downstream tcr signaling	0.938992	4500
Pathway506	defective alg6 causes alg6-cdg (cdg-1c)	1	12000
Pathway1101	recognition of dna damage by pcna-containing replication complex	0.976497	500
Pathway1100	dna damage bypass	0.994374	12000
Pathway1109	translesion synthesis by y family dna polymerases bypasses lesions on dna template	0.990374	12000
Pathway1964	dex-h-box helicases activate type i ifn and inflammatory cytokines production	0.979122	5500
Pathway4193	unblocking of nmda receptor, glutamate binding and activation	0.92099	10000
Pathway4192	activation of nmda receptor upon glutamate binding and postsynaptic events	0.92099	10000
Pathway4442	removal of the flap intermediate	0.9965	3500
Pathway4449	ubiquitin-dependent degradation of cyclin d1	0.996875	13000
Pathway4448	ubiquitin-dependent degradation of cyclin d	0.996875	13000
Pathway4199	creb phosphorylation through the activation of ras	0.92099	10000
Pathway4198	post nmda receptor activation events	0.92099	8500
Pathway8758	nosip mediated enos trafficking	0.99975	11000
Pathway1560	immunoregulatory interactions between a lymphoid and a non-lymphoid cell	0.92099	1500
Pathway6978	gli3 is processed to gli3r by the proteasome	0.994249	13000
Pathway4229	presynaptic function of kainate receptors	0.92099	4000
Pathway1619	irak1 recruits ikk complex	0.92099	4000
Pathway7245	transport of gamma-carboxylated protein precursors from the endoplasmic reticulum to the golgi apparatus	0.92099	500
Pathway4999	rna polymerase iii transcription initiation	0.92099	10000
Pathway7537	unfolded protein response (upr)	0.995874	12000
Pathway7538	atf6-alpha activates chaperones	0.971496	12000
Pathway4223	activation of na-permeable kainate receptors	0.997375	11000
Pathway4222	ionotropic activity of kainate receptors	0.92099	2500
Pathway4226	activation of ca-permeable kainate receptor	0.92099	2500
Pathway386	defective gif causes intrinsic factor deficiency	1	100
Pathway384	defective lmbrd1 causes methylmalonic aciduria and homocystinuria type cblf	0.92099	3500
Pathway382	defective tcn2 causes hereditary megaloblastic anemia	1	100
Pathway380	defective cubn causes hereditary megaloblastic anemia 1	0.92099	100
Pathway1587	rap1 signalling	0.92099	7000
Pathway388	defective mmachc causes methylmalonic aciduria and homocystinuria type cblc	1	12000
Pathway417	defective cyp11a1 causes adrenal insufficiency, congenital, with 46,xy sex reversal (aicsr)	0.92099	2000
Pathway415	defective ahcy causes hypermethioninemia with s-adenosylhomocysteine hydrolase deficiency (hmahchd)	1	100
Pathway9593	laminin interactions	0.92099	1500
Pathway413	defective acy1 causes encephalopathy	1	100
Pathway412	metabolic disorders of biological oxidation enzymes	0.92099	4500
Pathway4283	p53-dependent g1-s dna damage checkpoint	0.989874	12000
Pathway419	defective cyp11b1 causes adrenal hyperplasia 4 (ah4)	1	100
Pathway9752	integrin cell surface interactions	0.92099	9000
Pathway6808	shc-related events triggered by igf1r	0.964621	9000
Pathway4281	cell cycle checkpoints	0.981873	12000
Pathway7406	termination of o-glycan biosynthesis	0.92099	3000
Pathway6807	igf1r signaling cascade	0.990374	12000
Pathway1206	nonhomologous end-joining (nhej)	0.955244	10000
Pathway6804	signaling by type 1 insulin-like growth factor 1 receptor (igf1r)	0.990374	12000
Pathway6750	ca2+ pathway	0.92099	4500
Pathway3988	transport of glycerol from adipocytes to the liver by aquaporins	0.965246	3000
Pathway1200	resolution of d-loop structures through holliday junction intermediates	0.973497	8500
Pathway6607	wnt ligand biogenesis and trafficking	0.92099	12000
Pathway3761	cation-coupled chloride cotransporters	0.939492	4500
Pathway4538	loss of nlp from mitotic centrosomes	0.92099	9000
Pathway7622	carbohydrate metabolism	0.92099	13000
Pathway7623	digestion of dietary carbohydrate	0.92099	3500
Pathway4536	loss of proteins required for interphase microtubule organizationâ from the centrosome	0.92099	9000
Pathway4531	recruitment of numa to mitotic centrosomes	0.95637	12000
Pathway6317	signaling by notch4	0.92099	7000
Pathway701	apobec3g mediated resistance to hiv-1 infection	0.947493	2500
Pathway705	vif-mediated degradation of apobec3g	0.994874	13000
Pathway963	diseases associated with the tlr signaling cascade	0.92099	100
Pathway962	diseases of immune system	0.92099	100
Pathway3186	scavenging by class b receptors	0.92099	500
Pathway967	irak4 deficiency (tlr5)	1	13000
Pathway964	irak4 deficiency (tlr2-4)	0.92099	100
Pathway6115	rho gtpases activate wasps and waves	0.92099	11000
Pathway7759	keratan sulfate-keratin metabolism	0.950619	1500
Pathway6116	rho gtpases activate formins	0.92099	12000
Pathway6111	rho gtpases regulate cftr trafficking	0.929241	7000
Pathway7756	transport and synthesis of paps	0.92099	3500
Pathway565	plus-strand dna synthesis	1	100
Pathway8029	beta oxidation of lauroyl-coa to decanoyl-coa-coa	1	13000
Pathway368	intestinal saccharidase deficiencies	0.92099	2000
Pathway361	myoclonic epilepsy of lafora	0.92099	9500
Pathway6598	gastrin-creb signalling pathway via pkc and mapk	0.92099	7500
Pathway364	hereditary fructose intolerance	1	100
Pathway366	essential fructosuria	0.964621	5000
Pathway6379	formyl peptide receptors bind formyl peptides and many other ligands	0.9965	2500
Pathway4401	cyclin a:cdk2-associated events at s phase entry	0.979122	12000
Pathway2690	gp1b-ix-v activation signalling	0.985998	8500
Pathway6373	orexin and neuropeptides ff and qrfp bind to their respective receptors	0.986498	1500
Pathway2698	signal amplification	0.92099	4000
Pathway2699	adp signalling through p2y purinoceptor 12	0.92099	4000
Pathway2050	raf activation	0.991499	11000
Pathway6579	phospho-pla2 pathway	0.992999	8000
Pathway6578	ca-dependent events	0.92099	200
Pathway2056	mek activation	0.991499	11000
Pathway2058	raf phosphorylates mek	0.991499	11000
Pathway3502	activation of rac	0.92099	8500
Pathway3507	role of abl in robo-slit signaling	0.978372	3500
Pathway6574	plc beta mediated events	0.92099	3500
Pathway1929	irf3 mediated activation of type 1 ifn	0.92099	700
Pathway2909	tie2 signaling	0.992874	5500
Pathway5900	vegfr2 mediated vascular permeability	0.994374	9000
Pathway5275	auf1 (hnrnp d0) destabilizes mrna	0.994874	13000
Pathway5274	regulation of mrna stability by proteins that bind au-rich elements	0.983123	13000
Pathway5473	fgfr1 ligand binding and activation	0.985998	600
Pathway5472	signaling by fgfr1	0.92099	4500
Pathway5471	signaling by fgfr	0.92099	4500
Pathway5477	fgfr1c ligand binding and activation	0.921115	11000
Pathway5474	fgfr1b ligand binding and activation	0.92099	600
Pathway3610	ephrin signaling	0.967871	7500
Pathway8343	synthesis of pe	0.92099	9000
Pathway5617	shc-mediated cascade:fgfr4	0.92099	4500
Pathway5613	phospholipase c-mediated cascade; fgfr4	0.92099	3000
Pathway7987	fatty acyl-coa biosynthesis	0.92099	1500
Pathway7986	triglyceride biosynthesis	0.92099	11000
Pathway9356	cox reactions	1	13000
Pathway9357	amine oxidase reactions	1	11000
Pathway9352	fmo oxidises nucleophiles	0.92099	2000
Pathway5584	shc-mediated cascade:fgfr3	0.92099	4500
Pathway5580	phospholipase c-mediated cascade; fgfr3	0.92099	8500
Pathway2673	platelet sensitization by ldl	0.92099	4000
Pathway5589	pi-3k cascade:fgfr3	0.92099	7000
Pathway8538	synthesis of prostaglandins (pg) and thromboxanes (tx)	0.995374	12000
Pathway1083	polb-dependent long patch base excision repair	1	8500
Pathway5723	nrif signals cell death from the nucleus	0.987998	7000
Pathway5055	downregulation of smad2-3:smad4 transcriptional activity	0.975372	10000
Pathway8536	arachidonic acid metabolism	0.92099	8000
Pathway5298	hur stabilizes mrna	0.92099	7500
Pathway5292	ksrp destabilizes mrna	0.999125	11000
Pathway5655	pde3b signalling	0.973497	8500
Pathway491	defective chst3 causes sedcjd	1	6000
Pathway5600	signaling by fgfr4	0.92099	4500
Pathway5601	fgfr4 ligand binding and activation	0.92099	4500
Pathway1804	nod1-2 signaling pathway	0.935992	4500
Pathway1773	regulation of complement cascade	0.9985	1500
Pathway1803	nucleotide-binding domain, leucine rich repeat containing receptor (nlr) signaling pathways	0.941743	11000
Pathway8404	acyl chain remodelling of pi	0.934492	4000
Pathway8401	synthesis of pi	0.936492	4000
Pathway4125	dopamine neurotransmitter release cycle	0.950494	6500
Pathway1116	translesion synthesis by polh	0.9975	2500
Pathway1979	fcgamma receptor (fcgr) dependent phagocytosis	0.960995	11000
Pathway1110	translesion synthesis by rev1	0.990374	2500
Pathway1970	regulation of innate immune responses to cytosolic dna	0.92099	700
Pathway1976	regulation by trex1	1	100
Pathway4455	establishment of sister chromatid cohesion	0.92099	4500
Pathway4186	activation of ampa receptors	0.948994	4000
Pathway4180	trafficking of ampa receptors	0.92099	10000
Pathway4182	trafficking of glur2-containing ampa receptors	0.92099	6500
Pathway8743	chrebp activates metabolic gene expression	0.994749	12000
Pathway8746	enos activation and regulation	0.92099	3500
Pathway8747	enos activation	0.964996	12000
Pathway8745	metabolism of nitric oxide	0.92099	3500
Pathway9617	syndecan interactions	0.92099	9500
Pathway4056	miscellaneous transport and binding events	0.92099	3500
Pathway4053	trp channels	0.92099	8500
Pathway6968	hedgehog 'off' state	0.92099	200
Pathway7501	incretin synthesis, secretion, and inactivation	0.92099	11000
Pathway4238	adenylate cyclase inhibitory pathway	0.969871	4000
Pathway7502	synthesis, secretion, and inactivation of glucagon-like peptide-1 (glp-1)	0.92099	11000
Pathway4236	activation of gabab receptors	0.92099	4000
Pathway4237	inhibition of adenylate cyclase pathway	0.969871	4000
Pathway4234	gaba b receptor activation	0.92099	4000
Pathway7509	synthesis, secretion, and inactivation of glucose-dependent insulinotropic polypeptide (gip)	0.92099	11000
Pathway1605	toll like receptor 10 (tlr10) cascade	0.92099	5500
Pathway1607	myd88 cascade initiated on plasma membrane	0.92099	5500
Pathway1595	innate immune system	0.92099	4500
Pathway1596	toll-like receptors cascades	0.92099	5500
Pathway1597	trafficking and processing of endosomal tlr	0.92099	9500
Pathway171	constitutive signaling by akt1 e17k in cancer	0.92099	7500
Pathway6811	irs-related events triggered by igf1r	0.991499	12000
Pathway6815	signaling by activin	0.973372	5000
Pathway3336	apoptosis induced dna fragmentation	0.92099	10000
Pathway6217	signaling by notch	0.92099	9500
Pathway3991	iron uptake and transport	0.92099	7500
Pathway6210	tgf-beta receptor signaling in emt (epithelial to mesenchymal transition)	0.92099	9500
Pathway6747	wnt5a-dependent internalization of fzd2, fzd5 and ror2	0.92099	2500
Pathway6218	pre-notch expression and processing	0.92099	8500
Pathway6219	pre-notch transcription and translation	0.92099	4500
Pathway4527	centrosome maturation	0.92099	9000
Pathway288	t41 mutants of beta-catenin aren't phosphorylated	0.939492	4500
Pathway286	s45 mutants of beta-catenin aren't phosphorylated	0.939492	4500
Pathway4528	recruitment of mitotic centrosome proteins and complexes	0.92099	9000
Pathway285	phosphorylation site mutants of ctnnb1 are not targeted to the proteasome by the destruction complex	0.939492	4500
Pathway283	truncations of amer1 destabilize the destruction complex	0.976372	4000
Pathway280	amer1 mutants destabilize the destruction complex	0.976372	4000
Pathway7186	rora activates gene expression	0.92099	11000
Pathway778	vrna synthesis	0.92099	3500
Pathway775	crna synthesis	0.92099	3500
Pathway912	toxicity of botulinum toxin type c (bont-c)	0.949369	7500
Pathway6102	rho gtpases activate ktn1	0.934867	11000
Pathway3421	other semaphorin interactions	0.92099	200
Pathway918	toxicity of botulinum toxin type d (bont-d)	0.999125	12000
Pathway6105	rho gtpases activate iqgaps	0.92099	12000
Pathway7769	keratan sulfate degradation	0.92099	1500
Pathway7760	keratan sulfate biosynthesis	0.938992	1500
Pathway592	hiv transcription initiation	0.92099	2000
Pathway597	rna polymerase ii hiv promoter escape	0.92099	2000
Pathway7295	biosynthesis of the n-glycan precursor (dolichol lipid-linked oligosaccharide, llo) and transfer to a nascent protein	0.92099	8500
Pathway7294	asparagine n-linked glycosylation	0.92099	8500
Pathway7297	synthesis of dolichyl-phosphate	0.92099	5000
Pathway7296	synthesis of substrates in n-glycan biosythesis	0.92099	8500
Pathway7291	attachment of gpi anchor to upar	0.92099	700
Pathway378	defective amn causes hereditary megaloblastic anemia 1	0.92099	100
Pathway6583	adenylate cyclase activating pathway	0.996875	3000
Pathway605	rna pol ii ctd phosphorylation and interaction with ce	0.976372	9000
Pathway355	mps vii - sly syndrome	0.92099	3500
Pathway357	mps ix - natowicz syndrome	0.987498	7000
Pathway351	mps iv - morquio syndrome b	1	100
Pathway6588	darpp-32 events	0.92099	200
Pathway353	mps vi - maroteaux-lamy syndrome	1	13000
Pathway829	influenza virus induced apoptosis	0.959245	5500
Pathway2800	platelet degranulation	0.92099	9500
Pathway820	ns1 mediated effects on host pathways	1	10000
Pathway821	inhibition of host mrna processing and rna silencing	1	10000
Pathway827	inhibition of pkr	0.991124	10000
Pathway6360	vasopressin-like receptors	0.992874	2500
Pathway825	inhibition of ifn-beta	0.999125	10000
Pathway2067	cam pathway	0.92099	200
Pathway2066	dag and ip3 signaling	0.92099	3500
Pathway6560	olfactory signaling pathway	0.0715089	3500
Pathway6563	opioid signalling	0.92099	4000
Pathway3512	l1cam interactions	0.92099	3500
Pathway6565	g-protein activation	0.92099	4000
Pathway3046	rmts methylate histone arginines	1	13000
Pathway3191	scavenging by class f receptors	0.92099	500
Pathway3194	scavenging by class h receptors	0.92099	500
Pathway9298	heme degradation	0.92099	8500
Pathway2243	antiviral mechanism by ifn-stimulated genes	0.92099	11000
Pathway2244	isg15 antiviral mechanism	0.92099	11000
Pathway5867	vegfa-vegfr2 pathway	0.968996	12000
Pathway5860	signaling by vegf	0.939992	12000
Pathway5861	vegf ligand-receptor interactions	0.95662	11000
Pathway5863	vegf binds to vegfr leading to receptor dimerization	0.95662	11000
Pathway5604	downstream signaling of activated fgfr4	0.92099	4500
Pathway5605	frs2-mediated fgfr4 signaling	0.92099	4500
Pathway7994	synthesis of very long-chain fatty acyl-coas	0.92099	4000
Pathway2487	hsf1 activation	0.995999	10000
Pathway2486	cellular response to heat stress	0.92099	12000
Pathway5596	negative regulation of fgfr3 signaling	0.92099	7000
Pathway2649	platelet homeostasis	0.92099	4000
Pathway2648	hemostasis	0.936617	4500
Pathway2643	estrogen biosynthesis	0.925116	1500
Pathway4015	ion transport by p-type atpases	0.92099	1500
Pathway5739	p75ntr signals via nf-kb	0.938867	3500
Pathway5731	nade modulates death signalling	0.991874	6000
Pathway8525	linoleic acid (la) metabolism	0.92099	4000
Pathway5735	p75ntr negatively regulates cell cycle via sc1	0.940743	5000
Pathway5040	smad2-smad3:smad4 heterotrimer regulates transcription	0.941618	400
Pathway5280	butyrate response factor 1 (brf1) destabilizes mrna	0.944868	12000
Pathway5287	tristetraprolin (ttp) destabilizes mrna	0.92099	11000
Pathway1297	erk1 activation	0.92099	8500
Pathway1296	erk activation	0.92099	8500
Pathway1746	classical antibody-mediated complement activation	0.972622	11000
Pathway1740	ficolins bind to repetitive carbohydrate structures on the target cell surface	0.92099	2500
Pathway1290	activated tak1 mediates p38 mapk activation	0.979247	3000
Pathway4577	depolymerisation of the nuclear lamina	0.92099	9000
Pathway9117	histidine catabolism	0.92099	700
Pathway5132	transport of mature mrna derived from an intron-containing transcript	0.932867	10000
Pathway1343	translocation of zap-70 to immunological synapse	0.978372	3500
Pathway5131	transport of mature transcript to cytoplasm	0.92099	10000
Pathway5137	transport of mature mrnas derived from intronless transcripts	0.92099	8500
Pathway1347	generation of second messenger molecules	0.92099	8500
Pathway5138	transport of the slbp dependant mature mrna	0.92099	8500
Pathway7971	hormone-sensitive lipase (hsl)-mediated triacylglycerol hydrolysis	0.92099	400
Pathway2068	calmodulin induced events	0.92099	200
Pathway4426	unwinding of dna	0.99925	11000
Pathway4425	dna strand elongation	0.999125	12000
Pathway1904	defensins	0.92099	3500
Pathway8739	pp2a-mediated dephosphorylation of key metabolic factors	0.99975	11000
Pathway8735	ampk inhibits chrebp transcriptional activation activity	1	6500
Pathway8733	insulin effects increased synthesis of xylulose-5-phosphate	0.99975	11000
Pathway6951	hedgehog ligand biogenesis	0.992999	13000
Pathway9609	non-integrin membrane-ecm interactions	0.952369	1500
Pathway6957	release of hh-np from the secreting cell	0.92099	2000
Pathway1638	activation of irf3-irf7 mediated by tbk1-ikk epsilon	0.92099	100
Pathway1637	trif-mediated tlr3-tlr4 signaling	0.92099	5500
Pathway1631	toll like receptor 3 (tlr3) cascade	0.92099	5500
Pathway1633	myd88-independent tlr3-tlr4 cascade	0.92099	5500
Pathway168	constitutive signaling by aberrant pi3k in cancer	0.92099	4500
Pathway4737	meiotic synapsis	0.99975	13000
Pathway4084	processing of intronless pre-mrnas	0.92099	10000
Pathway167	pi3k-akt signaling in cancer	0.92099	7000
Pathway8649	glycosphingolipid metabolism	0.976622	10000
Pathway7426	sumo e3 ligases sumoylate target proteins	0.92099	9500
Pathway7427	sumoylation of dna damage response and repair proteins	0.92099	9500
Pathway7422	sumo is transferred from e1 to e2 (ube2i, ubc9)	0.957245	7000
Pathway6825	retinoid metabolism and transport	0.92099	1000
Pathway6824	visual phototransduction	0.92099	2000
Pathway6821	antagonism of activin by follistatin	0.994499	4000
Pathway7359	er quality control compartment (erqc)	0.92099	8500
Pathway6773	signaling by hippo	0.92099	11000
Pathway7609	atf4 activates genes	0.978372	11000
Pathway7354	calnexin-calreticulin cycle	0.92099	9500
Pathway7604	perk regulates gene expression	0.937867	11000
Pathway7350	n-glycan trimming in the er and calnexin-calreticulin cycle	0.953744	3000
Pathway4885	klotho-mediated ligand binding	0.92099	2500
Pathway4294	transcriptional activation of cell cycle inhibitor p21	0.987498	7000
Pathway4886	betaklotho-mediated ligand binding	0.92099	2500
Pathway4881	diseases of fructose catabolism	0.964621	5000
Pathway298	misspliced lrp5 mutants have enhanced beta-catenin-dependent signaling	0.99975	12000
Pathway4550	condensation of prophase chromosomes	1	13000
Pathway294	misspliced gsk3beta mutants stabilize beta-catenin	0.939492	4500
Pathway7194	nr1d1 (rev-erba) represses gene expression	0.986998	9500
Pathway296	tcf7l2 mutants don't bind ctbp	0.980873	9000
Pathway4889	fgfr1c and klotho ligand binding and activation	0.92099	600
Pathway290	s37 mutants of beta-catenin aren't phosphorylated	0.939492	4500
Pathway292	s33 mutants of beta-catenin aren't phosphorylated	0.939492	4500
Pathway8394	acyl chain remodelling of ps	0.92099	5000
Pathway8391	synthesis of ps	1	13000
Pathway764	vrnp assembly	0.92099	10000
Pathway767	viral messenger rna synthesis	0.92099	9500
Pathway763	influenza viral rna transcription and replication	0.978997	12000
Pathway7518	glycoprotein hormones	0.92099	2000
Pathway3850	class ii gluts	0.92099	400
Pathway3857	inositol transporters	0.92099	4500
Pathway3854	na+-dependent glucose transporters	0.92099	5500
Pathway9421	conjugation of phenylacetate with glutamine	0.996875	9000
Pathway7516	peptide hormone biosynthesis	0.92099	2000
Pathway9427	aflatoxin activation and detoxification	0.92099	2000
Pathway2106	fceri mediated ca+2 mobilization	0.967621	5500
Pathway906	toxicity of tetanus toxin (tent)	1	100
Pathway900	toxicity of botulinum toxin type e (bont-e)	0.977122	10000
Pathway3455	dcc mediated attractive signaling	0.92099	9500
Pathway3454	netrin-1 signaling	0.92099	12000
Pathway6173	tgf-beta receptor signaling activates smads	0.92099	8500
Pathway1268	mismatch repair (mmr) directed by msh2:msh3 (mutsbeta)	0.968996	8500
Pathway8411	synthesis of pg	0.92099	9000
Pathway7776	heparan sulfate-heparin (hs-gag) metabolism	0.92099	6000
Pathway7777	a tetrasaccharide linker sequence is required for gag synthesis	0.92099	1500
Pathway3291	smac-mediated dissociation of iap:caspase complexes	0.92099	6000
Pathway3295	apoptotic execution phase	0.936492	10000
Pathway3297	caspase-mediated cleavage of cytoskeletal proteins	0.92099	4000
Pathway3296	apoptotic cleavage of cellular proteins	0.931991	7500
Pathway581	2-ltr circle formation	0.955244	10000
Pathway585	autointegration results in viral dna circles	0.92099	2500
Pathway1462	akt phosphorylates targets in the cytosol	0.92099	7000
Pathway589	transcription of the hiv genome	0.975747	9000
Pathway588	late phase of hiv life cycle	0.95912	13000
Pathway4950	formation of the early elongation complex	0.92099	9000
Pathway4954	formation of rna pol ii elongation complex	0.92099	9000
Pathway611	hiv transcription elongation	0.92099	9000
Pathway341	mps iiia - sanfilippo syndrome a	1	13000
Pathway612	formation of the hiv-1 early elongation complex	0.92099	9000
Pathway347	mps iiid - sanfilippo syndrome d	0.989999	7500
Pathway619	formation of hiv-1 elongation complex containing hiv-1 tat	0.92099	9000
Pathway618	tat-mediated elongation of the hiv-1 transcript	0.92099	9000
Pathway8060	propionyl-coa catabolism	0.92099	8500
Pathway8065	synthesis of ketone bodies	0.92099	5000
Pathway8064	ketone body metabolism	0.92099	5000
Pathway2812	formation of fibrin clot (clotting cascade)	0.92099	1500
Pathway2813	extrinsic pathway of fibrin clot formation	0.968996	4500
Pathway6399	muscarinic acetylcholine receptors	0.92099	2500
Pathway832	latent infection of homo sapiens with mycobacterium tuberculosis	0.973372	11000
Pathway2076	camk iv-mediated phosphorylation of creb	0.95862	3500
Pathway6003	plcg1 events in erbb2 signaling	0.92099	3500
Pathway3079	copi mediated transport	0.972622	8500
Pathway6006	grb7 events in erbb2 signaling	0.92099	10000
Pathway6554	g beta:gamma signalling through pi3kgamma	0.943118	4000
Pathway6557	g beta:gamma signalling through plc beta	0.92099	5000
Pathway6008	downregulation of erbb2:erbb3 signaling	0.968371	10000
Pathway3071	copii (coat protein 2) mediated vesicle transport	0.92099	8500
Pathway3070	er to golgi transport	0.92099	8500
Pathway6553	g-protein beta:gamma signalling	0.92099	4000
Pathway6485	glucagon-type ligand receptors	0.92099	8500
Pathway4466	mitotic g2-g2-m phases	0.92099	7500
Pathway5926	vegfr2 mediated cell proliferation	0.92099	9000
Pathway9280	porphyrin metabolism	0.979497	700
Pathway9281	heme biosynthesis	0.95687	700
Pathway5451	egfr downregulation	0.92099	3000
Pathway82	signaling by activated point mutants of fgfr1	0.92099	11000
Pathway3670	transcriptional regulation of white adipocyte differentiation	0.92099	11000
Pathway7717	lactose synthesis	0.9985	6500
Pathway7710	fructose biosynthesis	0.92099	3000
Pathway5638	shc activation	0.92099	6500
Pathway5633	signaling by insulin receptor	0.985373	8500
Pathway3274	release of apoptotic factors from the mitochondria	0.99975	8000
Pathway5637	shc-related events	0.92099	9000
Pathway5636	insulin receptor signalling cascade	0.979247	12000
Pathway2495	hsf1-dependent transactivation	0.92099	10000
Pathway2499	attenuation phase	0.968371	10000
Pathway8885	pyrimidine salvage reactions	0.994749	12000
Pathway2650	prostacyclin signalling through prostacyclin receptor	0.939242	4000
Pathway2655	nitric oxide stimulates guanylate cyclase	0.92099	11000
Pathway3703	pou5f1 (oct4), sox2, nanog activate genes related to proliferation	0.937367	9500
Pathway2658	cgmp effects	0.92099	8500
Pathway5704	ngf processing	1	13000
Pathway5703	signaling by ngf	0.92099	7500
Pathway631	hiv elongation arrest and recovery	0.985748	9000
Pathway1285	map kinase activation in tlr cascade	0.92099	11000
Pathway1286	jnk (c-jun kinases) phosphorylation and activation mediated by activated human tak1	0.92099	5000
Pathway1280	tak1 activates nfkb by phosphorylation and activation of ikks complex	0.92099	5500
Pathway9123	lysine catabolism	0.948619	9000
Pathway5146	transport of mature mrna derived from an intronless transcript	0.92099	8500
Pathway8465	synthesis of pips at the plasma membrane	0.99725	13000
Pathway5142	transport of the slbp independent mature mrna	0.92099	8500
Pathway7941	hdl-mediated lipid transport	0.92099	100
Pathway4438	lagging strand synthesis	0.995374	12000
Pathway1919	beta defensins	0.92099	4500
Pathway4431	leading strand synthesis	0.992999	3500
Pathway4432	polymerase switching	0.992999	3500
Pathway8728	pka-mediated phosphorylation of key metabolic factors	0.929241	7000
Pathway8725	glucagon signaling in metabolic regulation	0.92099	600
Pathway8727	pka activation in glucagon signalling	0.92099	200
Pathway9633	ecm proteoglycans	0.92099	11000
Pathway6950	signaling by hedgehog	0.92099	200
Pathway1753	alternative complement activation	0.947493	2500
Pathway4232	gaba receptor activation	0.92099	4000
Pathway1624	irak2 mediated activation of tak1 complex	0.939492	4500
Pathway4096	electric transmission across gap junctions	0.92099	100
Pathway4094	neuronal system	0.92099	4000
Pathway4095	transmission across electrical synapses	0.92099	100
Pathway4728	meiotic recombination	0.99925	13000
Pathway111	signaling by fgfr2 amplification mutants	0.99975	11000
Pathway1133	termination of translesion dna synthesis	0.980873	12000
Pathway7367	transport to the golgi and subsequent modification	0.92099	8500
Pathway4541	m phase	0.979497	13000
Pathway4542	mitotic prophase	0.995874	13000
Pathway4543	golgi cisternae pericentriolar stack reorganization	0.92099	11000
Pathway4156	clearance of seratonin	0.994874	5500
Pathway8385	hydrolysis of lpc	0.92099	10000
Pathway750	fusion and uncoating of the influenza virion	0.92099	5500
Pathway751	fusion of the influenza virion to the host cell endosome	0.92099	5500
Pathway755	uncoating of the influenza virion	0.92099	5500
Pathway758	transport of ribonucleoproteins into the host nucleus	0.92099	7500
Pathway9418	conjugation of benzoate with glycine	0.92099	1500
Pathway3847	transport of glucose and other sugars, bile salts and organic acids, metal ions and amine compounds	0.92099	1000
Pathway3848	facilitative na+-independent glucose transporters	0.92099	400
Pathway9417	conjugation of carboxylic acids	0.92099	1500
Pathway9416	amino acid conjugation	0.92099	1500
Pathway3443	ncam1 interactions	0.92099	6000
Pathway7706	lysosomal glycogen catabolism	0.949369	7500
Pathway3286	smac-mediated apoptotic response	0.92099	6000
Pathway3287	smac binds to iaps	0.92099	6000
Pathway3283	activation of caspases through apoptosome-mediated cleavage	0.955244	10000
Pathway7709	fructose metabolism	0.92099	6000
Pathway4949	rna polymerase ii transcription elongation	0.92099	9000
Pathway8272	synthesis of bile acids and bile salts via 24-hydroxycholesterol	0.986748	2500
Pathway336	mucopolysaccharidoses	0.980123	7500
Pathway8079	ppara activates gene expression	0.92099	12000
Pathway334	diseases of metabolism	0.92099	6000
Pathway335	diseases of carbohydrate metabolism	0.96037	7500
Pathway628	abortive elongation of hiv-1 transcript in the absence of tat	0.971121	9000
Pathway8075	regulation of lipid metabolism by peroxisome proliferator-activated receptor alpha (pparalpha)	0.92099	12000
Pathway339	mps ii - hunter syndrome	0.964621	5000
Pathway6386	relaxin receptors	0.92099	5500
Pathway802	transport of ha trimer, na tetramer and m2 tetramer from the endoplasmic reticulum to the golgi apparatus	0.971371	5500
Pathway6541	g alpha (12-13) signalling events	1	4500
Pathway3068	vesicle-mediated transport	0.92099	10000
Pathway3069	membrane trafficking	0.92099	10000
Pathway7015	activation of smo	0.92099	100
Pathway7380	reactions specific to the complex n-glycan synthesis pathway	0.934617	6500
Pathway7384	n-glycan antennae elongation	0.92099	8500
Pathway6498	class c-3 (metabotropic glutamate-pheromone receptors)	0.92099	4000
Pathway242	signaling by tgf-beta receptor complex in cancer	0.92099	10000
Pathway243	loss of function of smad4 in cancer	0.988124	4500
Pathway240	loss of function of fbxw7 in cancer and notch1 signaling	0.976122	2500
Pathway246	loss of function of smad2-3 in cancer	0.92099	10000
Pathway247	smad2-3 phosphorylation motif mutants in cancer	0.955244	10000
Pathway244	smad4 mh2 domain mutants in cancer	0.988124	4500
Pathway7395	o-linked glycosylation of mucins	0.92099	3500
Pathway2711	thromboxane signalling through tp receptor	0.934492	4000
Pathway98	signaling by fgfr2 mutants	0.986498	4500
Pathway99	fgfr2 mutant receptor activation	0.981373	4500
Pathway2719	thrombin signalling through proteinase activated receptors (pars)	0.92099	8500
Pathway97	signaling by fgfr2 in disease	0.986498	4500
Pathway3666	regulation of signaling by nodal	0.92099	100
Pathway557	minus-strand dna synthesis	1	100
Pathway4081	slbp independent processing of histone pre-mrnas	0.92099	10000
Pathway5843	downstream signal transduction	0.92099	4500
Pathway2822	intrinsic pathway of fibrin clot formation	0.92099	2000
Pathway5629	negative regulation of fgfr4 signaling	0.92099	7000
Pathway551	uncoating of the hiv virion	0.971371	5500
Pathway5622	pi-3k cascade:fgfr4	0.92099	7000
Pathway8894	pyrimidine catabolism	0.991374	12000
Pathway3716	pou5f1 (oct4), sox2, nanog repress genes related to differentiation	0.92099	2500
Pathway2628	mineralocorticoid biosynthesis	0.965246	3000
Pathway5938	signaling by scf-kit	0.92099	7500
Pathway256	tgfbr2 msi frameshift mutants in cancer	0.995124	8500
Pathway5935	neurophilin interactions with vegf and vegfr	0.92099	1500
Pathway792	virus assembly and release	0.966371	7000
Pathway5710	p75 ntr receptor-mediated signalling	0.92099	11000
Pathway5711	nfg and prongf binds to p75ntr	0.92099	400
Pathway5714	cell death signalling via nrage, nrif and nade	0.95662	11000
Pathway5715	nrage signals death through jnk	0.994874	11000
Pathway5533	downstream signaling of activated fgfr2	0.92099	4500
Pathway1129	translesion synthesis by poli	0.951994	2500
Pathway2539	oxidative stress induced senescence	0.997875	13000
Pathway9250	cysteine formation from homocysteine	0.92099	2000
Pathway9255	degradation of cysteine and homocysteine	0.948994	4000
Pathway9132	phenylalanine and tyrosine catabolism	0.92099	7500
Pathway9817	sperm:oocyte membrane binding	0.980873	9000
Pathway5157	mrna editing: a to i conversion	0.978997	6000
Pathway5150	mrna editing	0.92099	100
Pathway5151	mrna editing: c to u conversion	0.92099	100
Pathway5152	formation of the editosome	0.92099	100
Pathway1125	translesion synthesis by polk	0.977872	4000
Pathway5159	formation of editosomes by adar proteins	0.978997	6000
Pathway6398	amine ligand-binding receptors	0.92099	5500
Pathway4153	enzymatic degradation of dopamine by monoamine oxidase	1	100
Pathway4400	s phase	0.987998	12000
Pathway4150	enzymatic degradation of dopamine by comt	1	100
Pathway4157	metabolism of serotonin	0.994874	5500
Pathway1388	cd28 co-stimulation	0.977622	900
Pathway1927	zbp1(dai) mediated induction of type i ifns	0.92099	5500
Pathway1926	cytosolic sensors of pathogen-associated dna	0.92099	10000
Pathway4409	synthesis of dna	0.9975	12000
Pathway1387	costimulation by the cd28 family	0.92099	4000
Pathway3650	regulation of gene expression in late stage (branching morphogenesis) pancreatic bud precursor cells	0.995249	10000
Pathway3652	regulation of gene expression in beta cells	0.967996	600
Pathway1729	toll like receptor 2 (tlr2) cascade	0.92099	5500
Pathway1656	traf6 mediated induction of tak1 complex	0.92099	100
Pathway1652	trif-mediated programmed cell death	0.92099	100
Pathway4714	processive synthesis on the c-strand of the telomere	0.99925	8500
Pathway4717	removal of the flap intermediate from the c-strand	0.998125	2500
Pathway100	activated point mutants of fgfr2	0.981373	4500
Pathway4393	inhibition of replication initiation of damaged dna by rb1-e2f1	0.95662	11000
Pathway4392	e2f mediated regulation of dna replication	0.987248	11000
Pathway4397	e2f-enabled inhibition of pre-replication complex formation	0.985998	8500
Pathway7377	n-glycan antennae elongation in the medial-trans-golgi	0.92099	8500
Pathway7372	progressive trimming of alpha-1,2-linked mannose residues from man9-8-7glcnac2 to produce man5glcnac2	0.959245	5500
Pathway7370	n-glycan trimming and elongation in the cis-golgi	0.92099	5500
Pathway4572	nuclear pore complex (npc) disassembly	0.92099	9500
Pathway4575	clearance of nuclear envelope membranes from chromatin	0.976372	4000
Pathway7378	reactions specific to the hybrid n-glycan synthesis pathway	0.92099	700
Pathway746	influenza life cycle	0.965121	12000
Pathway745	influenza infection	0.982373	12000
Pathway748	entry of influenza virion into host cell via endocytosis	0.92099	5500
Pathway3875	zinc transporters	0.92099	5500
Pathway3876	zinc efflux and compartmentalization by the slc30 family	0.92099	5000
Pathway9406	glutathione synthesis and recycling	0.92099	4000
Pathway9405	glutathione conjugation	0.995374	12000
Pathway6151	rho gtpases activate nadph oxidases	0.999125	10000
Pathway6625	beta-catenin phosphorylation cascade	0.92099	7000
Pathway6158	signaling by bmp	0.92099	100
Pathway3270	activation and oligomerization of bak protein	0.989999	7500
Pathway3277	apoptotic factor-mediated response	0.987623	6000
Pathway7713	fructose catabolism	0.92099	6000
Pathway3279	formation of apoptosome	0.991124	10000
Pathway3278	cytochrome c-mediated apoptotic response	0.955244	10000
Pathway638	pausing and recovery of hiv elongation	0.985748	9000
Pathway4979	rna polymerase i transcription termination	0.984248	10000
Pathway4975	rna polymerase i promoter escape	0.95687	10000
Pathway4977	rna polymerase i chain elongation	0.99925	13000
Pathway635	formation of hiv elongation complex in the absence of hiv tat	0.92099	9000
Pathway8049	beta oxidation of butanoyl-coa to acetyl-coa	1	12000
Pathway6719	negative regulation of tcf-dependent signaling by dvl-interacting proteins	0.997125	4500
Pathway8044	beta oxidation of hexanoyl-coa to butanoyl-coa	1	13000
Pathway6713	negative regulation of tcf-dependent signaling by wnt ligand antagonists	0.971496	12000
Pathway328	biosynthesis of a2e, implicated in retinal degradation	0.989999	7500
Pathway812	packaging of eight rna segments	0.92099	5500
Pathway817	release	0.92099	5500
Pathway815	budding	0.92099	5500
Pathway819	host interactions with influenza factors	0.993624	6500
Pathway9398	methylation	0.92099	8000
Pathway2012	role of phospholipids in phagocytosis	0.92099	3000
Pathway6026	shc1 events in erbb4 signaling	0.92099	9000
Pathway6020	signaling by erbb4	0.92099	11000
Pathway3010	hdms demethylate histones	0.983248	11000
Pathway7004	hedgehog 'on' state	0.92099	200
Pathway7005	ligand-receptor interactions	0.92099	5500
Pathway3387	sema4d in semaphorin signaling	0.92099	7500
Pathway3386	semaphorin interactions	0.92099	11000
Pathway3385	axon guidance	0.92099	7500
Pathway3384	developmental biology	0.92099	7500
Pathway7391	o-linked glycosylation	0.92099	4500
Pathway7392	o-glycosylation of tsr domain-containing proteins	0.92099	100
Pathway9545	anchoring fibril formation	0.950494	1500
Pathway3388	sema4d mediated inhibition of cell attachment and migration	0.92099	7500
Pathway258	tgfbr2 kinase domain mutants in cancer	0.924241	8500
Pathway6741	wnt5a-dependent internalization of fzd4	0.92099	6500
Pathway250	smad2-3 mh2 domain mutants in cancer	0.92099	10000
Pathway924	toxicity of botulinum toxin type f (bont-f)	0.999125	12000
Pathway255	loss of function of tgfbr2 in cancer	0.924241	8500
Pathway441	defective cyp2r1 causes rickets vitamin d-dependent 1b (vddr1b)	0.978997	6000
Pathway5437	gab1 signalosome	0.92099	7000
Pathway5432	shc1 events in egfr signaling	0.92099	9000
Pathway3129	gap junction degradation	0.92099	4000
Pathway2704	adp signalling through p2y purinoceptor 1	0.92099	4000
Pathway64	signaling by fgfr1 fusion mutants	0.92099	200
Pathway3651	regulation of gene expression in endocrine-committed (neurog3+) progenitor cells	1	13000
Pathway3122	microtubule-dependent trafficking of connexons from golgi to the plasma membrane	0.970871	4500
Pathway3653	akt-mediated inactivation of foxo1a	0.999125	7000
Pathway3120	transport of connexons to the plasma membrane	0.970871	4500
Pathway3656	signaling by nodal	0.92099	100
Pathway8863	purine catabolism	0.92099	300
Pathway9424	conjugation of salicylate with glycine	0.92099	1500
Pathway3490	regulation of commissural axon pathfinding by slit and robo	0.99975	8000
Pathway3497	inactivation of cdc42 and rac	0.982373	8000
Pathway2384	growth hormone receptor signaling	0.999125	8000
Pathway5383	negative epigenetic regulation of rrna expression	0.989749	200
Pathway5384	sirt1 negatively regulates rrna expression	1	13000
Pathway9393	acetylation	0.965246	3000
Pathway5543	phospholipase c-mediated cascade; fgfr2	0.95637	200
Pathway5547	shc-mediated cascade:fgfr2	0.92099	4500
Pathway2636	androgen biosynthesis	0.92099	3000
Pathway3728	abca transporters in lipid homeostasis	0.92099	7000
Pathway3725	transmembrane transport of small molecules	0.92099	9000
Pathway3726	abc-family proteins mediated transport	0.92099	10000
Pathway1244	repair synthesis for gap-filling by dna polymerase in tc-ner	0.986748	2500
Pathway6172	signaling by tgf-beta receptor complex	0.985623	10000
Pathway5762	axonal growth inhibition (rhoa activation)	0.92099	7500
Pathway5768	regulated proteolysis of p75ntr	0.984248	11000
Pathway7812	chondroitin sulfate biosynthesis	0.996875	3500
Pathway7811	chondroitin sulfate-dermatan sulfate metabolism	0.946618	1000
Pathway2520	cellular senescence	0.971496	12000
Pathway2521	oncogene induced senescence	0.92099	10000
Pathway9246	sulfur amino acid metabolism	0.924741	2000
Pathway8448	synthesis of pips at the er membrane	0.997375	11000
Pathway8912	synthesis and interconversion of nucleotide di- and triphosphates	0.992874	10000
Pathway5164	c6 deamination of adenosine	0.978997	6000
Pathway5167	trna aminoacylation	0.92099	200
Pathway5360	snrnp assembly	0.92099	8500
Pathway5367	insulin-like growth factor-2 mrna binding proteins (igf2bps-imps-vickzs) bind rna	0.92099	600
Pathway7924	trafficking of dietary sterols	0.92099	4000
Pathway7929	chylomicron-mediated lipid transport	0.92099	800
Pathway7928	lipoprotein metabolism	0.92099	800
Pathway1393	cd28 dependent pi3k-akt signaling	0.92099	900
Pathway4142	reuptake of gaba	0.92099	100
Pathway1935	rip-mediated nfkb activation via zbp1	0.92099	5500
Pathway4413	switching of origins to a post-replicative state	0.989499	13000
Pathway1426	b cell activation	0.92099	4500
Pathway1427	antigen activates b cell receptor (bcr) leading to generation of second messengers	0.92099	5000
Pathway4149	clearance of dopamine	1	100
Pathway1938	sting mediated induction of host immune responses	0.92099	700
Pathway4419	cdk-mediated phosphorylation and removal of cdc6	0.995874	13000
Pathway8706	glucagon-like peptide-1 (glp1) regulates insulin secretion	0.92099	4000
Pathway8702	free fatty acids regulate insulin secretion	0.92099	7000
Pathway8703	fatty acids bound to gpr40 (ffar1) regulate insulin secretion	0.92099	7000
Pathway9657	activation of matrix metalloproteinases	0.994499	1500
Pathway9656	degradation of the extracellular matrix	0.92099	1500
Pathway9092	serine biosynthesis	0.964121	8000
Pathway9096	branched-chain amino acid catabolism	0.92099	700
Pathway1738	creation of c4 and c2 activators	0.92099	700
Pathway1739	lectin pathway of complement activation	0.92099	700
Pathway1736	complement cascade	0.929491	700
Pathway1737	initial triggering of complement	0.92099	700
Pathway1730	toll like receptor tlr1:tlr2 cascade	0.92099	5500
Pathway1733	toll like receptor tlr6:tlr2 cascade	0.92099	5500
Pathway4709	polymerase switching on the c-strand of the telomere	0.992999	3500
Pathway4706	telomere c-strand synthesis initiation	0.977122	10000
Pathway4705	telomere c-strand (lagging strand) synthesis	0.993874	12000
Pathway136	t(4;14) translocations of fgfr3	1	100
Pathway8676	ubiquinol biosynthesis	0.998	7000
Pathway343	mps iiib - sanfilippo syndrome b	1	100
Pathway4382	g1-s-specific transcription	0.994374	11000
Pathway4383	activation of the pre-replicative complex	0.987623	4500
Pathway4380	phosphorylation of proteins involved in g1-s transition by active cyclin e:cdk2 complexes	0.968996	4500
Pathway6853	the canonical retinoid cycle in rods (twilight vision)	0.92099	500
Pathway4566	nuclear envelope breakdown	0.92099	9000
Pathway4567	activation of nima kinases nek9, nek6, nek7	0.92099	9000
Pathway4561	mastl facilitates mitotic progression	0.998875	11000
Pathway4368	scf(skp2)-mediated degradation of p27-p21	0.994249	13000
Pathway7147	bmal1:clock,npas2 activates circadian gene expression	0.92099	7000
Pathway7141	circadian clock	0.92099	12000
Pathway4362	g1-s transition	0.998125	12000
Pathway4363	cyclin e associated events during g1-s transition	0.980873	12000
Pathway3869	proton-coupled monocarboxylate transport	0.957245	7000
Pathway3862	sodium-coupled sulphate, di- and tri-carboxylate transporters	0.982373	8000
Pathway7544	atf6-alpha activates chaperone genes	0.983873	12000
Pathway6144	rho gtpases activate rhotekin and rhophilins	0.95862	3500
Pathway6635	repression of wnt target genes	0.92099	2500
Pathway7721	galactose catabolism	0.983998	6500
Pathway7725	pentose phosphate pathway (hexose monophosphate shunt)	0.998625	4000
Pathway3468	netrin mediated repulsion signals	0.92099	8500
Pathway793	assembly of viral components at the budding site	0.987623	7000
Pathway3261	bh3-only proteins associate with and inactivate anti-apoptotic bcl-2 members	0.92099	8000
Pathway3265	activation, translocation and oligomerization of bax	0.989999	7500
Pathway4962	rna polymerase i, rna polymerase iii, and mitochondrial transcription	0.994374	13000
Pathway4963	rna polymerase i transcription	0.9985	13000
Pathway4960	rna polymerase ii transcription termination	0.92099	10000
Pathway4961	cleavage of growing transcript in the termination region	0.92099	10000
Pathway4964	rna polymerase i promoter clearance	0.998875	13000
Pathway4965	rna polymerase i promoter opening	1	13000
Pathway4968	rna polymerase i transcription initiation	0.993374	10000
Pathway645	pausing and recovery of tat-mediated hiv elongation	0.92099	9000
Pathway314	diseases associated with visual transduction	0.92099	3000
Pathway315	retinoid cycle disease events	0.92099	3000
Pathway641	tat-mediated hiv elongation arrest and recovery	0.92099	9000
Pathway488	defective chsy1 causes tpbs	0.999	6000
Pathway8053	mitochondrial fatty acid beta-oxidation of unsaturated fatty acids	0.991499	11000
Pathway481	defective papss2 causes semd-pa	1	100
Pathway6706	regulation of fzd by ubiquitination	0.987123	5000
Pathway484	defective b4galt7 causes eds, progeroid type	0.92099	1500
Pathway833	phagosomal maturation (early endosomal stage)	0.96287	8000
Pathway486	defective b3gat3 causes jdssdhd	0.92099	1500
Pathway2022	dap12 interactions	0.92099	8500
Pathway861	tolerance of reactive oxygen produced by macrophages	1	12000
Pathway6031	pi3k events in erbb4 signaling	0.92099	7000
Pathway6035	nuclear signaling by erbb4	0.92099	11000
Pathway3005	hdacs deacetylate histones	0.986498	200
Pathway6521	g alpha (z) signalling events	0.987623	4000
Pathway6529	g alpha (q) signalling events	0.92099	7500
Pathway7032	gli proteins bind promoters of hh responsive genes to promote transcription	0.92099	200
Pathway3395	sema4d induced cell migration and growth-cone collapse	0.967871	7500
Pathway269	signaling by wnt in cancer	0.987498	12000
Pathway265	tgfbr1 kd mutants in cancer	0.92099	10000
Pathway262	loss of function of tgfbr1 in cancer	0.92099	10000
Pathway263	tgfbr1 lbd mutants in cancer	0.924241	8500
Pathway5428	grb2 events in egfr signaling	0.92099	9000
Pathway5424	egfr interacts with phospholipase c-gamma	0.92099	3500
Pathway2734	gpvi-mediated activation cascade	0.976747	700
Pathway3648	regulation of beta-cell development	0.989249	600
Pathway3649	regulation of gene expression in early pancreatic precursor cells	0.92099	1500
Pathway3130	formation of annular gap junctions	0.92099	4000
Pathway6453	hydroxycarboxylic acid-binding receptors	0.977122	10000
Pathway3134	regulation of gap junction activity	0.92099	2500
Pathway3135	c-src mediated regulation of cx43 function and closure of gap junctions	0.92099	2500
Pathway3489	signaling by robo receptor	0.92099	8500
Pathway3484	role of second messengers in netrin-1 signaling	0.92099	8500
Pathway4221	activation of kainate receptors upon glutamate binding	0.92099	4000
Pathway5397	dna methylation	1	13000
Pathway5390	norc negatively regulates rrna expression	0.989124	200
Pathway5552	pi-3k cascade:fgfr2	0.92099	7000
Pathway8874	pyrimidine metabolism	0.944868	12000
Pathway8875	pyrimidine biosynthesis	0.999125	12000
Pathway5559	negative regulation of fgfr2 signaling	0.969121	7000
Pathway2356	interleukin-6 signaling	0.976372	3000
Pathway3737	mitochondrial abc transporters	0.994749	12000
Pathway5774	ngf signalling via trka from the plasma membrane	0.92099	8500
Pathway5775	activation of trka receptors	0.92099	300
Pathway5776	trka activation by ngf	0.92099	300
Pathway8451	synthesis of pips at the golgi membrane	0.92099	11000
Pathway5168	cytosolic trna aminoacylation	0.92099	200
Pathway5371	epigenetic regulation of gene expression	0.994374	200
Pathway5372	prc2 methylates histones and dna	0.99975	13000
Pathway4175	postsynaptic nicotinic acetylcholine receptors	0.948494	6500
Pathway4176	highly calcium permeable postsynaptic nicotinic acetylcholine receptors	0.979497	6500
Pathway1410	ctla4 inhibitory signaling	0.92099	900
Pathway4172	highly sodium permeable acetylcholine nicotinic receptors	0.92099	1500
Pathway4179	glutamate binding, activation of ampa receptors and synaptic plasticity	0.92099	10000
Pathway1418	pd-1 signaling	0.92099	4000
Pathway6997	degradation of gli1 by the proteasome	0.993749	13000
Pathway6991	degradation of gli2 by the proteasome	0.949994	200
Pathway1700	toll like receptor 4 (tlr4) cascade	0.92099	5500
Pathway1702	transfer of lps from lbp carrier to cd14	0.996875	9000
Pathway8447	pi metabolism	0.990999	13000
Pathway1254	regulation of the fanconi anemia pathway	0.92099	3500
Pathway1259	mismatch repair (mmr) directed by msh2:msh6 (mutsalpha)	0.968996	8500
Pathway1258	mmr	0.946493	8500
Pathway1079	resolution of ap sites via the multiple-nucleotide patch replacement pathway	0.9975	2500
Pathway4778	mitochondrial translation initiation	0.9965	12000
Pathway4777	mitochondrial translation	0.992999	12000
Pathway5510	spry regulation of fgf signaling	0.927116	3000
Pathway127	signaling by fgfr3 mutants	0.95662	4500
Pathway126	signaling by fgfr3 in disease	0.95662	4500
Pathway2560	dna damage-telomere stress induced senescence	0.999875	13000
Pathway1890	negative regulators of rig-i-mda5 signaling	0.92099	100
Pathway8605	synthesis of lipoxins (lx)	0.92099	4000
Pathway4296	p53-independent g1-s dna damage checkpoint	0.995374	13000
Pathway129	signaling by activated point mutants of fgfr3	0.92099	4500
Pathway128	fgfr3 mutant receptor activation	0.92099	4500
Pathway4595	condensation of prometaphase chromosomes	0.92099	9000
Pathway7484	metabolism of angiotensinogen to angiotensins	0.953744	3000
Pathway4601	mitotic metaphase-anaphase transition	1	13000
Pathway4600	mitotic metaphase and anaphase	0.92099	12000
Pathway4604	separation of sister chromatids	0.92099	12000
Pathway4351	cyclin d associated events in g1	0.937867	11000
Pathway4350	g1 phase	0.937867	11000
Pathway8116	alpha-oxidation of phytanate	0.997125	4500
Pathway3819	proton-coupled neutral amino acid transporters	0.9985	6500
Pathway3810	organic anion transporters	0.976372	4000
Pathway1679	irak1 recruits ikk complex upon tlr7-8 or 9 stimulation	0.92099	4000
Pathway7557	xbp1(s) activates chaperone genes	0.980373	400
Pathway9467	abacavir transport and metabolism	0.92099	3500
Pathway9460	erythrocytes take up oxygen and release carbon dioxide	0.92099	600
Pathway7550	ire1alpha activates chaperones	0.983998	400
Pathway4287	autodegradation of the e3 ubiquitin ligase cop1	0.995374	13000
Pathway4285	stabilization of p53	0.994874	13000
Pathway4284	p53-dependent g1 dna damage response	0.989874	12000
Pathway9468	abacavir transmembrane transport	0.92099	700
Pathway4282	g1-s dna damage checkpoints	0.991374	13000
Pathway1677	traf6 mediated induction of nfkb and map kinases upon tlr7-8 or 9 activation	0.92099	5500
Pathway4280	cell cycle	0.979747	12000
Pathway781	viral mrna translation	0.986373	12000
Pathway6606	signaling by wnt	0.997875	13000
Pathway6600	egfr transactivation by gastrin	0.939492	4500
Pathway785	viral rnp complexes in the host cell nucleus	0.92099	3500
Pathway784	export of viral ribonucleoproteins from nucleus	0.95862	3500
Pathway789	nep-ns2 interacts with the cellular export machinery	0.92099	3500
Pathway3255	activation of bim and translocation to mitochondria	0.92099	7500
Pathway3258	activation of bmf and translocation to mitochondria	0.95812	2000
Pathway307	hh mutants that don't undergo autocatalytic processing are degraded by erad	0.995374	13000
Pathway306	hh mutants abrogate ligand secretion	0.995374	13000
Pathway304	wnt ligand secretion is abrogated by the porcn inhibitor lgk974	0.996875	9000
Pathway302	xav939 inhibits tankyrase, stabilizing axin	1	100
Pathway300	rnf mutants show enhanced wnt signaling and proliferation	0.9965	11000
Pathway3922	organic anion transport	0.989874	3500
Pathway6733	asymmetric localization of pcp proteins	0.987498	12000
Pathway8024	beta oxidation of myristoyl-coa to lauroyl-coa	1	13000
Pathway3926	transport of vitamins, nucleosides, and related molecules	0.92099	2000
Pathway499	defective ext1 causes exostoses 1, trps2 and chds	0.92099	1500
Pathway497	defective chst6 causes mcdc1	0.92099	1500
Pathway495	defective b4galt1 causes b4galt1-cdg (cdg-2d)	0.92099	1500
Pathway3928	transport of nucleosides and free purine and pyrimidine bases across the plasma membrane	0.92099	2000
Pathway493	defective chst14 causes eds, musculocontractural type	1	6000
Pathway9516	amino acid and oligopeptide slc transporters	0.92099	4500
Pathway7621	metabolism	0.92099	13000
Pathway877	mtb iron assimilation by chelation	0.92099	1500
Pathway6514	g alpha (i) signalling events	0.92099	8500
Pathway2039	dap12 signaling	0.92099	4500
Pathway4143	degradation of gaba	0.992999	8000
Pathway4410	dna replication initiation	0.977122	10000
Pathway4821	bbsome-mediated cargo-targeting to cilium	0.95687	9500
Pathway4827	trafficking of myristoylated proteins to the cilium	0.92099	8000
Pathway273	apc truncation mutants have impaired axin binding	0.976372	4000
Pathway271	apc truncation mutants are not k63 polyubiquitinated	0.92099	2000
Pathway270	truncated apc mutants destabilize the destruction complex	0.976372	4000
Pathway275	axin mutants destabilize the destruction complex, activating wnt signaling	0.976372	4000
Pathway278	axin missense mutants destabilize the destruction complex	0.976372	4000
Pathway8336	acyl chain remodeling of dag and tag	0.99975	8000
Pathway5417	signaling pathways	0.268159	3500
Pathway5418	signaling by egfr	0.92099	8500
Pathway6466	free fatty acid receptors	0.99975	11000
Pathway6460	lysosphingolipid and lpa receptors	0.993624	9000
Pathway6463	opsins	0.95862	3500
Pathway5565	fgfr3b ligand binding and activation	0.939492	4500
Pathway5564	fgfr3 ligand binding and activation	0.92099	4500
Pathway5563	signaling by fgfr3	0.92099	4500
Pathway2619	glucocorticoid biosynthesis	0.92099	6000
Pathway2341	regulation of signaling by cbl	0.99925	2000
Pathway5568	fgfr3c ligand binding and activation	0.92099	4500
Pathway2610	pregnenolone biosynthesis	0.948994	4000
Pathway3747	transport of inorganic cations-anions and amino acids-oligopeptides	0.92099	4500
Pathway3746	slc-mediated transmembrane transport	0.92099	6000
Pathway4746	activation of ppargc1a (pgc-1alpha) by phosphorylation	1	6500
Pathway3748	bicarbonate transporters	0.92099	600
Pathway5966	regulation of kit signaling	0.989749	6500
Pathway2296	interleukin-2 signaling	0.936492	3000
Pathway467	defective slc35d1 causes schneckenbecken dysplasia (schbckd)	0.995124	8500
Pathway8599	synthesis of 12-eicosatetraenoic acid derivatives	0.983998	6500
Pathway5740	p75ntr recruits signalling complexes	0.92099	3500
Pathway8594	synthesis of 15-eicosatetraenoic acid derivatives	0.981748	6500
Pathway8591	synthesis of 5-eicosatetraenoic acids	0.92099	6500
Pathway5982	shc1 events in erbb2 signaling	0.92099	9000
Pathway5987	grb2 events in erbb2 signaling	0.92099	9000
Pathway7835	inositol phosphate metabolism	0.92099	5500
Pathway9263	sulfide oxidation to sulfate	0.936492	4000
Pathway7836	synthesis of ip3 and ip4 in the cytosol	0.92099	5500
Pathway2505	regulation of hsf1-mediated heat shock response	0.92099	12000
Pathway9269	melanin biosynthesis	0.99975	8000
Pathway5344	eukaryotic translation elongation	0.989374	12000
Pathway5347	peptide chain elongation	0.990499	12000
Pathway7904	synthesis of ip2, ip, and ins in the cytosol	0.92099	5500
Pathway3024	pkmts methylate histone lysines	0.940368	12000
Pathway6505	gpcr downstream signaling	0.0715089	2500
Pathway686	interactions of vpr with host cellular proteins	0.92099	9500
Pathway9076	amino acid synthesis and interconversion (transamination)	0.982373	8000
Pathway9075	amino acid and derivative metabolism	0.92099	700
Pathway1243	gap-filling dna repair synthesis and ligation in tc-ner	0.994124	2500
Pathway1712	myd88:mal cascade initiated on plasma membrane	0.92099	5500
Pathway1711	activated tlr4 signalling	0.92099	5500
Pathway1249	fanconi anemia pathway	0.92099	4500
Pathway1069	apex1-independent resolution of ap sites via the single nucleotide replacement pathway	1	7000
Pathway1061	resolution of ap sites via the single-nucleotide replacement pathway	0.987623	7000
Pathway1062	abasic sugar-phosphate removal via the single-nucleotide replacement pathway	0.994874	5500
Pathway8618	synthesis of epoxy (eet) and dihydroxyeicosatrienoic acids (dhet)	0.987623	6000
Pathway8614	synthesis of (16-20)-hydroxyeicosatetraenoic acids (hete)	0.92099	7500
Pathway1887	traf6 mediated nf-kb activation	0.92099	5500
Pathway8611	synthesis of hepoxilins (hx) and trioxilins (trx)	1	100
Pathway6870	the retinoid cycle in cones (daylight vision)	0.92099	2500
Pathway4168	presynaptic nicotinic acetylcholine receptors	0.92099	1500
Pathway9184	metabolism of polyamines	0.95637	12000
Pathway1403	cd28 dependent vav1 pathway	0.92099	900
Pathway4160	neurotransmitter uptake and metabolism in glial cells	0.92099	5500
Pathway4161	astrocytic glutamate-glutamine uptake and metabolism	0.92099	5500
Pathway4166	acetylcholine binding and downstream events	0.948494	6500
Pathway4167	activation of nicotinic acetylcholine receptors	0.948494	6500
Pathway4165	neurotransmitter receptor binding and downstream transmission in the postsynaptic cell	0.92099	8500
Pathway9570	fibronectin matrix formation	0.998625	4000
Pathway4584	mitotic prometaphase	0.92099	12000
Pathway4586	resolution of sister chromatid cohesion	0.92099	12000
Pathway7127	nephrin interactions	0.92099	1500
Pathway1648	ikk complex recruitment mediated by rip1	0.92099	100
Pathway7120	dscam interactions	0.92099	9000
Pathway4613	nuclear envelope reassembly	0.987748	4000
Pathway4614	initiation of nuclear envelope reformation	0.987748	4000
Pathway4618	cell division	0.92099	8500
Pathway9453	erythrocytes take up carbon dioxide and release oxygen	0.92099	600
Pathway9452	o2-co2 exchange in erythrocytes	0.92099	600
Pathway9489	cytosolic iron-sulfur cluster assembly	0.936492	9500
Pathway4299	ubiquitin mediated degradation of phosphorylated cdc25a	0.995374	13000
Pathway1666	myd88 dependent cascade initiated on endosome	0.92099	5500
Pathway1664	toll like receptor 7-8 (tlr7-8) cascade	0.92099	5500
Pathway4297	p53-independent dna damage response	0.995374	13000
Pathway1662	toll like receptor 5 (tlr5) cascade	0.92099	5500
Pathway4293	transcriptional activation of p53 responsive genes	0.987498	7000
Pathway3249	activation of puma and translocation to mitochondria	0.977122	10000
Pathway3243	activation of noxa and translocation to mitochondria	0.973372	6000
Pathway7233	gamma carboxylation, hypusine formation and arylsulfatase activation	0.979372	500
Pathway7232	post-translational protein modification	0.92099	9500
Pathway4414	orc1 removal from chromatin	0.989499	13000
Pathway7236	gamma-carboxylation of protein precursors	0.92099	500
Pathway7234	gamma-carboxylation, transport, and amino-terminal cleavage of proteins	0.92099	500
Pathway661	assembly of the hiv virion	0.999125	9500
Pathway662	synthesis and processing of gag, gagpol polyproteins	1	9500
Pathway4907	transcription	0.970621	13000
Pathway664	membrane binding and targetting of gag proteins	1	9500
Pathway669	synthesis and processing of env and vpu	1	100
Pathway4908	rna polymerase ii transcription	0.92099	10000
Pathway4909	rna polymerase ii pre-transcription events	0.952744	9000
Pathway8034	beta oxidation of decanoyl-coa to octanoyl-coa-coa	1	7500
Pathway463	defective mat1a causes methionine adenosyltransferase deficiency (matd)	1	12000
Pathway6724	pcp-ce pathway	0.997125	12000
Pathway461	defective maoa causes brunner syndrome (bruns)	1	100
Pathway6723	beta-catenin independent wnt signaling	0.937242	4500
Pathway465	defective acth causes obesity and pro-opiomelanocortinin deficiency (pomcd)	0.996875	9000
Pathway9525	collagen formation	0.92099	2500
Pathway9524	extracellular matrix organization	0.92099	1500
Pathway469	defective tpmt causes thiopurine s-methyltransferase deficiency (tpmt deficiency)	0.92099	2500
Pathway8039	beta oxidation of octanoyl-coa to hexanoyl-coa	1	7500
Pathway6506	g alpha (s) signalling events	0.92099	4000
Pathway6055	signaling by rho gtpases	0.949869	12000
Pathway6056	rho gtpase cycle	0.92099	200
Pathway681	budding and maturation of hiv virion	0.99925	11000
Pathway6050	downregulation of erbb4 signaling	0.95637	1500
Pathway687	vpr-mediated induction of apoptosis by mitochondrial outer membrane permeabilization	0.997375	11000
Pathway685	host interactions of hiv factors	0.95662	13000
Pathway7055	tnfr1-mediated proapoptotic signaling	0.946868	7000
Pathway7050	tnf signaling	0.92099	7000
Pathway6292	notch2 activation and transmission of signal to the nucleus	0.92099	11000
Pathway7059	trail signaling	0.927116	3000
Pathway6291	signaling by notch2	0.92099	11000
Pathway4836	arl13b-mediated ciliary trafficking of inpp5e	0.997375	11000
Pathway6618	degradation of beta-catenin by the destruction complex	1	13000
Pathway8326	glycerophospholipid biosynthesis	0.92099	5000
Pathway200	signaling by notch1 hd domain mutants in cancer	0.92099	6500
Pathway201	constitutive signaling by notch1 hd domain mutants	0.92099	6500
Pathway8327	synthesis of pa	0.92099	5000
Pathway8324	metabolism of steroid hormones and vitamin d	0.92099	6000
Pathway8325	phospholipid metabolism	0.92099	5000
Pathway208	signaling by notch1 pest domain mutants in cancer	0.92099	7000
Pathway209	constitutive signaling by notch1 pest domain mutants	0.92099	7000

## Sheet: E2_0.01nM_2h_down_rea
row ID	Name	E-Value	NumGenes
Pathway5406	dna replication	0.994874	9000
Pathway5407	3' -utr-mediated translational regulation	1	800
Pathway50	signaling by overexpressed wild-type egfr in cancer	0.934492	4000
Pathway51	inhibition of signaling by overexpressed egfr	0.934492	4000
Pathway2970	kinesins	0.934492	8500
Pathway54	signaling by fgfr in disease	0.934492	9500
Pathway55	signaling by fgfr1 in disease	0.934492	9500
Pathway56	signaling by fgfr1 mutants	0.934492	9500
Pathway57	fgfr1 mutant receptor activation	0.934492	9500
Pathway3112	gap junction assembly	0.934492	9000
Pathway3113	transport of connexins along the secretory pathway	0.939367	3500
Pathway3110	gap junction trafficking and regulation	0.934492	9500
Pathway3111	gap junction trafficking	0.934492	9500
Pathway3116	oligomerization of connexins into connexons	0.939367	3500
Pathway2191	cd209 (dc-sign) signaling	0.934492	4500
Pathway6478	class b-2 (secretin family receptors)	0.934492	5000
Pathway6479	calcitonin-like ligand receptors	0.978622	5500
Pathway6182	downregulation of tgf-beta receptor signaling	0.934492	800
Pathway2757	integrin alphaiib beta3 signaling	0.934492	9500
Pathway518	defective dpagt1 causes dpagt1-cdg (cdg-1j) and cmsta2	0.982373	5500
Pathway2756	platelet aggregation (plug formation)	0.934492	9500
Pathway512	defective alg12 causes alg12-cdg (cdg-1g)	0.934492	2500
Pathway510	defective mpdu1 causes mpdu1-cdg (cdg-1f)	1	100
Pathway516	defective alg2 causes alg2-cdg (cdg-1i)	0.997375	8000
Pathway514	defective alg8 causes alg8-cdg (cdg-1h)	1	100
Pathway5572	frs-mediated fgfr3 signaling	0.986748	900
Pathway1032	cleavage of the damaged pyrimidine	0.991999	2000
Pathway8851	purine salvage	0.997875	9000
Pathway2376	interleukin-7 signaling	0.934492	900
Pathway9308	sterols are 12-hydroxylated by cyp8b1	1	100
Pathway3756	sodium-proton exchangers	0.934492	1500
Pathway3752	sodium-calcium exchangers	0.934492	100
Pathway6910	signaling by retinoic acid	0.934492	4000
Pathway5976	signaling by erbb2	0.934492	9500
Pathway5758	p75ntr regulates axonogenesis	0.934492	3500
Pathway5759	axonal growth stimulation	0.934492	3500
Pathway5755	ceramide signalling	0.985623	3500
Pathway5750	nf-kb is activated and signals survival	0.994874	3500
Pathway6573	g-protein mediated events	0.934492	7500
Pathway5992	pi3k events in erbb2 signaling	0.934492	9500
Pathway7825	cs-ds degradation	0.934492	6000
Pathway2575	senescence-associated secretory phenotype (sasp)	0.999	8000
Pathway9214	catecholamine biosynthesis	0.995624	7000
Pathway9213	amine-derived hormones	0.934492	2000
Pathway2572	formation of senescence-associated heterochromatin foci (sahf)	0.934492	4500
Pathway5190	mitochondrial trna aminoacylation	0.982373	9500
Pathway5355	eukaryotic translation termination	1	800
Pathway7916	lipid and lipoprotein metabolism	0.934492	9000
Pathway7917	digestion of dietary lipid	0.934492	1500
Pathway9321	cyp2e1 reactions	0.997875	7000
Pathway5359	non-coding rna metabolism	0.988624	1500
Pathway9068	molybdenum cofactor biosynthesis	0.934492	3500
Pathway3337	activation of dna fragmentation factor	0.934492	5000
Pathway1278	traf6 mediated induction of proinflammatory cytokines	1	8000
Pathway4026	ligand-gated ion channel transport	0.934492	8000
Pathway1509	antigen processing-cross presentation	0.967746	2500
Pathway1051	displacement of dna glycosylase by apex1	0.999125	2000
Pathway1050	resolution of abasic sites (ap sites)	0.995999	8500
Pathway1872	nf-kb activation through fadd-rip-1 pathway mediated by caspase-8 and -10	0.947993	4000
Pathway8623	sphingolipid de novo biosynthesis	0.934492	10000
Pathway8622	sphingolipid metabolism	0.934492	10000
Pathway1878	traf6 mediated irf7 activation	0.934492	4000
Pathway6883	the phototransduction cascade	0.934492	800
Pathway1188	presynaptic phase of homologous dna pairing and strand exchange	1	11000
Pathway1187	homologous dna pairing and strand exchange	1	11000
Pathway1184	processing of dna double-strand break ends	1	11000
Pathway9192	interconversion of polyamines	0.968371	5000
Pathway1477	negative regulation of the pi3k-akt network	0.934492	6000
Pathway4116	glutamate neurotransmitter release cycle	0.934492	2000
Pathway1472	akt phosphorylates targets in the nucleus	0.991999	7000
Pathway4625	m-g1 transition	0.997	7000
Pathway4627	assembly of the pre-replicative complex	0.995874	7000
Pathway4626	dna replication pre-initiation	0.997	7000
Pathway4332	inhibition of the proteolytic activity of apc-c required for the onset of anaphase by mitotic spindle checkpoint components	0.934492	5500
Pathway4622	cohesin loading onto chromatin	0.966371	700
Pathway4628	assembly of the orc complex at the origin of replication	0.95637	8000
Pathway4339	g0 and early g1	0.948494	9500
Pathway4338	mitotic g1-g1-s phases	0.997125	9000
Pathway1987	regulation of actin dynamics for phagocytic cup formation	0.958745	10000
Pathway8136	beta-oxidation of very long chain fatty acids	0.934492	5500
Pathway9448	electron transport from nadph to ferredoxin	0.956495	4000
Pathway1980	fcgr activation	0.934492	2000
Pathway9445	mitochondrial iron-sulfur cluster biogenesis	0.934492	8000
Pathway1695	toll like receptor 9 (tlr9) cascade	1	4000
Pathway9685	collagen degradation	0.934492	700
Pathway9472	abacavir metabolism	1	11000
Pathway5571	downstream signaling of activated fgfr3	0.934492	9500
Pathway3238	activation of bad and translocation to mitochondria	0.934492	6000
Pathway3237	activation of bh3-only proteins	0.985123	6500
Pathway3231	intrinsic pathway for apoptosis	0.937867	6500
Pathway7222	post-chaperonin tubulin folding pathway	0.934492	10000
Pathway4931	rna polymerase ii transcription initiation and promoter clearance	0.972247	11000
Pathway4933	rna polymerase ii transcription initiation	0.972247	11000
Pathway4247	potassium channels	0.934492	3000
Pathway4246	gaba a (rho) receptor activation	0.966121	2500
Pathway4937	rna polymerase ii promoter escape	0.972247	11000
Pathway4244	inhibition of voltage gated ca2+ channels via gbeta-gamma subunits	0.953869	3000
Pathway471	defective ugt1a1 causes hyperbilirubinemia	1	100
Pathway3904	rhesus glycoproteins mediate ammonium transport.	0.983873	8000
Pathway473	defective ugt1a4 causes hyperbilirubinemia	1	100
Pathway475	abnormal conversion of 2-oxoglutarate to 2-hydroxyglutarate	0.992999	7000
Pathway477	diseases of glycosylation	0.934492	2500
Pathway5021	mitochondrial transcription termination	0.995374	7500
Pathway479	defective slc26a2 causes chondrodysplasias	1	100
Pathway478	diseases associated with glycosaminoglycan metabolism	0.934492	1500
Pathway6063	rho gtpases activate rocks	0.934492	2500
Pathway6062	rho gtpase effectors	0.934492	6500
Pathway6066	rho gtpases activate paks	0.934492	900
Pathway690	vpr-mediated nuclear import of pics	0.934492	9000
Pathway693	interactions of rev with host cellular proteins	0.934492	9000
Pathway694	nuclear import of rev protein	0.934492	9000
Pathway7044	fasl- cd95l signaling	0.934492	7500
Pathway7043	death receptor signalling	0.934492	1500
Pathway3349	stimulation of the cell death response by pak-2p34	0.934492	400
Pathway2987	chromatin organization	0.970996	11000
Pathway4809	cargo trafficking to the periciliary membrane	0.991374	9000
Pathway2988	chromatin modifying enzymes	0.970996	11000
Pathway2989	hats acetylate histones	0.991999	11000
Pathway8316	recycling of bile acids and salts	0.934492	3500
Pathway6405	dopamine receptors	0.934492	5000
Pathway6402	adrenoceptors	0.989374	4000
Pathway3161	binding and uptake of ligands by scavenger receptors	0.934492	300
Pathway6408	histamine receptors	0.934492	3000
Pathway508	defective alg3 causes alg3-cdg (cdg-1d)	1	100
Pathway337	mps i - hurler syndrome	0.982373	5500
Pathway502	defective ext2 causes exostoses 2	0.934492	1500
Pathway505	diseases associated with n-glycosylation of proteins	0.934492	9500
Pathway851	tolerance by mtb to nitric oxide produced by macrophages	0.934492	700
Pathway850	response of mtb to phagocytosis	0.934492	700
Pathway5506	negative regulation of fgfr1 signaling	0.967746	2000
Pathway8823	the fatty acid cycling model	0.934492	2500
Pathway8822	mitochondrial uncoupling proteins	0.934492	2500
Pathway3769	sodium-coupled phosphate cotransporters	0.934492	500
Pathway6313	signaling by notch3	0.934492	5500
Pathway3765	multifunctional anion exchangers	0.934492	700
Pathway7648	gluconeogenesis	0.949994	8000
Pathway4439	processive synthesis on the lagging strand	0.995124	8500
Pathway6080	activated pkn1 stimulates transcription of ar (androgen receptor) regulated genes klk2 and klk3	0.991749	3000
Pathway3565	nrcam interactions	0.95612	9500
Pathway5213	deadenylation of mrna	0.934492	700
Pathway5212	deadenylation-dependent mrna decay	0.934492	1500
Pathway5217	mrna decay by 3' to 5' exoribonuclease	0.974247	7500
Pathway7853	synthesis of ips in the nucleus	0.949369	6500
Pathway9200	methionine salvage pathway	0.999125	8000
Pathway649	rev-mediated nuclear export of hiv rna	0.934492	9000
Pathway9208	regulation of ornithine decarboxylase (odc)	0.976122	2500
Pathway5698	insulin receptor recycling	0.979497	2000
Pathway5690	signal attenuation	0.987123	6500
Pathway4680	apc-c:cdh1 mediated degradation of cdc20 and other apc-c:cdh1 targeted proteins in late mitosis-early g1	0.985498	3500
Pathway8957	metabolism of vitamins and cofactors	0.934492	2500
Pathway8486	synthesis of pips at the early endosome membrane	0.934492	3500
Pathway8959	vitamin c (ascorbate) metabolism	0.949869	4500
Pathway8958	metabolism of water-soluble vitamins and cofactors	0.934492	2500
Pathway5327	gtp hydrolysis and joining of the 60s ribosomal subunit	1	800
Pathway9339	eicosanoids	0.995874	2000
Pathway5324	ribosomal scanning and start codon recognition	0.999375	800
Pathway5321	translation initiation complex formation	0.9995	800
Pathway2411	prolactin receptor signaling	0.994499	7500
Pathway9334	fatty acids	1	8000
Pathway4651	scf-beta-trcp mediated degradation of emi1	0.994874	2500
Pathway5039	transcriptional activity of smad2-smad3:smad4 heterotrimer	0.973747	600
Pathway5033	yap1- and wwtr1 (taz)-stimulated gene expression	0.934492	2000
Pathway5030	nuclear receptor transcription pathway	0.934492	2000
Pathway7985	fatty acid, triacylglycerol, and ketone body metabolism	0.95662	11000
Pathway1510	cross-presentation of particulate exogenous antigens (phagosomes)	0.934492	800
Pathway4031	stimuli-sensing channels	0.939992	11000
Pathway4744	organelle biogenesis and maintenance	1	11000
Pathway4745	mitochondrial biogenesis	0.983373	600
Pathway9358	biogenic amines are oxidatively deaminated to aldehydes by maoa and maob	0.934492	1500
Pathway1517	er-phagosome pathway	0.986498	2500
Pathway4749	transcriptional activation of mitochondrial biogenesis	0.995874	9500
Pathway1863	traf3-dependent irf activation pathway	0.934492	4000
Pathway7820	dermatan sulfate biosynthesis	0.934492	100
Pathway6892	inactivation, recovery and regulation of the phototransduction cascade	0.934492	800
Pathway1199	resolution of d-loop structures	0.988749	8500
Pathway1193	assembly of the rad51-ssdna nucleoprotein complex	1	11000
Pathway4105	neurotransmitter release cycle	0.935992	10000
Pathway4106	norepinephrine neurotransmitter release cycle	0.934492	900
Pathway1460	pip3 activates akt signaling	0.934492	9500
Pathway4101	transmission across chemical synapses	0.934492	1500
Pathway4102	depolarization of the presynaptic terminal triggers the opening of calcium channels	0.987498	900
Pathway7452	mitochondrial protein import	0.972247	11000
Pathway7103	type i hemidesmosome assembly	0.934492	400
Pathway1457	activation of ras in b cells	0.994874	3500
Pathway4636	cdt1 association with the cdc6:orc:origin complex	0.994874	2500
Pathway4634	cdc6 association with the orc:origin complex	0.986123	8500
Pathway4325	mitotic spindle checkpoint	0.934492	5500
Pathway4326	amplification of signal from the kinetochores	0.989374	4000
Pathway4327	amplification of signal from unattached kinetochores via a mad2 inhibitory signal	0.989374	4000
Pathway869	cell redox homeostasis	0.934492	700
Pathway8124	beta-oxidation of pristanoyl-coa	0.934492	5500
Pathway3825	hexose uptake	0.968121	9000
Pathway3820	proton-oligonucleotide cotransporters	0.934492	200
Pathway3829	glucose transport	0.968121	9000
Pathway1684	irak2 mediated activation of tak1 complex upon tlr7-8 or 9 stimulation	1	5500
Pathway1689	traf6 mediated irf7 activation in tlr7-8 or 9 signaling	0.934492	3500
Pathway3222	ligand-independent caspase activation via dcc	0.988624	1500
Pathway4258	potassium transport channels	0.993624	4500
Pathway7216	folding of actin by cct-tric	0.934492	7500
Pathway7210	prefoldin mediated transfer of substrate to cct-tric	0.934492	8500
Pathway7213	formation of tubulin folding intermediates by cct-tric	0.934492	8500
Pathway4925	rna polymerase ii transcription pre-initiation and promoter opening	0.972247	11000
Pathway7219	association of tric-cct with target proteins during biosynthesis	0.987623	7000
Pathway4255	inwardly rectifying k+ channels	0.968996	3000
Pathway4256	g protein gated potassium channels	0.953869	3000
Pathway4257	activation of g protein gated potassium channels	0.953869	3000
Pathway8018	mitochondrial fatty acid beta-oxidation of saturated fatty acids	1	11000
Pathway8019	beta oxidation of palmitoyl-coa to myristoyl-coa	1	11000
Pathway3912	organic cation transport	0.980123	10000
Pathway8017	mitochondrial fatty acid beta-oxidation	1	11000
Pathway3911	organic cation-anion-zwitterion transport	0.934492	900
Pathway8012	import of palmitoyl-coa into the mitochondrial matrix	0.934492	1500
Pathway7691	glycogen breakdown (glycogenolysis)	0.934492	5000
Pathway445	defective cyp4f22 causes ichthyosis, congenital, autosomal recessive 5 (arci5)	1	100
Pathway194	constitutive signaling by notch1 t(7;9)(notch1:m1580_k2555) translocation mutant	0.934492	5500
Pathway447	defective tbxas1 causes ghosal hematodiaphyseal dysplasia (ghdd)	0.934492	2000
Pathway192	signaling by notch1 in cancer	0.971246	5500
Pathway193	signaling by notch1 t(7;9)(notch1:m1580_k2555) translocation mutant	0.934492	5500
Pathway190	pten loss of function in cancer	1	100
Pathway443	defective cyp2u1 causes spastic paraplegia 56, autosomal recessive (spg56)	1	100
Pathway449	defective cyp7b1 causes spastic paraplegia 5a, autosomal recessive (spg5a) and congenital bile acid synthesis defect 3 (cbas3)	0.934492	700
Pathway6076	rho gtpases activate pkns	0.934492	2000
Pathway1147	reversal of alkylation damage by dna dioxygenases	0.999125	10000
Pathway7077	nectin-necl trans heterodimerization	0.934492	400
Pathway6274	notch1 intracellular domain regulates transcription	0.934492	5000
Pathway4317	activation of atr in response to replication stress	0.95687	9000
Pathway3357	regulation of apoptosis	0.934492	600
Pathway3358	regulation of activated pak-2p34 by proteasome mediated degradation	0.934492	600
Pathway4640	regulation of mitotic cell cycle	0.966121	7000
Pathway4810	vxpx cargo-targeting to cilium	0.961245	8500
Pathway998	base excision repair	0.995999	8500
Pathway999	base-excision repair, ap site formation	0.998	2000
Pathway997	dna repair	0.99925	10000
Pathway8301	synthesis of bile acids and bile salts via 27-hydroxycholesterol	0.95687	700
Pathway4724	packaging of telomere ends	0.934492	1500
Pathway6673	deactivation of the beta-catenin transactivating complex	0.934492	5500
Pathway2772	p130cas linkage to mapk signaling for integrins	0.934492	9500
Pathway4727	meiosis	0.96012	4000
Pathway32	constitutive signaling by egfrviii	0.934492	5500
Pathway31	signaling by egfrviii in cancer	0.934492	5500
Pathway3175	scavenging by class a receptors	0.934492	500
Pathway6417	hormone ligand-binding receptors	0.934492	5500
Pathway6412	serotonin receptors	1	6500
Pathway2174	clec7a-inflammasome pathway	0.994749	8000
Pathway2179	dectin-2 family	0.934492	2000
Pathway2889	cell surface interactions at the vascular wall	0.934492	2500
Pathway538	infectious disease	0.951994	1500
Pathway539	hiv infection	0.934492	10000
Pathway534	defective man1b1 causes mrt15	1	100
Pathway536	defective alg14 causes congenital myasthenic syndrome (alg14-cms)	0.99975	9500
Pathway530	defective mogs causes mogs-cdg (cdg-2b)	1	100
Pathway8834	purine ribonucleoside monophosphate biosynthesis	0.994374	8000
Pathway542	binding and entry of hiv virion	0.934492	300
Pathway8830	the proton buffering model	0.934492	2500
Pathway8832	nucleotide metabolism	0.934492	11000
Pathway8833	purine metabolism	0.982373	11000
Pathway3774	amino acid transport across the plasma membrane	0.934492	600
Pathway6303	notch2 intracellular domain regulates transcription	0.934492	4500
Pathway3770	type ii na+-pi cotransporters	0.934492	500
Pathway2087	fc epsilon receptor (fceri) signaling	0.934492	100
Pathway2080	cam-pde 1 activation	0.934492	7500
Pathway3570	eph-ephrin signaling	0.934492	10000
Pathway6096	rho gtpases activate cit	0.934492	5500
Pathway3577	epha-mediated growth cone collapse	0.934492	9500
Pathway437	defective cyp27a1 causes cerebrotendinous xanthomatosis (ctx)	1	100
Pathway9238	glyoxylate metabolism	0.934492	4500
Pathway3212	dimerization of procaspase-8	1	7500
Pathway9230	regulation of thyroid hormone activity	0.934492	2000
Pathway9233	serotonin and melatonin biosynthesis	1	100
Pathway2220	regulation of ifna signaling	0.934492	7500
Pathway2226	interferon gamma signaling	0.934492	10000
Pathway2791	arachidonate production from dag	0.964996	7000
Pathway2797	disinhibition of snare formation	0.997375	4000
Pathway2795	response to elevated platelet cytosolic ca2+	0.934492	900
Pathway5687	sos-mediated signalling	0.991124	4000
Pathway9804	fertilization	0.941368	5500
Pathway5682	regulation of rheb gtpase activity by ampk	0.934492	500
Pathway5683	activation of pkb	0.976872	3000
Pathway8499	synthesis of pips at the late endosome membrane	0.934492	3500
Pathway8944	phosphate bond hydrolysis by nudt proteins	0.973997	2000
Pathway5334	l13a-mediated translational silencing of ceruloplasmin expression	1	800
Pathway9309	xenobiotics	0.983498	7000
Pathway5331	recycling of eif2:gdp	1	6500
Pathway9305	cytochrome p450 - arranged by substrate type	0.934492	100
Pathway9304	phase 1 - functionalization of compounds	0.934492	200
Pathway9306	endogenous sterols	0.934492	100
Pathway5338	srp-dependent cotranslational protein targeting to membrane	1	900
Pathway9303	biological oxidations	0.934492	100
Pathway7915	metabolism of lipids and lipoproteins	0.934492	10000
Pathway6450	adenosine p1 receptors	0.992999	7000
Pathway9049	metabolism of folate and pterines	0.969496	6000
Pathway9045	nicotinamide salvaging	0.934492	1500
Pathway5028	notch-hlh transcription pathway	0.934492	200
Pathway1218	dna damage recognition in gg-ner	0.989999	6500
Pathway1217	global genomic ner (gg-ner)	0.953119	9500
Pathway1216	nucleotide excision repair	0.934492	10000
Pathway5023	gene expression	0.99925	11000
Pathway5024	generic transcription pathway	0.934492	200
Pathway1211	processing of dna ends prior to end rejoining	0.985873	2500
Pathway4000	transferrin endocytosis and recycling	0.985623	2000
Pathway1523	endosomal-vacuolar pathway	0.988624	1500
Pathway1528	cross-presentation of soluble exogenous antigens (endosomes)	0.934492	2500
Pathway1853	advanced glycosylation endproduct receptor signaling	0.970371	600
Pathway1858	rig-i-mda5 mediated induction of ifn-alpha-beta pathways	0.934492	5500
Pathway1320	creb phosphorylation	0.988624	1500
Pathway4135	gaba synthesis, release, reuptake and degradation	0.934492	900
Pathway1325	activation of the ap-1 family of transcription factors	0.992874	1500
Pathway4136	gaba synthesis	0.994249	9000
Pathway1148	alkbh2 mediated reversal of alkylation damage	1	100
Pathway7110	signal regulatory protein (sirp) family interactions	0.934492	100
Pathway4648	phosphorylation of emi1	0.934492	700
Pathway1143	dna damage reversal	0.999125	10000
Pathway4315	g2-m dna replication checkpoint	0.983498	4500
Pathway4642	regulation of apc-c activators between g1-s and early anaphase	0.979247	7000
Pathway4641	apc-c-mediated degradation of cell cycle proteins	0.966121	7000
Pathway1144	mgmt-mediated dna damage reversal	1	100
Pathway9519	amine compound slc transporters	0.934492	3500
Pathway8155	cholesterol biosynthesis	0.934492	9000
Pathway8150	nadph regeneration	0.992999	7000
Pathway3078	golgi to er retrograde transport	0.934492	9000
Pathway8790	regulation of pyruvate dehydrogenase (pdh) complex	0.986498	2500
Pathway8792	citric acid cycle (tca cycle)	0.987623	6000
Pathway6932	signaling by leptin	0.976747	4000
Pathway3211	ligand-dependent caspase activation	0.9995	11000
Pathway3210	caspase activation via extrinsic apoptotic signalig pathway	0.995374	11000
Pathway7208	chaperonin-mediated protein folding	0.966121	11000
Pathway7209	cooperation of prefoldin and tric-cct in actin and tubulin folding	0.934492	8500
Pathway3217	regulation by c-flip	1	7500
Pathway7206	metabolism of proteins	0.940743	10000
Pathway7207	protein folding	0.945868	10000
Pathway4268	tandem of pore domain in a weak inwardly rectifying k+ channels (twik)	1	100
Pathway4265	voltage gated potassium channels	0.934492	3500
Pathway4267	tandem pore domain potassium channels	0.997	7000
Pathway4263	classical kir channels	0.934492	3000
Pathway459	defective oplah causes 5-oxoprolinase deficiency (oplahd)	0.997375	8000
Pathway4799	anchoring of the basal body to the plasma membrane	0.991999	5000
Pathway4798	assembly of the primary cilium	1	8000
Pathway453	defective gclc causes hemolytic anemia due to gamma-glutamylcysteine synthetase deficiency (haggsd)	1	100
Pathway451	defective fmo3 causes trimethylaminuria (tmau)	1	10000
Pathway3964	aquaporin-mediated transport	0.934492	4000
Pathway457	defective gss causes glutathione synthetase deficiency (gss deficiency)	0.989999	6500
Pathway455	defective ggt1 causes glutathionuria (gluth)	0.987123	6000
Pathway4792	mitochondrial translation termination	0.9995	600
Pathway9550	crosslinking of collagen fibrils	0.946118	7500
Pathway3965	passive transport by aquaporins	0.973622	700
Pathway7068	cell-cell junction organization	0.934492	500
Pathway7069	adherens junctions interactions	0.934492	7500
Pathway7066	cell-cell communication	0.934492	400
Pathway7067	cell junction organization	0.934492	500
Pathway7668	glycogen synthesis	0.989124	3500
Pathway3364	regulated necrosis	1	7500
Pathway3361	regulation of pak-2p34 activity by ps-gap-rhg10	0.934492	400
Pathway6240	pre-notch processing in the endoplasmic reticulum	0.934492	200
Pathway6243	pre-notch processing in golgi	0.934492	3500
Pathway4867	smooth muscle contraction	0.934492	6500
Pathway989	amyloids	0.934492	1500
Pathway4862	striated muscle contraction	0.934492	500
Pathway4861	muscle contraction	0.934492	6500
Pathway985	ikbkb deficiency causes scid	0.989374	4000
Pathway987	ikba variant leads to eda-id	0.971371	4500
Pathway981	traf3 deficiency - hse	0.949369	6500
Pathway232	constitutive signaling by notch1 hd+pest domain mutants	0.971246	5500
Pathway983	ikbkg deficiency causes anhidrotic ectodermal dysplasia with immunodeficiency (eda-id) (via tlr)	0.987123	4500
Pathway6641	tcf dependent signaling in response to wnt	0.934492	5500
Pathway8376	acyl chain remodelling of pc	0.990249	3000
Pathway6643	wnt mediated activation of dvl	0.934492	5500
Pathway8371	pi and pc transport between er and golgi membranes	1	10000
Pathway6649	disassembly of the destruction complex and recruitment of axin to the membrane	0.934492	5500
Pathway2942	factors involved in megakaryocyte development and platelet production	0.934492	7500
Pathway3140	endosomal sorting complex required for transport (escrt)	0.95787	4500
Pathway6423	prostanoid ligand receptors	0.934492	7000
Pathway6422	eicosanoid ligand-binding receptors	0.934492	7000
Pathway3145	translocation of glut4 to the plasma membrane	0.934492	5500
Pathway2769	grb2:sos provides linkage to mapk signaling for integrins	0.934492	9500
Pathway2164	dectin-1 mediated noncanonical nf-kb signaling	0.997375	600
Pathway3871	metal ion slc transporters	0.934492	8000
Pathway522	defective alg9 causes alg9-cdg (cdg-1l)	1	100
Pathway520	defective alg1 causes alg1-cdg (cdg-1k)	0.998875	8500
Pathway526	defective alg11 causes alg11-cdg (cdg-1p)	1	100
Pathway524	defective rft1 causes rft1-cdg (cdg-1n)	0.995374	7500
Pathway528	defective mgat2 causes mgat2-cdg (cdg-2a)	0.934492	2000
Pathway5833	signaling by pdgf	0.934492	9500
Pathway5832	nuclear events (kinase and transcription factor activation)	0.988999	3000
Pathway5525	signaling by fgfr2	0.934492	9500
Pathway5527	fgfr2b ligand binding and activation	0.934492	5000
Pathway8806	interconversion of 2-oxoglutarate and 2-hydroxyglutarate	1	11000
Pathway2307	interleukin receptor shc signaling	0.934492	7000
Pathway6337	chemokine receptors bind chemokines	0.934492	1500
Pathway5018	mitochondrial transcription initiation	1	11000
Pathway2094	fceri mediated mapk activation	0.934492	1000
Pathway5785	signalling to ras	0.987998	7000
Pathway5784	signalling to erks	0.974497	7000
Pathway5781	ngf-independant trka activation	0.934492	7000
Pathway4305	g2-m checkpoints	0.992874	8500
Pathway2238	regulation of ifng signaling	0.934492	9500
Pathway5234	microrna (mirna) biogenesis	0.934492	10000
Pathway5231	nonsense mediated decay (nmd) independent of the exon junction complex (ejc)	1	800
Pathway5233	regulatory rna pathways	0.977122	11000
Pathway9542	assembly of collagen fibrils and other multimeric structures	0.934492	700
Pathway9221	thyroxine biosynthesis	0.934492	2000
Pathway3365	ripk1-mediated regulated necrosis	1	7500
Pathway2782	adrenaline signalling through alpha-2 adrenergic receptor	1	11000
Pathway2786	effects of pip2 hydrolysis	0.934492	8000
Pathway8417	acyl chain remodelling of pg	0.934492	3000
Pathway8978	coenzyme a biosynthesis	0.934492	600
Pathway8970	vitamin b2 (riboflavin) metabolism	1	11000
Pathway8976	vitamin b5 (pantothenate) metabolism	0.95637	600
Pathway5309	formation of a pool of free 40s subunits	1	800
Pathway5308	cap-dependent translation initiation	1	800
Pathway5659	inhibition of tsc complex formation by pkb	0.99925	9000
Pathway5658	mtor signalling	0.934492	100
Pathway5651	pi3k cascade	0.934492	9500
Pathway5650	irs-mediated signalling	0.959995	100
Pathway5307	eukaryotic translation initiation	1	800
Pathway5654	pkb-mediated events	0.934492	100
Pathway2432	cellular responses to stress	0.980123	4500
Pathway2433	cellular response to hypoxia	0.934492	500
Pathway9311	aromatic amines can be n-hydroxylated or n-dealkylated by cyp1a2	0.982373	5500
Pathway2437	oxygen-dependent proline hydroxylation of hypoxia-inducible factor alpha	0.934492	300
Pathway2434	regulation of hypoxia-inducible factor (hif) by oxygen	0.934492	500
Pathway2435	oxygen-dependent asparagine hydroxylation of hypoxia-inducible factor alpha	0.934492	4000
Pathway9037	nicotinate metabolism	0.988624	1500
Pathway239	fbxw7 mutants and notch1 in cancer	0.934492	200
Pathway5017	transcription from mitochondrial promoters	1	7500
Pathway5016	rna polymerase iii transcription termination	0.934492	4500
Pathway8571	synthesis of leukotrienes (lt) and eoxins (ex)	0.934492	2000
Pathway5013	rna polymerase iii chain elongation	0.944868	1500
Pathway7892	synthesis of ips in the er lumen	1	10000
Pathway1848	the aim2 inflammasome	0.934492	7500
Pathway1840	the nlrp1 inflammasome	0.934492	700
Pathway1845	the ipaf inflammasome	0.987123	6000
Pathway231	signaling by notch1 hd+pest domain mutants in cancer	0.971246	5500
Pathway9144	proline catabolism	0.939367	3500
Pathway9148	tryptophan catabolism	0.934492	200
Pathway1446	activation of nf-kappab in b cells	0.991624	4000
Pathway1445	downstream signaling events of b cell receptor (bcr)	0.987623	100
Pathway1334	immune system	0.934492	6000
Pathway1335	adaptive immune system	0.934492	5000
Pathway1336	tcr signaling	0.934492	5500
Pathway1337	phosphorylation of cd3 and tcr zeta chains	0.934492	5000
Pathway4129	acetylcholine neurotransmitter release cycle	0.934492	4000
Pathway7476	synthesis, secretion, and deacylation of ghrelin	0.934492	4500
Pathway4309	chk1-chk2(cds1) mediated inactivation of cyclin b:cdk1 complex	0.944493	5000
Pathway4306	g2-m dna damage checkpoint	0.934492	5000
Pathway4656	activation of apc-c and apc-c:cdc20 mediated degradation of mitotic proteins	0.95687	7000
Pathway4657	phosphorylation of the apc-c	0.979247	700
Pathway1155	alkbh3 mediated reversal of alkylation damage	0.999125	10000
Pathway4498	regulation of plk1 activity at g2-m transition	0.99675	2000
Pathway4495	cyclin b2 mediated events	0.997375	4000
Pathway8143	plasmalogen biosynthesis	0.934492	300
Pathway6884	activation of the phototransduction cascade	0.973747	800
Pathway8782	pyruvate metabolism and citric acid (tca) cycle	0.972247	11000
Pathway8783	pyruvate metabolism	0.987498	1500
Pathway8781	the citric acid (tca) cycle and respiratory electron transport	0.934492	1000
Pathway4014	ion channel transport	0.934492	11000
Pathway1535	mhc class ii antigen presentation	0.934492	5000
Pathway7279	synthesis of glycosylphosphatidylinositol (gpi)	1	3500
Pathway7276	synthesis of dolichyl-phosphate mannose	1	7500
Pathway7275	post-translational modification: synthesis of gpi-anchored proteins	0.999625	3500
Pathway7272	the activation of arylsulfatases	0.934492	100
Pathway3208	programmed cell death	0.990999	6500
Pathway3209	apoptosis	0.987498	6500
Pathway4272	twik-releated acid-sensitive k+ channel (task)	0.967746	4500
Pathway4270	twik related potassium channel (trek)	1	10000
Pathway4276	twik-related spinal cord k+ channel (tresk)	1	11000
Pathway4274	twik-related alkaline ph activated k+ channel (talk)	0.992999	7000
Pathway4278	tandem pore domain halothane-inhibited k+ channel (thik)	0.982373	5500
Pathway4783	mitochondrial translation elongation	0.999375	600
Pathway429	defective cyp21a2 causes adrenal hyperplasia 3 (ah3)	0.967746	4500
Pathway3974	vasopressin regulates renal water homeostasis via aquaporins	0.934492	4000
Pathway427	defective cyp1b1 causes glaucoma	0.934492	2500
Pathway425	defective cyp19a1 causes aromatase excess syndrome (aexs)	0.934492	100
Pathway423	defective cyp17a1 causes adrenal hyperplasia 5 (ah5)	0.934492	2500
Pathway421	defective cyp11b2 causes corticosterone methyloxidase 1 deficiency (cmo-1 deficiency)	0.989999	6500
Pathway7092	localization of the pinch-ilk-parvin complex to focal adhesions	0.966121	2500
Pathway7090	cell-extracellular matrix interactions	0.934492	9000
Pathway7095	regulation of cytoskeletal remodeling and cell spreading by ipp complex components	0.934492	4000
Pathway6252	signaling by notch1	0.934492	5500
Pathway6253	activated notch1 transmits signal to the nucleus	0.934492	5500
Pathway3374	regulation of necroptotic cell death	1	7500
Pathway3375	casp8 activity is inhibited	1	7500
Pathway7304	synthesis of udp-n-acetyl-glucosamine	0.982373	5500
Pathway9370	glucuronidation	0.934492	7000
Pathway7309	synthesis of gdp-mannose	0.983873	8000
Pathway4112	serotonin neurotransmitter release cycle	0.934492	900
Pathway8364	synthesis of pc	0.934492	3000
Pathway8360	hydrolysis of lpe	1	100
Pathway735	nef mediated cd8 down-regulation	0.95612	9500
Pathway739	vpu mediated degradation of cd4	0.934492	600
Pathway7782	hs-gag biosynthesis	0.966996	1500
Pathway6658	formation of the beta-catenin:tcf transactivating complex	0.934492	1500
Pathway6659	binding of tcf-lef:ctnnb1 to target gene promoters	0.934492	5500
Pathway2930	basigin interactions	0.934492	2000
Pathway6436	nucleotide-like (purinergic) receptors	0.934492	4500
Pathway6437	p2y receptors	0.934492	4500
Pathway956	uptake and function of diphtheria toxin	0.970996	9500
Pathway6431	leukotriene receptors	0.934492	4500
Pathway556	reverse transcription of hiv rna	0.992999	7000
Pathway4984	rna polymerase iii transcription	0.934492	9500
Pathway886	uptake and actions of bacterial toxins	0.934492	9500
Pathway887	clostridium neurotoxicity	0.934492	600
Pathway4985	rna polymerase iii abortive and retractive initiation	0.934492	9500
Pathway4146	neurotransmitter clearance in the synaptic cleft	0.934492	9000
Pathway888	toxicity of botulinum toxin type a (bont-a)	0.934492	2000
Pathway5534	frs-mediated fgfr2 signaling	0.993249	3500
Pathway5823	signalling to stat3	0.934492	6500
Pathway8812	respiratory electron transport	0.934492	300
Pathway5825	signalling to erk5	0.945118	2000
Pathway5530	fgfr2c ligand binding and activation	0.979247	700
Pathway8811	respiratory electron transport, atp synthesis by chemiosmotic coupling, and heat production by uncoupling proteins.	0.934492	700
Pathway5828	retrograde neurotrophin signalling	0.934492	9500
Pathway9810	interaction with cumulus cells	0.934492	5000
Pathway2841	common pathway of fibrin clot formation	0.934492	4500
Pathway9812	interaction with the zona pellucida	0.972122	4000
Pathway9814	acrosome reaction	0.995374	7500
Pathway8818	formation of atp by chemiosmotic coupling	0.934492	1000
Pathway4233	gaba a receptor activation	0.934492	8000
Pathway6322	gpcr ligand binding	0.934492	5000
Pathway6323	class a-1 (rhodopsin-like receptors)	0.934492	5000
Pathway6321	signaling by gpcr	0.934492	400
Pathway6324	peptide ligand-binding receptors	0.934492	400
Pathway4337	cell cycle, mitotic	0.9965	8000
Pathway3551	chl1 interactions	0.994374	8000
Pathway3557	neurofascin interactions	0.934492	5000
Pathway4334	inactivation of apc-c via direct inhibition of the apc-c complex	0.934492	5500
Pathway5220	mrna decay by 5' to 3' exoribonuclease	0.954619	1500
Pathway5224	nonsense-mediated decay (nmd)	1	800
Pathway5225	nonsense mediated decay (nmd) enhanced by the exon junction complex (ejc)	1	800
Pathway2205	interferon alpha-beta signaling	0.934492	7500
Pathway2204	interferon signaling	0.934492	9000
Pathway2203	cytokine signaling in immune system	0.934492	4500
Pathway7869	synthesis of pyrophosphates in the cytosol	0.934492	5500
Pathway8965	vitamin b1 (thiamin) metabolism	0.99725	9500
Pathway930	toxicity of botulinum toxin type g (bont-g)	0.934492	600
Pathway5316	activation of the mrna upon binding of the cap-binding complex and eifs, and subsequent binding to 43s	0.9995	2500
Pathway5642	shc-mediated signalling	0.990374	4000
Pathway5312	formation of the ternary complex, and subsequently, the 43s complex	0.99925	800
Pathway5645	irs-related events	0.963495	100
Pathway5646	irs activation	0.993624	4500
Pathway9362	ethanol oxidation	0.934492	5500
Pathway9361	paos oxidise polyamines to amines	0.994249	9000
Pathway3836	regulation of glucokinase by glucokinase regulatory protein	0.934492	9000
Pathway9369	phase ii conjugation	0.934492	10000
Pathway5	signaling by egfr in cancer	0.941368	5500
Pathway936	uptake and function of anthrax toxins	0.934492	8000
Pathway5790	p38mapk events	0.995374	11000
Pathway5796	signalling to p38 via rit and rin	0.990374	4000
Pathway5526	fgfr2 ligand binding and activation	0.934492	2000
Pathway9023	biotin transport and metabolism	0.934492	400
Pathway1230	repair synthesis of patch ~27-30 bases long by dna polymerase	0.994749	8000
Pathway5000	rna polymerase iii transcription initiation from type 1 promoter	0.978747	1500
Pathway1235	formation of transcription-coupled ner (tc-ner) repair complex	0.934492	10000
Pathway1234	transcription-coupled ner (tc-ner)	0.934492	10000
Pathway5005	rna polymerase iii transcription initiation from type 2 promoter	0.978747	1500
Pathway1239	dual incision reaction in tc-ner	0.934492	10000
Pathway5009	rna polymerase iii transcription initiation from type 3 promoter	0.987498	1500
Pathway1304	erk2 activation	0.998875	3000
Pathway4661	apc:cdc20 mediated degradation of cell cycle proteins prior to satisfation of the cell cycle checkpoint	0.96387	7000
Pathway4660	apc-c:cdc20 mediated degradation of mitotic proteins	0.969621	7000
Pathway4662	cdc20:phospho-apc-c mediated degradation of cyclin a	0.973747	7000
Pathway1168	atm mediated phosphorylation of repair proteins	0.985873	2500
Pathway4666	apc-cdc20 mediated degradation of nek2a	0.934492	7000
Pathway1165	atm mediated response to dna double-strand break	0.985873	2500
Pathway1164	homologous recombination repair of replication-independent double-strand breaks	0.998625	11000
Pathway1163	homologous recombination repair	0.998625	11000
Pathway1162	double-strand break repair	0.995374	11000
Pathway4461	association of licensing factors with the pre-replicative complex	0.996875	6000
Pathway4460	regulation of dna replication	0.979247	7000
Pathway4467	g2 phase	0.934492	6500
Pathway1946	irf3-mediated induction of type i ifn	0.941618	400
Pathway4464	removal of licensing factors from origins	0.973747	7000
Pathway1494	antigen presentation: folding, assembly and peptide loading of class i mhc	0.976622	10000
Pathway9480	reversible hydration of carbon dioxide	0.934492	500
Pathway1013	depyrimidination	0.991999	2000
Pathway6911	ra biosynthesis pathway	0.934492	6000
Pathway1014	recognition and association of dna glycosylase with site containing an affected pyrimidine	0.991999	2000
Pathway3893	na+-cl- dependent neurotransmitter transporters	0.934492	2500
Pathway7267	synthesis of diphthamide-eef2	0.976872	3000
Pathway4205	rsk activation	0.9995	11000
Pathway4200	ras activation uopn ca2+ infux through nmda receptor	0.934492	3500
Pathway4209	creb phosphorylation through the activation of adenylate cyclase	0.968121	9000
Pathway3941	transport of nucleotide sugars	0.972622	6500
Pathway439	defective cyp27b1 causes rickets vitamin d-dependent 1a (vddr1a)	1	11000
Pathway435	defective cyp26c1 causes focal facial dermal dysplasia 4 (ffdd4)	0.934492	3000
Pathway9574	elastic fibre formation	0.934492	8500
Pathway431	defective cyp24a1 causes hypercalcemia, infantile (hcai)	1	100
Pathway433	defective cyp26b1 causes radiohumeral fusions with other skeletal and craniofacial anomalies (rhfca)	1	100
Pathway8687	regulation of insulin secretion	0.968996	4500
Pathway8686	integration of energy metabolism	0.934492	6000
Pathway7466	peptide hormone metabolism	0.934492	800
Pathway7467	insulin processing	0.973622	8500
Pathway8688	adrenaline,noradrenaline inhibits insulin secretion	0.964496	1000
Pathway7086	tight junction interactions	0.934492	500
Pathway3308	apoptotic cleavage of cell adhesion proteins	0.937242	500
Pathway7313	synthesis of dolichyl-phosphate-glucose	1	100
Pathway7316	sialic acid metabolism	0.934492	10000
Pathway4841	intraflagellar transport	1	5000
Pathway4511	polo-like kinase mediated events	0.934492	7000
Pathway4689	nucleosome assembly	0.995624	2000
Pathway4688	chromosome maintenance	0.993999	2000
Pathway8352	acyl chain remodelling of pe	0.968996	3000
Pathway4685	autodegradation of cdh1 by cdh1:apc-c	0.997	600
Pathway720	nef mediated downregulation of cd28 cell surface expression	0.991249	9500
Pathway724	nef mediated downregulation of mhc class i complex cell surface expression	0.934492	1500
Pathway729	nef mediated cd4 down-regulation	0.934492	300
Pathway8192	activation of gene expression by srebf (srebp)	0.973747	600
Pathway7796	hs-gag degradation	0.989874	1500
Pathway2924	pecam1 interactions	0.934492	7500
Pathway2146	clec7a (dectin-1) induces nfat activation	0.934492	800
Pathway3411	sema3a pak dependent axon repulsion	0.934492	4500
Pathway6688	degradation of dvl	0.934492	2500
Pathway3415	crmps in sema3a signaling	0.934492	2500
Pathway894	toxicity of botulinum toxin type b (bont-b)	0.934492	600
Pathway541	early phase of hiv life cycle	0.934492	1500
Pathway540	hiv life cycle	0.934492	10000
Pathway3098	lysosome vesicle biogenesis	0.961245	8500
Pathway3091	golgi associated vesicle biogenesis	0.948494	8500
Pathway5814	plc-gamma1 signalling	0.934492	7500
Pathway5817	pi3k-akt activation	0.934492	9500
Pathway2324	interleukin-3, 5 and gm-csf signaling	0.934492	5500
Pathway9805	sperm motility and taxes	0.934492	3000
Pathway9802	bile salt and organic anion slc transporters	0.9995	11000
Pathway9803	reproduction	0.941368	5500
Pathway6356	tachykinin receptors bind tachykinins	0.934492	700
Pathway3528	interaction between l1 and ankyrins	0.934492	6000
Pathway5257	piwi-interacting rna (pirna) biogenesis	0.954744	10000
Pathway1093	pcna-dependent long patch base excision repair	0.973747	8500
Pathway5251	transcriptional regulation by small rnas	0.979497	10000
Pathway5499	pi-3k cascade:fgfr1	0.934492	9500
Pathway5490	phospholipase c-mediated cascade: fgfr1	0.934492	5500
Pathway9185	agmatine biosynthesis	0.999125	6000
Pathway5494	shc-mediated cascade:fgfr1	0.934492	900
Pathway3633	cdo in myogenesis	0.934492	9500
Pathway3632	myogenesis	0.934492	9500
Pathway58	signaling by fgfr1 amplification mutants	0.99975	9500
Pathway8994	cobalamin (cbl, vitamin b12) transport and metabolism	0.934492	2000
Pathway3583	ephb-mediated forward signaling	0.934492	5500
Pathway3690	transcriptional regulation of pluripotent stem cells	0.934492	10000
Pathway5675	energy dependent regulation of mtor by lkb1-ampk	0.934492	9000
Pathway2115	fceri mediated nf-kb activation	0.965496	3500
Pathway5676	regulation of ampk activity via lkb1	0.934492	8500
Pathway5672	release of eif4e	0.934492	100
Pathway9375	cytosolic sulfonation of small molecules	0.934492	8500
Pathway2457	detoxification of reactive oxygen species	0.934492	9500
Pathway2450	regulation of gene expression by hypoxia-inducible factor	0.934492	4500
Pathway9371	formation of the active cofactor, udp-glucuronate	1	100
Pathway1226	dual incision reaction in gg-ner	0.992624	9500
Pathway5075	tp53 regulates metabolic genes	0.934492	11000
Pathway5074	transcriptional regulation by tp53	0.934492	11000
Pathway1221	formation of incision complex in gg-ner	0.992624	9500
Pathway1229	gap-filling dna repair synthesis and ligation in gg-ner	0.986123	8500
Pathway1821	inflammasomes	0.934492	8500
Pathway1822	the nlrp3 inflammasome	0.934492	6000
Pathway1318	erks are inactivated	0.979497	3000
Pathway8428	synthesis of cl	1	100
Pathway9163	urea cycle	0.973747	8500
Pathway5102	mrna capping	0.934492	10000
Pathway1310	mapk targets- nuclear events mediated by map kinases	0.994874	3000
Pathway1311	erk-mapk targets	0.995999	8500
Pathway4676	conversion from apc-c:cdc20 to apc-c:cdh1 in late anaphase	0.973872	5500
Pathway1173	recruitment of repair and signaling proteins to double-strand breaks	0.992499	10000
Pathway4675	apc-c:cdc20 mediated degradation of securin	0.981748	3500
Pathway1177	mrn complex relocalizes to nuclear foci	0.966121	2500
Pathway4671	apc-c:cdc20 mediated degradation of cyclin b	0.995124	5500
Pathway1179	assembly of the rad50-mre11-nbs1 complex at dna double-strand breaks	0.966121	2500
Pathway4470	g2-m transition	0.949619	8000
Pathway4471	cyclin a-b1 associated events during g2-m transition	0.934492	5000
Pathway1484	class i mhc mediated antigen processing &amp; presentation	0.990999	2500
Pathway1958	lrr flii-interacting protein 1 (lrrfip1) activates type i ifn production	0.95687	7000
Pathway4479	phosphorylation of proteins involved in the g2-m transition by cyclin a:cdc2 complexes	0.987498	6000
Pathway1950	stat6-mediated induction of chemokines	0.996875	10000
Pathway8766	tetrahydrobiopterin (bh4) synthesis, recycling, salvage and regulation	0.934492	6500
Pathway9526	collagen biosynthesis and modifying enzymes	0.934492	700
Pathway4075	post-elongation processing of intronless pre-mrna	0.998875	6500
Pathway4076	processing of capped intronless pre-mrna	0.998875	6500
Pathway4077	slbp dependent processing of replication-dependent histone pre-mrnas	1	11000
Pathway4070	post-elongation processing of the transcript	1	11000
Pathway4071	post-elongation processing of intron-containing pre-mrna	0.999125	8500
Pathway4072	mrna 3'-end processing	0.999125	8500
Pathway1001	recognition and association of dna glycosylase with site containing an affected purine	0.973997	2000
Pathway3884	zinc influx into cells by the slc39 gene family	0.934492	9500
Pathway7254	removal of aminoterminal propeptides from gamma-carboxylated proteins	0.934492	2500
Pathway391	defective mmadhc causes methylmalonic aciduria and homocystinuria type cbld	0.934492	1500
Pathway393	defective mtrr causes methylmalonic aciduria and homocystinuria type cble	1	10000
Pathway395	defective mtr causes methylmalonic aciduria and homocystinuria type cblg	1	10000
Pathway4212	creb phosphorylation through the activation of camkii	0.934492	3500
Pathway398	defective mmab causes methylmalonic aciduria type cblb	0.934492	600
Pathway4219	activation of camk iv	0.934492	1500
Pathway400	defective mmaa causes methylmalonic aciduria type cbla	1	100
Pathway9582	molecules associated with elastic fibres	0.934492	8500
Pathway402	defective mut causes methylmalonic aciduria mut type	1	100
Pathway151	signaling by fgfr4 mutants	0.968996	3500
Pathway3952	transport of fatty acids	0.934492	600
Pathway406	defects in biotin (btn) metabolism	0.934492	400
Pathway407	defective hlcs causes multiple carboxylase deficiency	0.934492	2500
Pathway409	defective btd causes biotidinase deficiency	0.934492	300
Pathway8695	acetylcholine regulates insulin secretion	0.987748	9000
Pathway7418	sumo is conjugated to e1 (uba2:sae1)	0.945118	2000
Pathway7414	sumo is proteolytically processed	0.934492	7500
Pathway7413	processing and activation of sumo	0.934492	7500
Pathway7412	sumoylation	0.934492	9000
Pathway359	glycogen storage diseases	0.998875	3000
Pathway3319	breakdown of the nuclear lamina	0.934492	3500
Pathway8761	nostrin mediated enos trafficking	0.934492	5500
Pathway7636	glycolysis	0.934492	8000
Pathway7635	glucose metabolism	0.934492	5000
Pathway4690	deposition of new cenpa-containing nucleosomes at the centromere	0.995624	2000
Pathway4695	telomere maintenance	0.96387	1500
Pathway4696	extension of telomeres	0.95987	8500
Pathway4697	telomere extension by telomerase	0.934492	1500
Pathway710	interactions of tat with host cellular proteins	0.934492	1500
Pathway712	the role of nef in hiv-1 replication and disease pathogenesis	0.934492	1500
Pathway713	nef and signal transduction	0.934492	3000
Pathway8181	regulation of cholesterol biosynthesis by srebp (srebf)	0.972247	9500
Pathway719	nef-mediates down modulation of cell surface receptors by recruiting them to clathrin adapters	0.934492	1500
Pathway979	ticam1 deficiency - hse	0.989999	6500
Pathway2139	clec7a (dectin-1) signaling	0.994874	7000
Pathway2138	c-type lectin receptors (clrs)	0.952994	4000
Pathway975	tlr3 deficiency - hse	1	100
Pathway977	unc93b1 deficiency - hse	0.934492	3000
Pathway970	myd88 deficiency (tlr2-4)	0.979497	3000
Pathway2131	role of lat2-ntal-lab on calcium mobilization	0.934492	9500
Pathway973	myd88 deficiency (tlr5)	0.934492	3000
Pathway3402	sema3a-plexin repulsion signaling by inhibiting integrin adhesion	0.934492	2000
Pathway6696	degradation of axin	0.989499	2500
Pathway7743	hyaluronan biosynthesis and export	0.934492	4500
Pathway7742	hyaluronan metabolism	0.934492	6500
Pathway7741	glycosaminoglycan metabolism	0.934492	7000
Pathway7746	hyaluronan uptake and degradation	0.934492	6500
Pathway571	integration of provirus	0.934492	1500
Pathway576	integration of viral dna into host genomic dna	0.934492	1500
Pathway8232	synthesis of bile acids and bile salts via 7alpha-hydroxycholesterol	0.982748	700
Pathway8230	bile acid and bile salt metabolism	0.934492	6000
Pathway8231	synthesis of bile acids and bile salts	0.987623	6000
Pathway3088	trans-golgi network vesicle budding	0.934492	11000
Pathway3089	clathrin derived vesicle budding	0.934492	11000
Pathway5306	translation	1	900
Pathway376	defects in vitamin and cofactor metabolism	0.934492	1500
Pathway377	defects in cobalamin (b12) metabolism	0.934492	1500
Pathway374	phenylketonuria	1	100
Pathway2682	platelet adhesion to exposed collagen	0.934492	2000
Pathway2869	dissolution of fibrin clot	0.934492	200
Pathway2689	platelet activation, signaling and aggregation	0.934492	2500
Pathway824	inhibition of interferon synthesis	1	100
Pathway1007	cleavage of the damaged purine	0.973997	2000
Pathway2049	raf-map kinase cascade	0.995874	4000
Pathway3533	signal transduction by l1	0.934492	4000
Pathway1000	depurination	0.973997	2000
Pathway3162	scavenging of heme from plasma	0.934492	3000
Pathway5247	post-transcriptional silencing by small rnas	0.984248	9000
Pathway5242	small interfering rna (sirna) biogenesis	0.972622	6500
Pathway2267	interleukin-1 signaling	0.976872	4000
Pathway2597	vitamin d (calciferol) metabolism	1	11000
Pathway2596	steroid hormones	0.934492	4500
Pathway2261	interleukin-1 processing	0.9995	8000
Pathway2260	signaling by interleukins	0.934492	4000
Pathway5480	downstream signaling of activated fgfr1	0.934492	9500
Pathway5481	frs-mediated fgfr1 signaling	0.95662	900
Pathway2069	pka-mediated phosphorylation of creb	0.934492	6500
Pathway3622	eph-ephrin mediated repulsion of cells	0.934492	9500
Pathway3513	recycling pathway of l1	0.934492	9500
Pathway5808	arms-mediated activation	0.976747	4000
Pathway5800	prolonged erk activation events	0.976872	4000
Pathway5801	frs2-mediated activation	0.990374	4000
Pathway8987	vitamins b6 activation to pyridoxal phosphate	0.934492	300
Pathway5667	s6k1 signalling	0.934492	1500
Pathway5664	mtorc1-mediated signalling	0.934492	100
Pathway5665	s6k1-mediated signalling	0.934492	100
Pathway9343	vitamins	0.976872	3000
Pathway3431	ncam signaling for neurite out-growth	0.934492	2500
Pathway9346	miscellaneous substrates	1	4000
Pathway4603	mitotic anaphase	0.934492	5500
Pathway2669	reduction of cytosolic ca++ levels	0.934492	6500
Pathway2665	elevation of cytosolic ca2+ levels	0.951744	2000
Pathway2664	platelet calcium homeostasis	0.934492	7000
Pathway6	signaling by ligand-responsive egfr variants in cancer	0.941368	5500
Pathway7	constitutive signaling by ligand-responsive egfr cancer variants	0.941368	5500
Pathway4	diseases of signal transduction	0.934492	9500
Pathway4217	creb phosphorylation through the activation of camkk	0.934492	1500
Pathway3	disease	0.934492	2000
Pathway8508	alpha-linolenic (omega3) and linoleic (omega6) acid metabolism	0.95637	2500
Pathway8509	alpha-linolenic acid (ala) metabolism	0.95637	2500
Pathway1763	activation of c3 and c5	0.934492	900
Pathway152	fgfr4 mutant receptor activation	1	100
Pathway1767	terminal pathway of complement	0.964996	7000
Pathway150	signaling by fgfr4 in disease	0.968996	3500
Pathway3955	transport of organic anions	0.944493	5000
Pathway2070	pka activation	0.934492	6500
Pathway9172	carnitine synthesis	0.934492	3500
Pathway404	defective cd320 causes methylmalonic aciduria	0.995374	7500
Pathway9177	creatine metabolism	0.934492	6500
Pathway8115	peroxisomal lipid metabolism	0.934492	300
Pathway8430	acyl chain remodeling of cl	0.934492	3000
Pathway5111	processing of capped intron-containing pre-mrna	0.934492	10000
Pathway1365	downstream tcr signaling	0.934492	4500
Pathway506	defective alg6 causes alg6-cdg (cdg-1c)	1	100
Pathway1101	recognition of dna damage by pcna-containing replication complex	0.96162	8000
Pathway1100	dna damage bypass	0.993874	2000
Pathway1109	translesion synthesis by y family dna polymerases bypasses lesions on dna template	0.997125	2000
Pathway1964	dex-h-box helicases activate type i ifn and inflammatory cytokines production	0.989624	5000
Pathway4193	unblocking of nmda receptor, glutamate binding and activation	0.934492	6500
Pathway4192	activation of nmda receptor upon glutamate binding and postsynaptic events	0.934492	6500
Pathway4442	removal of the flap intermediate	0.999375	8500
Pathway4449	ubiquitin-dependent degradation of cyclin d1	0.965371	4000
Pathway4448	ubiquitin-dependent degradation of cyclin d	0.965371	4000
Pathway4199	creb phosphorylation through the activation of ras	0.934492	3500
Pathway4198	post nmda receptor activation events	0.934492	3500
Pathway8758	nosip mediated enos trafficking	0.975747	5000
Pathway1560	immunoregulatory interactions between a lymphoid and a non-lymphoid cell	0.934492	9500
Pathway6978	gli3 is processed to gli3r by the proteasome	0.977122	2500
Pathway4229	presynaptic function of kainate receptors	0.934492	1000
Pathway1619	irak1 recruits ikk complex	0.934492	4000
Pathway7245	transport of gamma-carboxylated protein precursors from the endoplasmic reticulum to the golgi apparatus	0.934492	8500
Pathway4999	rna polymerase iii transcription initiation	0.976372	9500
Pathway7537	unfolded protein response (upr)	0.934492	8500
Pathway7538	atf6-alpha activates chaperones	0.934492	8000
Pathway4223	activation of na-permeable kainate receptors	0.967746	4500
Pathway4222	ionotropic activity of kainate receptors	0.934492	800
Pathway4226	activation of ca-permeable kainate receptor	0.934492	800
Pathway386	defective gif causes intrinsic factor deficiency	0.934492	800
Pathway384	defective lmbrd1 causes methylmalonic aciduria and homocystinuria type cblf	1	100
Pathway382	defective tcn2 causes hereditary megaloblastic anemia	1	100
Pathway380	defective cubn causes hereditary megaloblastic anemia 1	0.934492	1500
Pathway1587	rap1 signalling	0.934492	9500
Pathway388	defective mmachc causes methylmalonic aciduria and homocystinuria type cblc	0.934492	1500
Pathway417	defective cyp11a1 causes adrenal insufficiency, congenital, with 46,xy sex reversal (aicsr)	0.989374	4000
Pathway415	defective ahcy causes hypermethioninemia with s-adenosylhomocysteine hydrolase deficiency (hmahchd)	1	100
Pathway9593	laminin interactions	0.934492	3000
Pathway413	defective acy1 causes encephalopathy	0.975747	5000
Pathway412	metabolic disorders of biological oxidation enzymes	0.934492	100
Pathway4283	p53-dependent g1-s dna damage checkpoint	0.949619	2500
Pathway419	defective cyp11b1 causes adrenal hyperplasia 4 (ah4)	0.99975	9500
Pathway9752	integrin cell surface interactions	0.939742	9000
Pathway6808	shc-related events triggered by igf1r	0.996875	4000
Pathway4281	cell cycle checkpoints	0.998875	7000
Pathway7406	termination of o-glycan biosynthesis	0.934492	8500
Pathway6807	igf1r signaling cascade	0.966996	100
Pathway1206	nonhomologous end-joining (nhej)	0.985873	2500
Pathway6804	signaling by type 1 insulin-like growth factor 1 receptor (igf1r)	0.966996	100
Pathway6750	ca2+ pathway	0.934492	1000
Pathway3988	transport of glycerol from adipocytes to the liver by aquaporins	1	11000
Pathway1200	resolution of d-loop structures through holliday junction intermediates	0.988749	8500
Pathway6607	wnt ligand biogenesis and trafficking	0.934492	700
Pathway3761	cation-coupled chloride cotransporters	0.973497	1500
Pathway4538	loss of nlp from mitotic centrosomes	0.973747	2000
Pathway7622	carbohydrate metabolism	0.934492	5500
Pathway7623	digestion of dietary carbohydrate	0.934492	4000
Pathway4536	loss of proteins required for interphase microtubule organizationâ from the centrosome	0.973747	2000
Pathway4531	recruitment of numa to mitotic centrosomes	0.9985	2000
Pathway6317	signaling by notch4	0.934492	5500
Pathway701	apobec3g mediated resistance to hiv-1 infection	0.934492	1500
Pathway705	vif-mediated degradation of apobec3g	0.986498	2500
Pathway963	diseases associated with the tlr signaling cascade	0.979497	4500
Pathway962	diseases of immune system	0.979497	4500
Pathway3186	scavenging by class b receptors	0.934492	500
Pathway967	irak4 deficiency (tlr5)	0.934492	3000
Pathway964	irak4 deficiency (tlr2-4)	0.979497	3000
Pathway6115	rho gtpases activate wasps and waves	0.991249	400
Pathway7759	keratan sulfate-keratin metabolism	0.977122	700
Pathway6116	rho gtpases activate formins	0.934492	5500
Pathway6111	rho gtpases regulate cftr trafficking	0.99925	9000
Pathway7756	transport and synthesis of paps	0.934492	7000
Pathway565	plus-strand dna synthesis	0.992999	7000
Pathway8029	beta oxidation of lauroyl-coa to decanoyl-coa-coa	1	11000
Pathway368	intestinal saccharidase deficiencies	0.934492	3000
Pathway361	myoclonic epilepsy of lafora	0.998875	3000
Pathway6598	gastrin-creb signalling pathway via pkc and mapk	0.934492	5500
Pathway364	hereditary fructose intolerance	0.939367	3500
Pathway366	essential fructosuria	1	100
Pathway6379	formyl peptide receptors bind formyl peptides and many other ligands	0.980123	10000
Pathway4401	cyclin a:cdk2-associated events at s phase entry	0.995874	1500
Pathway2690	gp1b-ix-v activation signalling	0.934492	9500
Pathway6373	orexin and neuropeptides ff and qrfp bind to their respective receptors	0.973997	2000
Pathway2698	signal amplification	0.934492	2500
Pathway2699	adp signalling through p2y purinoceptor 12	0.934492	1000
Pathway2050	raf activation	0.979247	3500
Pathway6579	phospho-pla2 pathway	1	11000
Pathway6578	ca-dependent events	0.934492	6500
Pathway2056	mek activation	0.974497	4000
Pathway2058	raf phosphorylates mek	0.974497	4000
Pathway3502	activation of rac	0.934492	6500
Pathway3507	role of abl in robo-slit signaling	0.934492	4000
Pathway6574	plc beta mediated events	0.934492	7500
Pathway1929	irf3 mediated activation of type 1 ifn	0.934492	400
Pathway2909	tie2 signaling	0.939367	7000
Pathway5900	vegfr2 mediated vascular permeability	0.934492	6500
Pathway5275	auf1 (hnrnp d0) destabilizes mrna	0.989374	4000
Pathway5274	regulation of mrna stability by proteins that bind au-rich elements	0.934492	9000
Pathway5473	fgfr1 ligand binding and activation	0.934492	700
Pathway5472	signaling by fgfr1	0.934492	9500
Pathway5471	signaling by fgfr	0.934492	9500
Pathway5477	fgfr1c ligand binding and activation	0.982748	700
Pathway5474	fgfr1b ligand binding and activation	0.934492	3500
Pathway3610	ephrin signaling	0.934492	7000
Pathway8343	synthesis of pe	0.934492	7000
Pathway5617	shc-mediated cascade:fgfr4	0.937867	900
Pathway5613	phospholipase c-mediated cascade; fgfr4	0.934492	7000
Pathway7987	fatty acyl-coa biosynthesis	0.934492	400
Pathway7986	triglyceride biosynthesis	0.934492	400
Pathway9356	cox reactions	0.939367	3500
Pathway9357	amine oxidase reactions	0.95637	6000
Pathway9352	fmo oxidises nucleophiles	0.934492	2500
Pathway5584	shc-mediated cascade:fgfr3	0.937867	900
Pathway5580	phospholipase c-mediated cascade; fgfr3	0.934492	6500
Pathway2673	platelet sensitization by ldl	0.934492	5500
Pathway5589	pi-3k cascade:fgfr3	0.934492	9500
Pathway8538	synthesis of prostaglandins (pg) and thromboxanes (tx)	0.934492	4500
Pathway1083	polb-dependent long patch base excision repair	0.987498	6000
Pathway5723	nrif signals cell death from the nucleus	0.989124	3500
Pathway5055	downregulation of smad2-3:smad4 transcriptional activity	0.986248	600
Pathway8536	arachidonic acid metabolism	0.934492	2500
Pathway5298	hur stabilizes mrna	0.934492	4000
Pathway5292	ksrp destabilizes mrna	0.934492	7500
Pathway5655	pde3b signalling	1	100
Pathway491	defective chst3 causes sedcjd	0.965121	6000
Pathway5600	signaling by fgfr4	0.934492	9500
Pathway5601	fgfr4 ligand binding and activation	0.973622	700
Pathway1804	nod1-2 signaling pathway	0.979372	6000
Pathway1773	regulation of complement cascade	0.934492	9500
Pathway1803	nucleotide-binding domain, leucine rich repeat containing receptor (nlr) signaling pathways	0.934492	6000
Pathway8404	acyl chain remodelling of pi	0.976122	4000
Pathway8401	synthesis of pi	0.985623	3500
Pathway4125	dopamine neurotransmitter release cycle	0.934492	2000
Pathway1116	translesion synthesis by polh	1	8000
Pathway1979	fcgamma receptor (fcgr) dependent phagocytosis	0.934492	5500
Pathway1110	translesion synthesis by rev1	0.9995	8000
Pathway1970	regulation of innate immune responses to cytosolic dna	0.934492	3500
Pathway1976	regulation by trex1	0.989999	6500
Pathway4455	establishment of sister chromatid cohesion	0.934492	9500
Pathway4186	activation of ampa receptors	0.934492	8500
Pathway4180	trafficking of ampa receptors	0.934492	9500
Pathway4182	trafficking of glur2-containing ampa receptors	0.936492	9500
Pathway8743	chrebp activates metabolic gene expression	0.934492	6000
Pathway8746	enos activation and regulation	0.934492	6500
Pathway8747	enos activation	0.934492	6500
Pathway8745	metabolism of nitric oxide	0.934492	6500
Pathway9617	syndecan interactions	0.934492	900
Pathway4056	miscellaneous transport and binding events	0.983498	600
Pathway4053	trp channels	0.989374	11000
Pathway6968	hedgehog 'off' state	0.975747	5500
Pathway7501	incretin synthesis, secretion, and inactivation	0.934492	1000
Pathway4238	adenylate cyclase inhibitory pathway	0.934492	3000
Pathway7502	synthesis, secretion, and inactivation of glucagon-like peptide-1 (glp-1)	0.934492	300
Pathway4236	activation of gabab receptors	0.934492	3000
Pathway4237	inhibition of adenylate cyclase pathway	0.934492	3000
Pathway4234	gaba b receptor activation	0.934492	3000
Pathway7509	synthesis, secretion, and inactivation of glucose-dependent insulinotropic polypeptide (gip)	0.934492	6000
Pathway1605	toll like receptor 10 (tlr10) cascade	0.99975	4000
Pathway1607	myd88 cascade initiated on plasma membrane	0.99975	4000
Pathway1595	innate immune system	0.948494	100
Pathway1596	toll-like receptors cascades	1	11000
Pathway1597	trafficking and processing of endosomal tlr	0.934492	3000
Pathway171	constitutive signaling by akt1 e17k in cancer	0.934492	100
Pathway6811	irs-related events triggered by igf1r	0.964621	100
Pathway6815	signaling by activin	0.987623	6000
Pathway3336	apoptosis induced dna fragmentation	0.934492	5000
Pathway6217	signaling by notch	0.934492	5000
Pathway3991	iron uptake and transport	0.984873	8500
Pathway6210	tgf-beta receptor signaling in emt (epithelial to mesenchymal transition)	0.934492	2000
Pathway6747	wnt5a-dependent internalization of fzd2, fzd5 and ror2	0.934492	900
Pathway6218	pre-notch expression and processing	0.934492	10000
Pathway6219	pre-notch transcription and translation	0.934492	200
Pathway4527	centrosome maturation	0.995874	5000
Pathway288	t41 mutants of beta-catenin aren't phosphorylated	0.934492	5500
Pathway286	s45 mutants of beta-catenin aren't phosphorylated	0.934492	5500
Pathway4528	recruitment of mitotic centrosome proteins and complexes	0.995874	5000
Pathway285	phosphorylation site mutants of ctnnb1 are not targeted to the proteasome by the destruction complex	0.934492	5500
Pathway283	truncations of amer1 destabilize the destruction complex	0.934492	5500
Pathway280	amer1 mutants destabilize the destruction complex	0.934492	5500
Pathway7186	rora activates gene expression	0.981748	9500
Pathway778	vrna synthesis	1	100
Pathway775	crna synthesis	1	100
Pathway912	toxicity of botulinum toxin type c (bont-c)	0.967746	4500
Pathway6102	rho gtpases activate ktn1	0.936492	5500
Pathway3421	other semaphorin interactions	0.934492	2000
Pathway918	toxicity of botulinum toxin type d (bont-d)	0.934492	600
Pathway6105	rho gtpases activate iqgaps	0.934492	8500
Pathway7769	keratan sulfate degradation	0.95687	700
Pathway7760	keratan sulfate biosynthesis	0.966371	700
Pathway592	hiv transcription initiation	0.972247	11000
Pathway597	rna polymerase ii hiv promoter escape	0.972247	11000
Pathway7295	biosynthesis of the n-glycan precursor (dolichol lipid-linked oligosaccharide, llo) and transfer to a nascent protein	0.934492	9500
Pathway7294	asparagine n-linked glycosylation	0.934492	9500
Pathway7297	synthesis of dolichyl-phosphate	0.968371	5000
Pathway7296	synthesis of substrates in n-glycan biosythesis	0.971371	9500
Pathway7291	attachment of gpi anchor to upar	0.994874	3500
Pathway378	defective amn causes hereditary megaloblastic anemia 1	0.934492	1500
Pathway6583	adenylate cyclase activating pathway	0.934492	3000
Pathway605	rna pol ii ctd phosphorylation and interaction with ce	0.934492	10000
Pathway355	mps vii - sly syndrome	1	100
Pathway357	mps ix - natowicz syndrome	0.934492	2000
Pathway351	mps iv - morquio syndrome b	1	100
Pathway6588	darpp-32 events	0.934492	6500
Pathway353	mps vi - maroteaux-lamy syndrome	0.975747	5000
Pathway829	influenza virus induced apoptosis	0.934492	800
Pathway2800	platelet degranulation	0.934492	900
Pathway820	ns1 mediated effects on host pathways	0.99725	9500
Pathway821	inhibition of host mrna processing and rna silencing	0.99725	9500
Pathway827	inhibition of pkr	1	100
Pathway6360	vasopressin-like receptors	0.934492	400
Pathway825	inhibition of ifn-beta	1	100
Pathway2067	cam pathway	0.934492	6500
Pathway2066	dag and ip3 signaling	0.934492	7500
Pathway6560	olfactory signaling pathway	0.934492	2500
Pathway6563	opioid signalling	0.962495	5500
Pathway3512	l1cam interactions	0.934492	8000
Pathway6565	g-protein activation	0.934492	2500
Pathway3046	rmts methylate histone arginines	0.934492	1500
Pathway3191	scavenging by class f receptors	0.934492	500
Pathway3194	scavenging by class h receptors	0.934492	2000
Pathway9298	heme degradation	0.989999	6500
Pathway2243	antiviral mechanism by ifn-stimulated genes	0.934492	9000
Pathway2244	isg15 antiviral mechanism	0.934492	9000
Pathway5867	vegfa-vegfr2 pathway	0.934492	6500
Pathway5860	signaling by vegf	0.934492	6000
Pathway5861	vegf ligand-receptor interactions	0.971371	4500
Pathway5863	vegf binds to vegfr leading to receptor dimerization	0.971371	4500
Pathway5604	downstream signaling of activated fgfr4	0.934492	9500
Pathway5605	frs2-mediated fgfr4 signaling	0.986748	900
Pathway7994	synthesis of very long-chain fatty acyl-coas	0.934492	200
Pathway2487	hsf1 activation	0.969371	4500
Pathway2486	cellular response to heat stress	0.950494	100
Pathway5596	negative regulation of fgfr3 signaling	0.995624	2000
Pathway2649	platelet homeostasis	0.934492	5500
Pathway2648	hemostasis	0.934492	2500
Pathway2643	estrogen biosynthesis	0.934492	100
Pathway4015	ion transport by p-type atpases	0.934492	6500
Pathway5739	p75ntr signals via nf-kb	0.985873	3500
Pathway5731	nade modulates death signalling	0.934492	5500
Pathway8525	linoleic acid (la) metabolism	0.934492	2500
Pathway5735	p75ntr negatively regulates cell cycle via sc1	0.974247	7500
Pathway5040	smad2-smad3:smad4 heterotrimer regulates transcription	0.985873	7500
Pathway5280	butyrate response factor 1 (brf1) destabilizes mrna	0.934492	8500
Pathway5287	tristetraprolin (ttp) destabilizes mrna	0.934492	9000
Pathway1297	erk1 activation	0.994874	4000
Pathway1296	erk activation	0.99925	8000
Pathway1746	classical antibody-mediated complement activation	0.944618	3000
Pathway1740	ficolins bind to repetitive carbohydrate structures on the target cell surface	0.934492	100
Pathway1290	activated tak1 mediates p38 mapk activation	0.999375	6000
Pathway4577	depolymerisation of the nuclear lamina	0.934492	4000
Pathway9117	histidine catabolism	0.934492	200
Pathway5132	transport of mature mrna derived from an intron-containing transcript	0.99725	10000
Pathway1343	translocation of zap-70 to immunological synapse	0.934492	4500
Pathway5131	transport of mature transcript to cytoplasm	0.992874	10000
Pathway5137	transport of mature mrnas derived from intronless transcripts	0.972497	8500
Pathway1347	generation of second messenger molecules	0.934492	3000
Pathway5138	transport of the slbp dependant mature mrna	0.983873	8000
Pathway7971	hormone-sensitive lipase (hsl)-mediated triacylglycerol hydrolysis	0.934492	9000
Pathway2068	calmodulin induced events	0.934492	6500
Pathway4426	unwinding of dna	0.941118	8500
Pathway4425	dna strand elongation	0.934492	8500
Pathway1904	defensins	0.934492	300
Pathway8739	pp2a-mediated dephosphorylation of key metabolic factors	0.978622	5500
Pathway8735	ampk inhibits chrebp transcriptional activation activity	0.999125	6000
Pathway8733	insulin effects increased synthesis of xylulose-5-phosphate	1	100
Pathway6951	hedgehog ligand biogenesis	0.934492	2500
Pathway9609	non-integrin membrane-ecm interactions	0.934492	900
Pathway6957	release of hh-np from the secreting cell	0.934492	1500
Pathway1638	activation of irf3-irf7 mediated by tbk1-ikk epsilon	0.9995	7000
Pathway1637	trif-mediated tlr3-tlr4 signaling	1	8000
Pathway1631	toll like receptor 3 (tlr3) cascade	1	8000
Pathway1633	myd88-independent tlr3-tlr4 cascade	1	8000
Pathway168	constitutive signaling by aberrant pi3k in cancer	0.934492	9500
Pathway4737	meiotic synapsis	0.934492	1500
Pathway4084	processing of intronless pre-mrnas	0.987498	6000
Pathway167	pi3k-akt signaling in cancer	0.934492	9500
Pathway8649	glycosphingolipid metabolism	0.934492	300
Pathway7426	sumo e3 ligases sumoylate target proteins	0.934492	9000
Pathway7427	sumoylation of dna damage response and repair proteins	0.934492	9000
Pathway7422	sumo is transferred from e1 to e2 (ube2i, ubc9)	0.934492	7500
Pathway6825	retinoid metabolism and transport	0.934492	500
Pathway6824	visual phototransduction	0.960995	800
Pathway6821	antagonism of activin by follistatin	0.994874	3500
Pathway7359	er quality control compartment (erqc)	0.974247	7500
Pathway6773	signaling by hippo	0.934492	2500
Pathway7609	atf4 activates genes	0.934492	7500
Pathway7354	calnexin-calreticulin cycle	0.934492	9000
Pathway7604	perk regulates gene expression	0.934492	7500
Pathway7350	n-glycan trimming in the er and calnexin-calreticulin cycle	0.934492	9000
Pathway4885	klotho-mediated ligand binding	0.934492	500
Pathway4294	transcriptional activation of cell cycle inhibitor p21	0.934492	2000
Pathway4886	betaklotho-mediated ligand binding	0.992999	7000
Pathway4881	diseases of fructose catabolism	0.939367	3500
Pathway298	misspliced lrp5 mutants have enhanced beta-catenin-dependent signaling	0.934492	7000
Pathway4550	condensation of prophase chromosomes	0.964996	4500
Pathway294	misspliced gsk3beta mutants stabilize beta-catenin	0.934492	5500
Pathway7194	nr1d1 (rev-erba) represses gene expression	0.99725	9500
Pathway296	tcf7l2 mutants don't bind ctbp	0.934492	300
Pathway4889	fgfr1c and klotho ligand binding and activation	0.934492	500
Pathway290	s37 mutants of beta-catenin aren't phosphorylated	0.934492	5500
Pathway292	s33 mutants of beta-catenin aren't phosphorylated	0.934492	5500
Pathway8394	acyl chain remodelling of ps	0.979497	3000
Pathway8391	synthesis of ps	0.995374	7500
Pathway764	vrnp assembly	0.999125	4500
Pathway767	viral messenger rna synthesis	0.934492	10000
Pathway763	influenza viral rna transcription and replication	1	10000
Pathway7518	glycoprotein hormones	0.934492	7500
Pathway3850	class ii gluts	0.934492	2500
Pathway3857	inositol transporters	0.934492	2000
Pathway3854	na+-dependent glucose transporters	0.934492	2000
Pathway9421	conjugation of phenylacetate with glutamine	0.934492	300
Pathway7516	peptide hormone biosynthesis	0.934492	7500
Pathway9427	aflatoxin activation and detoxification	0.934492	7000
Pathway2106	fceri mediated ca+2 mobilization	0.934492	1000
Pathway906	toxicity of tetanus toxin (tent)	0.934492	600
Pathway900	toxicity of botulinum toxin type e (bont-e)	0.945118	2000
Pathway3455	dcc mediated attractive signaling	0.995249	10000
Pathway3454	netrin-1 signaling	0.997875	5500
Pathway6173	tgf-beta receptor signaling activates smads	0.934492	9500
Pathway1268	mismatch repair (mmr) directed by msh2:msh3 (mutsbeta)	0.993999	9000
Pathway8411	synthesis of pg	0.934492	2000
Pathway7776	heparan sulfate-heparin (hs-gag) metabolism	0.991249	1500
Pathway7777	a tetrasaccharide linker sequence is required for gag synthesis	0.934492	2000
Pathway3291	smac-mediated dissociation of iap:caspase complexes	0.99725	9500
Pathway3295	apoptotic execution phase	0.934492	1000
Pathway3297	caspase-mediated cleavage of cytoskeletal proteins	0.936492	800
Pathway3296	apoptotic cleavage of cellular proteins	0.934492	6000
Pathway581	2-ltr circle formation	0.934492	1500
Pathway585	autointegration results in viral dna circles	0.934492	1500
Pathway1462	akt phosphorylates targets in the cytosol	0.934492	100
Pathway589	transcription of the hiv genome	0.934492	11000
Pathway588	late phase of hiv life cycle	0.934492	10000
Pathway4950	formation of the early elongation complex	0.934492	10000
Pathway4954	formation of rna pol ii elongation complex	0.934492	10000
Pathway611	hiv transcription elongation	0.934492	10000
Pathway341	mps iiia - sanfilippo syndrome a	0.989999	6500
Pathway612	formation of the hiv-1 early elongation complex	0.934492	10000
Pathway347	mps iiid - sanfilippo syndrome d	1	100
Pathway619	formation of hiv-1 elongation complex containing hiv-1 tat	0.934492	10000
Pathway618	tat-mediated elongation of the hiv-1 transcript	0.934492	10000
Pathway8060	propionyl-coa catabolism	0.999125	10000
Pathway8065	synthesis of ketone bodies	0.945118	2000
Pathway8064	ketone body metabolism	0.945118	2000
Pathway2812	formation of fibrin clot (clotting cascade)	0.934492	4500
Pathway2813	extrinsic pathway of fibrin clot formation	0.974247	7500
Pathway6399	muscarinic acetylcholine receptors	0.934492	100
Pathway832	latent infection of homo sapiens with mycobacterium tuberculosis	0.934492	2000
Pathway2076	camk iv-mediated phosphorylation of creb	0.934492	1500
Pathway6003	plcg1 events in erbb2 signaling	0.934492	7500
Pathway3079	copi mediated transport	0.934492	9000
Pathway6006	grb7 events in erbb2 signaling	0.934492	3000
Pathway6554	g beta:gamma signalling through pi3kgamma	0.934492	7000
Pathway6557	g beta:gamma signalling through plc beta	0.934492	1000
Pathway6008	downregulation of erbb2:erbb3 signaling	0.934492	6500
Pathway3071	copii (coat protein 2) mediated vesicle transport	0.989499	5000
Pathway3070	er to golgi transport	0.989499	5000
Pathway6553	g-protein beta:gamma signalling	0.934492	2000
Pathway6485	glucagon-type ligand receptors	0.962495	6000
Pathway4466	mitotic g2-g2-m phases	0.95662	7000
Pathway5926	vegfr2 mediated cell proliferation	0.954119	8000
Pathway9280	porphyrin metabolism	0.966371	6500
Pathway9281	heme biosynthesis	0.939367	5500
Pathway5451	egfr downregulation	0.980873	2500
Pathway82	signaling by activated point mutants of fgfr1	0.979247	700
Pathway3670	transcriptional regulation of white adipocyte differentiation	0.934492	9500
Pathway7717	lactose synthesis	0.934492	2500
Pathway7710	fructose biosynthesis	0.934492	5500
Pathway5638	shc activation	0.979997	5500
Pathway5633	signaling by insulin receptor	0.977622	100
Pathway3274	release of apoptotic factors from the mitochondria	0.989999	6500
Pathway5637	shc-related events	0.995874	4500
Pathway5636	insulin receptor signalling cascade	0.966996	100
Pathway2495	hsf1-dependent transactivation	0.934492	100
Pathway2499	attenuation phase	0.971371	5500
Pathway8885	pyrimidine salvage reactions	0.934492	100
Pathway2650	prostacyclin signalling through prostacyclin receptor	0.934492	1000
Pathway2655	nitric oxide stimulates guanylate cyclase	0.941368	5500
Pathway3703	pou5f1 (oct4), sox2, nanog activate genes related to proliferation	0.934492	10000
Pathway2658	cgmp effects	0.934492	7500
Pathway5704	ngf processing	0.966121	2500
Pathway5703	signaling by ngf	0.934492	6500
Pathway631	hiv elongation arrest and recovery	0.934492	10000
Pathway1285	map kinase activation in tlr cascade	1	4000
Pathway1286	jnk (c-jun kinases) phosphorylation and activation mediated by activated human tak1	1	5500
Pathway1280	tak1 activates nfkb by phosphorylation and activation of ikks complex	1	6000
Pathway9123	lysine catabolism	0.99925	9000
Pathway5146	transport of mature mrna derived from an intronless transcript	0.988749	8500
Pathway8465	synthesis of pips at the plasma membrane	0.934492	7500
Pathway5142	transport of the slbp independent mature mrna	0.997375	8000
Pathway7941	hdl-mediated lipid transport	0.934492	300
Pathway4438	lagging strand synthesis	0.983998	8500
Pathway1919	beta defensins	0.934492	300
Pathway4431	leading strand synthesis	0.986123	8500
Pathway4432	polymerase switching	0.986123	8500
Pathway8728	pka-mediated phosphorylation of key metabolic factors	0.968121	9000
Pathway8725	glucagon signaling in metabolic regulation	0.934492	4000
Pathway8727	pka activation in glucagon signalling	0.934492	6500
Pathway9633	ecm proteoglycans	0.934492	5000
Pathway6950	signaling by hedgehog	0.934492	5500
Pathway1753	alternative complement activation	1	11000
Pathway4232	gaba receptor activation	0.934492	3000
Pathway1624	irak2 mediated activation of tak1 complex	1	5500
Pathway4096	electric transmission across gap junctions	0.934492	200
Pathway4094	neuronal system	0.934492	1500
Pathway4095	transmission across electrical synapses	0.934492	200
Pathway4728	meiotic recombination	0.999375	3000
Pathway111	signaling by fgfr2 amplification mutants	0.975747	5000
Pathway1133	termination of translesion dna synthesis	0.985998	2000
Pathway7367	transport to the golgi and subsequent modification	0.974622	11000
Pathway4541	m phase	0.934492	4500
Pathway4542	mitotic prophase	0.934492	4000
Pathway4543	golgi cisternae pericentriolar stack reorganization	0.944868	1500
Pathway4156	clearance of seratonin	0.934492	6000
Pathway8385	hydrolysis of lpc	0.983498	9500
Pathway750	fusion and uncoating of the influenza virion	1	100
Pathway751	fusion of the influenza virion to the host cell endosome	1	100
Pathway755	uncoating of the influenza virion	1	100
Pathway758	transport of ribonucleoproteins into the host nucleus	1	100
Pathway9418	conjugation of benzoate with glycine	0.934492	300
Pathway3847	transport of glucose and other sugars, bile salts and organic acids, metal ions and amine compounds	0.936617	3500
Pathway3848	facilitative na+-independent glucose transporters	0.934492	3500
Pathway9417	conjugation of carboxylic acids	0.934492	300
Pathway9416	amino acid conjugation	0.934492	300
Pathway3443	ncam1 interactions	0.934492	2500
Pathway7706	lysosomal glycogen catabolism	1	11000
Pathway3286	smac-mediated apoptotic response	0.99725	9500
Pathway3287	smac binds to iaps	0.99725	9500
Pathway3283	activation of caspases through apoptosome-mediated cleavage	0.99975	9500
Pathway7709	fructose metabolism	0.934492	5500
Pathway4949	rna polymerase ii transcription elongation	0.934492	10000
Pathway8272	synthesis of bile acids and bile salts via 24-hydroxycholesterol	0.934492	4000
Pathway336	mucopolysaccharidoses	0.934492	7000
Pathway8079	ppara activates gene expression	0.934492	9500
Pathway334	diseases of metabolism	0.934492	3000
Pathway335	diseases of carbohydrate metabolism	0.934492	7000
Pathway628	abortive elongation of hiv-1 transcript in the absence of tat	0.934492	10000
Pathway8075	regulation of lipid metabolism by peroxisome proliferator-activated receptor alpha (pparalpha)	0.934492	9500
Pathway339	mps ii - hunter syndrome	1	100
Pathway6386	relaxin receptors	0.949369	6500
Pathway802	transport of ha trimer, na tetramer and m2 tetramer from the endoplasmic reticulum to the golgi apparatus	1	100
Pathway6541	g alpha (12-13) signalling events	0.934492	1000
Pathway3068	vesicle-mediated transport	0.934492	11000
Pathway3069	membrane trafficking	0.934492	11000
Pathway7015	activation of smo	0.934492	5000
Pathway7380	reactions specific to the complex n-glycan synthesis pathway	0.973997	2000
Pathway7384	n-glycan antennae elongation	0.995249	7500
Pathway6498	class c-3 (metabotropic glutamate-pheromone receptors)	0.934492	8500
Pathway242	signaling by tgf-beta receptor complex in cancer	0.934492	6000
Pathway243	loss of function of smad4 in cancer	0.934492	6000
Pathway240	loss of function of fbxw7 in cancer and notch1 signaling	0.934492	200
Pathway246	loss of function of smad2-3 in cancer	0.934492	6000
Pathway247	smad2-3 phosphorylation motif mutants in cancer	0.934492	6000
Pathway244	smad4 mh2 domain mutants in cancer	0.934492	6000
Pathway7395	o-linked glycosylation of mucins	0.934492	600
Pathway2711	thromboxane signalling through tp receptor	0.934492	2500
Pathway98	signaling by fgfr2 mutants	0.968996	3500
Pathway99	fgfr2 mutant receptor activation	0.972247	2000
Pathway2719	thrombin signalling through proteinase activated receptors (pars)	0.978747	3500
Pathway97	signaling by fgfr2 in disease	0.968996	3500
Pathway3666	regulation of signaling by nodal	0.934492	1500
Pathway557	minus-strand dna synthesis	0.992999	7000
Pathway4081	slbp independent processing of histone pre-mrnas	1	11000
Pathway5843	downstream signal transduction	0.934492	9500
Pathway2822	intrinsic pathway of fibrin clot formation	0.934492	3500
Pathway5629	negative regulation of fgfr4 signaling	0.995624	2000
Pathway551	uncoating of the hiv virion	0.974247	7500
Pathway5622	pi-3k cascade:fgfr4	0.934492	9500
Pathway8894	pyrimidine catabolism	0.934492	100
Pathway3716	pou5f1 (oct4), sox2, nanog repress genes related to differentiation	0.99725	9500
Pathway2628	mineralocorticoid biosynthesis	0.934492	6500
Pathway5938	signaling by scf-kit	0.934492	9500
Pathway256	tgfbr2 msi frameshift mutants in cancer	0.934492	800
Pathway5935	neurophilin interactions with vegf and vegfr	0.983498	4500
Pathway792	virus assembly and release	0.974247	7500
Pathway5710	p75 ntr receptor-mediated signalling	0.934492	1500
Pathway5711	nfg and prongf binds to p75ntr	0.934492	5500
Pathway5714	cell death signalling via nrage, nrif and nade	0.934492	6500
Pathway5715	nrage signals death through jnk	0.934492	6500
Pathway5533	downstream signaling of activated fgfr2	0.934492	9500
Pathway1129	translesion synthesis by poli	0.9995	8000
Pathway2539	oxidative stress induced senescence	0.968121	6000
Pathway9250	cysteine formation from homocysteine	1	100
Pathway9255	degradation of cysteine and homocysteine	0.997	7000
Pathway9132	phenylalanine and tyrosine catabolism	0.934492	3000
Pathway9817	sperm:oocyte membrane binding	1	5500
Pathway5157	mrna editing: a to i conversion	0.934492	3000
Pathway5150	mrna editing	0.974247	7500
Pathway5151	mrna editing: c to u conversion	0.995374	7500
Pathway5152	formation of the editosome	0.995374	7500
Pathway1125	translesion synthesis by polk	0.9995	8000
Pathway5159	formation of editosomes by adar proteins	0.934492	3000
Pathway6398	amine ligand-binding receptors	0.934492	3500
Pathway4153	enzymatic degradation of dopamine by monoamine oxidase	0.994249	9000
Pathway4400	s phase	0.934492	9000
Pathway4150	enzymatic degradation of dopamine by comt	0.994249	9000
Pathway4157	metabolism of serotonin	0.934492	6000
Pathway1388	cd28 co-stimulation	0.934492	7000
Pathway1927	zbp1(dai) mediated induction of type i ifns	0.984998	400
Pathway1926	cytosolic sensors of pathogen-associated dna	0.994249	3500
Pathway4409	synthesis of dna	0.986498	9000
Pathway1387	costimulation by the cd28 family	0.934492	5500
Pathway3650	regulation of gene expression in late stage (branching morphogenesis) pancreatic bud precursor cells	0.934492	1000
Pathway3652	regulation of gene expression in beta cells	0.934492	6500
Pathway1729	toll like receptor 2 (tlr2) cascade	1	4000
Pathway1656	traf6 mediated induction of tak1 complex	1	11000
Pathway1652	trif-mediated programmed cell death	0.9995	7000
Pathway4714	processive synthesis on the c-strand of the telomere	0.992999	8500
Pathway4717	removal of the flap intermediate from the c-strand	0.999125	8000
Pathway100	activated point mutants of fgfr2	0.972247	2000
Pathway4393	inhibition of replication initiation of damaged dna by rb1-e2f1	0.999125	2000
Pathway4392	e2f mediated regulation of dna replication	0.998875	8500
Pathway4397	e2f-enabled inhibition of pre-replication complex formation	0.999375	8500
Pathway7377	n-glycan antennae elongation in the medial-trans-golgi	0.981373	6500
Pathway7372	progressive trimming of alpha-1,2-linked mannose residues from man9-8-7glcnac2 to produce man5glcnac2	1	100
Pathway7370	n-glycan trimming and elongation in the cis-golgi	0.966121	2500
Pathway4572	nuclear pore complex (npc) disassembly	0.979497	2000
Pathway4575	clearance of nuclear envelope membranes from chromatin	0.934492	3500
Pathway7378	reactions specific to the hybrid n-glycan synthesis pathway	0.939367	3500
Pathway746	influenza life cycle	1	10000
Pathway745	influenza infection	1	10000
Pathway748	entry of influenza virion into host cell via endocytosis	1	100
Pathway3875	zinc transporters	0.96162	8000
Pathway3876	zinc efflux and compartmentalization by the slc30 family	0.990374	3000
Pathway9406	glutathione synthesis and recycling	0.934492	8000
Pathway9405	glutathione conjugation	0.934492	10000
Pathway6151	rho gtpases activate nadph oxidases	0.934492	3500
Pathway6625	beta-catenin phosphorylation cascade	0.934492	5500
Pathway6158	signaling by bmp	0.965871	9500
Pathway3270	activation and oligomerization of bak protein	0.939367	3500
Pathway3277	apoptotic factor-mediated response	0.99725	9500
Pathway7713	fructose catabolism	0.939367	3500
Pathway3279	formation of apoptosome	0.99975	9500
Pathway3278	cytochrome c-mediated apoptotic response	0.99975	9500
Pathway638	pausing and recovery of hiv elongation	0.934492	10000
Pathway4979	rna polymerase i transcription termination	0.934492	1500
Pathway4975	rna polymerase i promoter escape	0.934492	1500
Pathway4977	rna polymerase i chain elongation	0.934492	1500
Pathway635	formation of hiv elongation complex in the absence of hiv tat	0.934492	10000
Pathway8049	beta oxidation of butanoyl-coa to acetyl-coa	1	11000
Pathway6719	negative regulation of tcf-dependent signaling by dvl-interacting proteins	0.934492	2000
Pathway8044	beta oxidation of hexanoyl-coa to butanoyl-coa	1	11000
Pathway6713	negative regulation of tcf-dependent signaling by wnt ligand antagonists	0.934492	300
Pathway328	biosynthesis of a2e, implicated in retinal degradation	1	100
Pathway812	packaging of eight rna segments	1	100
Pathway817	release	1	100
Pathway815	budding	1	100
Pathway819	host interactions with influenza factors	0.934492	800
Pathway9398	methylation	0.987498	10000
Pathway2012	role of phospholipids in phagocytosis	0.934492	6000
Pathway6026	shc1 events in erbb4 signaling	0.994374	4000
Pathway6020	signaling by erbb4	0.934492	9500
Pathway3010	hdms demethylate histones	0.934492	10000
Pathway7004	hedgehog 'on' state	0.934492	2500
Pathway7005	ligand-receptor interactions	0.968121	9000
Pathway3387	sema4d in semaphorin signaling	0.934492	5500
Pathway3386	semaphorin interactions	0.934492	2000
Pathway3385	axon guidance	0.934492	5000
Pathway3384	developmental biology	0.934492	9500
Pathway7391	o-linked glycosylation	0.934492	900
Pathway7392	o-glycosylation of tsr domain-containing proteins	0.934492	5000
Pathway9545	anchoring fibril formation	0.934492	400
Pathway3388	sema4d mediated inhibition of cell attachment and migration	0.934492	7500
Pathway258	tgfbr2 kinase domain mutants in cancer	0.934492	1500
Pathway6741	wnt5a-dependent internalization of fzd4	0.934492	1500
Pathway250	smad2-3 mh2 domain mutants in cancer	0.934492	6000
Pathway924	toxicity of botulinum toxin type f (bont-f)	0.934492	600
Pathway255	loss of function of tgfbr2 in cancer	0.934492	1500
Pathway441	defective cyp2r1 causes rickets vitamin d-dependent 1b (vddr1b)	1	100
Pathway5437	gab1 signalosome	0.934492	9500
Pathway5432	shc1 events in egfr signaling	0.965371	4000
Pathway3129	gap junction degradation	0.934492	9500
Pathway2704	adp signalling through p2y purinoceptor 1	0.934492	1000
Pathway64	signaling by fgfr1 fusion mutants	0.934492	8000
Pathway3651	regulation of gene expression in endocrine-committed (neurog3+) progenitor cells	0.936492	1000
Pathway3122	microtubule-dependent trafficking of connexons from golgi to the plasma membrane	0.934492	8500
Pathway3653	akt-mediated inactivation of foxo1a	0.934492	6000
Pathway3120	transport of connexons to the plasma membrane	0.934492	8500
Pathway3656	signaling by nodal	0.934492	6000
Pathway8863	purine catabolism	0.934492	4500
Pathway9424	conjugation of salicylate with glycine	0.934492	300
Pathway3490	regulation of commissural axon pathfinding by slit and robo	0.934492	4000
Pathway3497	inactivation of cdc42 and rac	0.993999	9000
Pathway2384	growth hormone receptor signaling	0.936492	9500
Pathway5383	negative epigenetic regulation of rrna expression	0.982373	1500
Pathway5384	sirt1 negatively regulates rrna expression	0.9985	1500
Pathway9393	acetylation	0.934492	3500
Pathway5543	phospholipase c-mediated cascade; fgfr2	0.934492	5500
Pathway5547	shc-mediated cascade:fgfr2	0.973497	2000
Pathway2636	androgen biosynthesis	0.934492	4500
Pathway3728	abca transporters in lipid homeostasis	0.934492	5500
Pathway3725	transmembrane transport of small molecules	0.934492	3000
Pathway3726	abc-family proteins mediated transport	0.934492	2500
Pathway1244	repair synthesis for gap-filling by dna polymerase in tc-ner	0.994749	8000
Pathway6172	signaling by tgf-beta receptor complex	0.934492	9500
Pathway5762	axonal growth inhibition (rhoa activation)	0.934492	3500
Pathway5768	regulated proteolysis of p75ntr	0.951744	2000
Pathway7812	chondroitin sulfate biosynthesis	0.934492	700
Pathway7811	chondroitin sulfate-dermatan sulfate metabolism	0.934492	2000
Pathway2520	cellular senescence	0.977872	3500
Pathway2521	oncogene induced senescence	0.998875	9000
Pathway9246	sulfur amino acid metabolism	1	8000
Pathway8448	synthesis of pips at the er membrane	0.989999	6500
Pathway8912	synthesis and interconversion of nucleotide di- and triphosphates	0.965871	9500
Pathway5164	c6 deamination of adenosine	0.934492	3000
Pathway5167	trna aminoacylation	0.997875	7500
Pathway5360	snrnp assembly	0.988624	1500
Pathway5367	insulin-like growth factor-2 mrna binding proteins (igf2bps-imps-vickzs) bind rna	0.970996	9500
Pathway7924	trafficking of dietary sterols	0.992999	7000
Pathway7929	chylomicron-mediated lipid transport	0.934492	500
Pathway7928	lipoprotein metabolism	0.934492	500
Pathway1393	cd28 dependent pi3k-akt signaling	0.934492	6000
Pathway4142	reuptake of gaba	0.999125	6000
Pathway1935	rip-mediated nfkb activation via zbp1	0.961245	8500
Pathway4413	switching of origins to a post-replicative state	0.982373	7000
Pathway1426	b cell activation	0.934492	3500
Pathway1427	antigen activates b cell receptor (bcr) leading to generation of second messengers	0.934492	4500
Pathway4149	clearance of dopamine	0.994249	9000
Pathway1938	sting mediated induction of host immune responses	0.934492	2500
Pathway4419	cdk-mediated phosphorylation and removal of cdc6	0.95687	2500
Pathway8706	glucagon-like peptide-1 (glp1) regulates insulin secretion	0.934492	4000
Pathway8702	free fatty acids regulate insulin secretion	0.960245	5000
Pathway8703	fatty acids bound to gpr40 (ffar1) regulate insulin secretion	0.960245	5000
Pathway9657	activation of matrix metalloproteinases	0.934492	500
Pathway9656	degradation of the extracellular matrix	0.934492	500
Pathway9092	serine biosynthesis	0.974247	7500
Pathway9096	branched-chain amino acid catabolism	0.999125	1500
Pathway1738	creation of c4 and c2 activators	0.934492	3000
Pathway1739	lectin pathway of complement activation	0.934492	1500
Pathway1736	complement cascade	0.934492	1500
Pathway1737	initial triggering of complement	0.934492	3000
Pathway1730	toll like receptor tlr1:tlr2 cascade	1	4000
Pathway1733	toll like receptor tlr6:tlr2 cascade	1	4000
Pathway4709	polymerase switching on the c-strand of the telomere	0.986123	8500
Pathway4706	telomere c-strand synthesis initiation	0.997375	4000
Pathway4705	telomere c-strand (lagging strand) synthesis	0.983998	8500
Pathway136	t(4;14) translocations of fgfr3	0.989999	6500
Pathway8676	ubiquinol biosynthesis	0.99925	9000
Pathway343	mps iiib - sanfilippo syndrome b	0.992999	7000
Pathway4382	g1-s-specific transcription	0.99975	6500
Pathway4383	activation of the pre-replicative complex	0.961245	8500
Pathway4380	phosphorylation of proteins involved in g1-s transition by active cyclin e:cdk2 complexes	0.954619	1500
Pathway6853	the canonical retinoid cycle in rods (twilight vision)	0.992999	800
Pathway4566	nuclear envelope breakdown	0.934492	4000
Pathway4567	activation of nima kinases nek9, nek6, nek7	0.934492	700
Pathway4561	mastl facilitates mitotic progression	0.986498	2500
Pathway4368	scf(skp2)-mediated degradation of p27-p21	0.994874	3000
Pathway7147	bmal1:clock,npas2 activates circadian gene expression	0.971371	9500
Pathway7141	circadian clock	0.976747	9500
Pathway4362	g1-s transition	1	7000
Pathway4363	cyclin e associated events during g1-s transition	0.984748	4000
Pathway3869	proton-coupled monocarboxylate transport	1	11000
Pathway3862	sodium-coupled sulphate, di- and tri-carboxylate transporters	0.996875	10000
Pathway7544	atf6-alpha activates chaperone genes	0.934492	4500
Pathway6144	rho gtpases activate rhotekin and rhophilins	0.934492	3000
Pathway6635	repression of wnt target genes	0.934492	8000
Pathway7721	galactose catabolism	0.934492	3500
Pathway7725	pentose phosphate pathway (hexose monophosphate shunt)	1	9000
Pathway3468	netrin mediated repulsion signals	0.991999	7500
Pathway793	assembly of viral components at the budding site	0.974247	7500
Pathway3261	bh3-only proteins associate with and inactivate anti-apoptotic bcl-2 members	0.934492	6500
Pathway3265	activation, translocation and oligomerization of bax	0.956495	4000
Pathway4962	rna polymerase i, rna polymerase iii, and mitochondrial transcription	0.992874	9500
Pathway4963	rna polymerase i transcription	0.965621	1500
Pathway4960	rna polymerase ii transcription termination	1	11000
Pathway4961	cleavage of growing transcript in the termination region	1	11000
Pathway4964	rna polymerase i promoter clearance	0.958745	1500
Pathway4965	rna polymerase i promoter opening	0.999125	1500
Pathway4968	rna polymerase i transcription initiation	0.934492	9500
Pathway645	pausing and recovery of tat-mediated hiv elongation	0.934492	10000
Pathway314	diseases associated with visual transduction	0.998875	6500
Pathway315	retinoid cycle disease events	0.998875	6500
Pathway641	tat-mediated hiv elongation arrest and recovery	0.934492	10000
Pathway488	defective chsy1 causes tpbs	0.965121	6000
Pathway8053	mitochondrial fatty acid beta-oxidation of unsaturated fatty acids	1	100
Pathway481	defective papss2 causes semd-pa	1	100
Pathway6706	regulation of fzd by ubiquitination	0.934492	1000
Pathway484	defective b4galt7 causes eds, progeroid type	0.972247	2000
Pathway833	phagosomal maturation (early endosomal stage)	0.934492	2000
Pathway486	defective b3gat3 causes jdssdhd	0.972247	2000
Pathway2022	dap12 interactions	0.934492	11000
Pathway861	tolerance of reactive oxygen produced by macrophages	0.99925	9000
Pathway6031	pi3k events in erbb4 signaling	0.934492	9500
Pathway6035	nuclear signaling by erbb4	0.979372	7500
Pathway3005	hdacs deacetylate histones	0.999375	600
Pathway6521	g alpha (z) signalling events	0.966371	4000
Pathway6529	g alpha (q) signalling events	0.934492	5500
Pathway7032	gli proteins bind promoters of hh responsive genes to promote transcription	0.986623	2000
Pathway3395	sema4d induced cell migration and growth-cone collapse	0.934492	2500
Pathway269	signaling by wnt in cancer	0.934492	10000
Pathway265	tgfbr1 kd mutants in cancer	0.934492	6000
Pathway262	loss of function of tgfbr1 in cancer	0.934492	6000
Pathway263	tgfbr1 lbd mutants in cancer	0.934492	1500
Pathway5428	grb2 events in egfr signaling	0.945243	4000
Pathway5424	egfr interacts with phospholipase c-gamma	0.934492	7500
Pathway2734	gpvi-mediated activation cascade	0.934492	7000
Pathway3648	regulation of beta-cell development	0.934492	6500
Pathway3649	regulation of gene expression in early pancreatic precursor cells	0.934492	600
Pathway3130	formation of annular gap junctions	0.934492	9500
Pathway6453	hydroxycarboxylic acid-binding receptors	0.99925	9000
Pathway3134	regulation of gap junction activity	0.99725	9500
Pathway3135	c-src mediated regulation of cx43 function and closure of gap junctions	0.99725	9500
Pathway3489	signaling by robo receptor	0.934492	9000
Pathway3484	role of second messengers in netrin-1 signaling	0.99925	11000
Pathway4221	activation of kainate receptors upon glutamate binding	0.934492	1000
Pathway5397	dna methylation	0.970621	1500
Pathway5390	norc negatively regulates rrna expression	0.979372	1500
Pathway5552	pi-3k cascade:fgfr2	0.934492	9500
Pathway8874	pyrimidine metabolism	0.934492	100
Pathway8875	pyrimidine biosynthesis	0.989499	5000
Pathway5559	negative regulation of fgfr2 signaling	0.991999	2000
Pathway2356	interleukin-6 signaling	0.95687	7000
Pathway3737	mitochondrial abc transporters	0.934492	3000
Pathway5774	ngf signalling via trka from the plasma membrane	0.934492	9500
Pathway5775	activation of trka receptors	0.934492	7000
Pathway5776	trka activation by ngf	0.934492	1000
Pathway8451	synthesis of pips at the golgi membrane	0.934492	3500
Pathway5168	cytosolic trna aminoacylation	0.997125	8000
Pathway5371	epigenetic regulation of gene expression	0.934492	3500
Pathway5372	prc2 methylates histones and dna	0.960995	6500
Pathway4175	postsynaptic nicotinic acetylcholine receptors	0.934492	1500
Pathway4176	highly calcium permeable postsynaptic nicotinic acetylcholine receptors	0.934492	4500
Pathway1410	ctla4 inhibitory signaling	0.934492	8000
Pathway4172	highly sodium permeable acetylcholine nicotinic receptors	0.95637	6000
Pathway4179	glutamate binding, activation of ampa receptors and synaptic plasticity	0.934492	9500
Pathway1418	pd-1 signaling	0.934492	5000
Pathway6997	degradation of gli1 by the proteasome	0.991999	2500
Pathway6991	degradation of gli2 by the proteasome	0.941118	2500
Pathway1700	toll like receptor 4 (tlr4) cascade	1	11000
Pathway1702	transfer of lps from lbp carrier to cd14	1	11000
Pathway8447	pi metabolism	0.934492	7500
Pathway1254	regulation of the fanconi anemia pathway	0.972122	4000
Pathway1259	mismatch repair (mmr) directed by msh2:msh6 (mutsalpha)	0.993999	9000
Pathway1258	mmr	0.993999	9000
Pathway1079	resolution of ap sites via the multiple-nucleotide patch replacement pathway	0.989749	8500
Pathway4778	mitochondrial translation initiation	0.999375	600
Pathway4777	mitochondrial translation	0.9995	11000
Pathway5510	spry regulation of fgf signaling	0.99725	10000
Pathway127	signaling by fgfr3 mutants	0.938867	3500
Pathway126	signaling by fgfr3 in disease	0.938867	3500
Pathway2560	dna damage-telomere stress induced senescence	0.934492	2500
Pathway1890	negative regulators of rig-i-mda5 signaling	0.941118	5500
Pathway8605	synthesis of lipoxins (lx)	0.964996	7000
Pathway4296	p53-independent g1-s dna damage checkpoint	0.965371	4000
Pathway129	signaling by activated point mutants of fgfr3	0.973622	700
Pathway128	fgfr3 mutant receptor activation	0.973622	700
Pathway4595	condensation of prometaphase chromosomes	0.934492	4000
Pathway7484	metabolism of angiotensinogen to angiotensins	0.934492	100
Pathway4601	mitotic metaphase-anaphase transition	0.934492	700
Pathway4600	mitotic metaphase and anaphase	0.934492	5500
Pathway4604	separation of sister chromatids	0.934492	5500
Pathway4351	cyclin d associated events in g1	0.965871	2000
Pathway4350	g1 phase	0.965871	2000
Pathway8116	alpha-oxidation of phytanate	0.982373	5500
Pathway3819	proton-coupled neutral amino acid transporters	1	100
Pathway3810	organic anion transporters	0.991999	2000
Pathway1679	irak1 recruits ikk complex upon tlr7-8 or 9 stimulation	0.934492	4000
Pathway7557	xbp1(s) activates chaperone genes	0.959995	8500
Pathway9467	abacavir transport and metabolism	0.998625	9500
Pathway9460	erythrocytes take up oxygen and release carbon dioxide	0.934492	4000
Pathway7550	ire1alpha activates chaperones	0.959995	8500
Pathway4287	autodegradation of the e3 ubiquitin ligase cop1	0.95687	2500
Pathway4285	stabilization of p53	0.968496	2500
Pathway4284	p53-dependent g1 dna damage response	0.949619	2500
Pathway9468	abacavir transmembrane transport	0.968121	9000
Pathway4282	g1-s dna damage checkpoints	0.96237	2500
Pathway1677	traf6 mediated induction of nfkb and map kinases upon tlr7-8 or 9 activation	1	4000
Pathway4280	cell cycle	0.999125	8500
Pathway781	viral mrna translation	1	800
Pathway6606	signaling by wnt	0.934492	4000
Pathway6600	egfr transactivation by gastrin	0.934492	4000
Pathway785	viral rnp complexes in the host cell nucleus	1	100
Pathway784	export of viral ribonucleoproteins from nucleus	1	100
Pathway789	nep-ns2 interacts with the cellular export machinery	1	100
Pathway3255	activation of bim and translocation to mitochondria	1	5500
Pathway3258	activation of bmf and translocation to mitochondria	0.999375	6500
Pathway307	hh mutants that don't undergo autocatalytic processing are degraded by erad	0.934492	2500
Pathway306	hh mutants abrogate ligand secretion	0.934492	2500
Pathway304	wnt ligand secretion is abrogated by the porcn inhibitor lgk974	1	100
Pathway302	xav939 inhibits tankyrase, stabilizing axin	0.99975	9500
Pathway300	rnf mutants show enhanced wnt signaling and proliferation	0.934492	1000
Pathway3922	organic anion transport	0.934492	900
Pathway6733	asymmetric localization of pcp proteins	0.934492	2500
Pathway8024	beta oxidation of myristoyl-coa to lauroyl-coa	1	100
Pathway3926	transport of vitamins, nucleosides, and related molecules	0.934492	9000
Pathway499	defective ext1 causes exostoses 1, trps2 and chds	0.944868	1500
Pathway497	defective chst6 causes mcdc1	0.934492	700
Pathway495	defective b4galt1 causes b4galt1-cdg (cdg-2d)	0.934492	4500
Pathway3928	transport of nucleosides and free purine and pyrimidine bases across the plasma membrane	0.934492	3500
Pathway493	defective chst14 causes eds, musculocontractural type	0.987623	6000
Pathway9516	amino acid and oligopeptide slc transporters	0.934492	300
Pathway7621	metabolism	0.934492	11000
Pathway877	mtb iron assimilation by chelation	1	100
Pathway6514	g alpha (i) signalling events	0.934492	1500
Pathway2039	dap12 signaling	0.934492	9500
Pathway4143	degradation of gaba	1	100
Pathway4410	dna replication initiation	0.997375	4000
Pathway4821	bbsome-mediated cargo-targeting to cilium	0.994249	8000
Pathway4827	trafficking of myristoylated proteins to the cilium	0.984248	9000
Pathway273	apc truncation mutants have impaired axin binding	0.934492	5500
Pathway271	apc truncation mutants are not k63 polyubiquitinated	0.934492	2500
Pathway270	truncated apc mutants destabilize the destruction complex	0.934492	5500
Pathway275	axin mutants destabilize the destruction complex, activating wnt signaling	0.934492	5500
Pathway278	axin missense mutants destabilize the destruction complex	0.934492	5500
Pathway8336	acyl chain remodeling of dag and tag	0.934492	8000
Pathway5417	signaling pathways	0.934492	5500
Pathway5418	signaling by egfr	0.934492	9500
Pathway6466	free fatty acid receptors	0.934492	300
Pathway6460	lysosphingolipid and lpa receptors	0.973872	5500
Pathway6463	opsins	0.934492	1000
Pathway5565	fgfr3b ligand binding and activation	0.954119	3500
Pathway5564	fgfr3 ligand binding and activation	0.973622	700
Pathway5563	signaling by fgfr3	0.934492	9500
Pathway2619	glucocorticoid biosynthesis	0.934492	700
Pathway2341	regulation of signaling by cbl	0.934492	6500
Pathway5568	fgfr3c ligand binding and activation	0.973622	700
Pathway2610	pregnenolone biosynthesis	0.934492	5500
Pathway3747	transport of inorganic cations-anions and amino acids-oligopeptides	0.934492	2000
Pathway3746	slc-mediated transmembrane transport	0.934492	3500
Pathway4746	activation of ppargc1a (pgc-1alpha) by phosphorylation	0.934492	500
Pathway3748	bicarbonate transporters	0.951744	2000
Pathway5966	regulation of kit signaling	0.934492	4500
Pathway2296	interleukin-2 signaling	0.934492	4000
Pathway467	defective slc35d1 causes schneckenbecken dysplasia (schbckd)	1	100
Pathway8599	synthesis of 12-eicosatetraenoic acid derivatives	0.941618	9000
Pathway5740	p75ntr recruits signalling complexes	0.989124	3500
Pathway8594	synthesis of 15-eicosatetraenoic acid derivatives	0.951744	2000
Pathway8591	synthesis of 5-eicosatetraenoic acids	0.968121	9000
Pathway5982	shc1 events in erbb2 signaling	0.934492	4000
Pathway5987	grb2 events in erbb2 signaling	0.949369	4000
Pathway7835	inositol phosphate metabolism	0.934492	7000
Pathway9263	sulfide oxidation to sulfate	0.998875	3500
Pathway7836	synthesis of ip3 and ip4 in the cytosol	0.934492	7500
Pathway2505	regulation of hsf1-mediated heat shock response	0.970496	3000
Pathway9269	melanin biosynthesis	0.964996	7000
Pathway5344	eukaryotic translation elongation	1	800
Pathway5347	peptide chain elongation	1	800
Pathway7904	synthesis of ip2, ip, and ins in the cytosol	0.934492	6500
Pathway3024	pkmts methylate histone lysines	0.934492	6500
Pathway6505	gpcr downstream signaling	0.934492	7000
Pathway686	interactions of vpr with host cellular proteins	0.934492	9000
Pathway9076	amino acid synthesis and interconversion (transamination)	0.934492	9500
Pathway9075	amino acid and derivative metabolism	0.978747	11000
Pathway1243	gap-filling dna repair synthesis and ligation in tc-ner	0.986123	8500
Pathway1712	myd88:mal cascade initiated on plasma membrane	1	4000
Pathway1711	activated tlr4 signalling	1	11000
Pathway1249	fanconi anemia pathway	0.989624	5000
Pathway1069	apex1-independent resolution of ap sites via the single nucleotide replacement pathway	0.934492	8000
Pathway1061	resolution of ap sites via the single-nucleotide replacement pathway	0.941118	8500
Pathway1062	abasic sugar-phosphate removal via the single-nucleotide replacement pathway	0.972497	8500
Pathway8618	synthesis of epoxy (eet) and dihydroxyeicosatrienoic acids (dhet)	0.934492	2500
Pathway8614	synthesis of (16-20)-hydroxyeicosatetraenoic acids (hete)	0.934492	2500
Pathway1887	traf6 mediated nf-kb activation	0.986873	8500
Pathway8611	synthesis of hepoxilins (hx) and trioxilins (trx)	0.982373	5500
Pathway6870	the retinoid cycle in cones (daylight vision)	0.989499	5000
Pathway4168	presynaptic nicotinic acetylcholine receptors	0.95637	6000
Pathway9184	metabolism of polyamines	0.99925	9000
Pathway1403	cd28 dependent vav1 pathway	0.934492	6500
Pathway4160	neurotransmitter uptake and metabolism in glial cells	0.934492	6500
Pathway4161	astrocytic glutamate-glutamine uptake and metabolism	0.934492	6500
Pathway4166	acetylcholine binding and downstream events	0.934492	1500
Pathway4167	activation of nicotinic acetylcholine receptors	0.934492	1500
Pathway4165	neurotransmitter receptor binding and downstream transmission in the postsynaptic cell	0.934492	1500
Pathway9570	fibronectin matrix formation	0.934492	8000
Pathway4584	mitotic prometaphase	0.934492	5500
Pathway4586	resolution of sister chromatid cohesion	0.934492	5500
Pathway7127	nephrin interactions	0.934492	5500
Pathway1648	ikk complex recruitment mediated by rip1	0.99825	4000
Pathway7120	dscam interactions	0.934492	6000
Pathway4613	nuclear envelope reassembly	0.934492	4500
Pathway4614	initiation of nuclear envelope reformation	0.934492	4500
Pathway4618	cell division	0.966371	700
Pathway9453	erythrocytes take up carbon dioxide and release oxygen	0.934492	4000
Pathway9452	o2-co2 exchange in erythrocytes	0.934492	4000
Pathway9489	cytosolic iron-sulfur cluster assembly	0.994374	8000
Pathway4299	ubiquitin mediated degradation of phosphorylated cdc25a	0.965371	4000
Pathway1666	myd88 dependent cascade initiated on endosome	1	4000
Pathway1664	toll like receptor 7-8 (tlr7-8) cascade	1	4000
Pathway4297	p53-independent dna damage response	0.965371	4000
Pathway1662	toll like receptor 5 (tlr5) cascade	0.99975	4000
Pathway4293	transcriptional activation of p53 responsive genes	0.934492	2000
Pathway3249	activation of puma and translocation to mitochondria	0.973997	2000
Pathway3243	activation of noxa and translocation to mitochondria	0.973997	2000
Pathway7233	gamma carboxylation, hypusine formation and arylsulfatase activation	0.934492	100
Pathway7232	post-translational protein modification	0.934492	9500
Pathway4414	orc1 removal from chromatin	0.982373	7000
Pathway7236	gamma-carboxylation of protein precursors	0.934492	8500
Pathway7234	gamma-carboxylation, transport, and amino-terminal cleavage of proteins	0.934492	8500
Pathway661	assembly of the hiv virion	0.982373	9500
Pathway662	synthesis and processing of gag, gagpol polyproteins	0.992874	1500
Pathway4907	transcription	0.980123	11000
Pathway664	membrane binding and targetting of gag proteins	0.992874	1500
Pathway669	synthesis and processing of env and vpu	0.934492	2500
Pathway4908	rna polymerase ii transcription	0.969746	11000
Pathway4909	rna polymerase ii pre-transcription events	0.934492	11000
Pathway8034	beta oxidation of decanoyl-coa to octanoyl-coa-coa	1	11000
Pathway463	defective mat1a causes methionine adenosyltransferase deficiency (matd)	1	100
Pathway6724	pcp-ce pathway	0.934492	3500
Pathway461	defective maoa causes brunner syndrome (bruns)	0.987123	6000
Pathway6723	beta-catenin independent wnt signaling	0.934492	3500
Pathway465	defective acth causes obesity and pro-opiomelanocortinin deficiency (pomcd)	0.934492	100
Pathway9525	collagen formation	0.934492	500
Pathway9524	extracellular matrix organization	0.934492	8500
Pathway469	defective tpmt causes thiopurine s-methyltransferase deficiency (tpmt deficiency)	1	100
Pathway8039	beta oxidation of octanoyl-coa to hexanoyl-coa	1	11000
Pathway6506	g alpha (s) signalling events	0.934492	6000
Pathway6055	signaling by rho gtpases	0.934492	900
Pathway6056	rho gtpase cycle	0.934492	1000
Pathway681	budding and maturation of hiv virion	0.986998	9500
Pathway6050	downregulation of erbb4 signaling	1	9000
Pathway687	vpr-mediated induction of apoptosis by mitochondrial outer membrane permeabilization	1	100
Pathway685	host interactions of hiv factors	0.934492	9000
Pathway7055	tnfr1-mediated proapoptotic signaling	0.934492	1000
Pathway7050	tnf signaling	0.934492	1500
Pathway6292	notch2 activation and transmission of signal to the nucleus	0.934492	5500
Pathway7059	trail signaling	0.985873	2500
Pathway6291	signaling by notch2	0.934492	5500
Pathway4836	arl13b-mediated ciliary trafficking of inpp5e	1	6000
Pathway6618	degradation of beta-catenin by the destruction complex	0.934492	5500
Pathway8326	glycerophospholipid biosynthesis	0.934492	10000
Pathway200	signaling by notch1 hd domain mutants in cancer	0.934492	200
Pathway201	constitutive signaling by notch1 hd domain mutants	0.934492	200
Pathway8327	synthesis of pa	0.970121	10000
Pathway8324	metabolism of steroid hormones and vitamin d	0.934492	4500
Pathway8325	phospholipid metabolism	0.934492	7500
Pathway208	signaling by notch1 pest domain mutants in cancer	0.971246	5500
Pathway209	constitutive signaling by notch1 pest domain mutants	0.971246	5500

## Sheet: E2_0.01nM_2h_up_rea
row ID	Name	E-Value	NumGenes
Pathway5406	dna replication	0.986123	11000
Pathway5407	3' -utr-mediated translational regulation	0.901613	13000
Pathway50	signaling by overexpressed wild-type egfr in cancer	0.991124	7500
Pathway51	inhibition of signaling by overexpressed egfr	0.991124	7500
Pathway2970	kinesins	0.95862	10000
Pathway54	signaling by fgfr in disease	0.886361	4500
Pathway55	signaling by fgfr1 in disease	0.886361	6500
Pathway56	signaling by fgfr1 mutants	0.886361	6500
Pathway57	fgfr1 mutant receptor activation	0.886361	6500
Pathway3112	gap junction assembly	0.998875	13000
Pathway3113	transport of connexins along the secretory pathway	0.99975	12000
Pathway3110	gap junction trafficking and regulation	0.99725	2500
Pathway3111	gap junction trafficking	0.994374	2500
Pathway3116	oligomerization of connexins into connexons	0.99975	12000
Pathway2191	cd209 (dc-sign) signaling	0.886361	5500
Pathway6478	class b-2 (secretin family receptors)	0.949369	2500
Pathway6479	calcitonin-like ligand receptors	0.886361	3500
Pathway6182	downregulation of tgf-beta receptor signaling	0.886361	8000
Pathway2757	integrin alphaiib beta3 signaling	0.886361	600
Pathway518	defective dpagt1 causes dpagt1-cdg (cdg-1j) and cmsta2	1	100
Pathway2756	platelet aggregation (plug formation)	0.886361	2000
Pathway512	defective alg12 causes alg12-cdg (cdg-1g)	1	100
Pathway510	defective mpdu1 causes mpdu1-cdg (cdg-1f)	0.973997	5500
Pathway516	defective alg2 causes alg2-cdg (cdg-1i)	0.886361	2500
Pathway514	defective alg8 causes alg8-cdg (cdg-1h)	0.973997	5500
Pathway5572	frs-mediated fgfr3 signaling	0.886361	5500
Pathway1032	cleavage of the damaged pyrimidine	0.976122	7500
Pathway8851	purine salvage	0.991749	1000
Pathway2376	interleukin-7 signaling	0.917615	11000
Pathway9308	sterols are 12-hydroxylated by cyp8b1	1	13000
Pathway3756	sodium-proton exchangers	0.886361	2000
Pathway3752	sodium-calcium exchangers	0.945868	2500
Pathway6910	signaling by retinoic acid	0.891861	400
Pathway5976	signaling by erbb2	0.507688	6500
Pathway5758	p75ntr regulates axonogenesis	0.997375	9500
Pathway5759	axonal growth stimulation	0.985623	6500
Pathway5755	ceramide signalling	0.985623	6500
Pathway5750	nf-kb is activated and signals survival	0.891861	11000
Pathway6573	g-protein mediated events	0.886361	6500
Pathway5992	pi3k events in erbb2 signaling	0.177522	5000
Pathway7825	cs-ds degradation	0.971371	7000
Pathway2575	senescence-associated secretory phenotype (sasp)	0.886361	7500
Pathway9214	catecholamine biosynthesis	0.967871	5000
Pathway9213	amine-derived hormones	0.547443	3000
Pathway2572	formation of senescence-associated heterochromatin foci (sahf)	0.925116	5000
Pathway5190	mitochondrial trna aminoacylation	0.945743	12000
Pathway5355	eukaryotic translation termination	0.949244	13000
Pathway7916	lipid and lipoprotein metabolism	0.999125	1500
Pathway7917	digestion of dietary lipid	0.992874	3500
Pathway9321	cyp2e1 reactions	0.886361	500
Pathway5359	non-coding rna metabolism	0.96237	11000
Pathway9068	molybdenum cofactor biosynthesis	0.904738	8000
Pathway3337	activation of dna fragmentation factor	0.925116	5000
Pathway1278	traf6 mediated induction of proinflammatory cytokines	0.177522	6500
Pathway4026	ligand-gated ion channel transport	0.99925	13000
Pathway1509	antigen processing-cross presentation	0.886361	5000
Pathway1051	displacement of dna glycosylase by apex1	0.886361	10000
Pathway1050	resolution of abasic sites (ap sites)	0.972497	300
Pathway1872	nf-kb activation through fadd-rip-1 pathway mediated by caspase-8 and -10	0.886361	9500
Pathway8623	sphingolipid de novo biosynthesis	0.96237	1500
Pathway8622	sphingolipid metabolism	0.912989	12000
Pathway1878	traf6 mediated irf7 activation	0.95687	5000
Pathway6883	the phototransduction cascade	0.987623	6500
Pathway1188	presynaptic phase of homologous dna pairing and strand exchange	0.886361	4500
Pathway1187	homologous dna pairing and strand exchange	0.886361	4500
Pathway1184	processing of dna double-strand break ends	0.926991	4500
Pathway9192	interconversion of polyamines	0.987623	9500
Pathway1477	negative regulation of the pi3k-akt network	0.886361	5500
Pathway4116	glutamate neurotransmitter release cycle	0.886361	2500
Pathway1472	akt phosphorylates targets in the nucleus	0.886361	8500
Pathway4625	m-g1 transition	0.963245	11000
Pathway4627	assembly of the pre-replicative complex	0.937617	2500
Pathway4626	dna replication pre-initiation	0.963245	11000
Pathway4332	inhibition of the proteolytic activity of apc-c required for the onset of anaphase by mitotic spindle checkpoint components	0.895987	9500
Pathway4622	cohesin loading onto chromatin	0.886361	7500
Pathway4628	assembly of the orc complex at the origin of replication	0.994499	7500
Pathway4339	g0 and early g1	0.994249	7500
Pathway4338	mitotic g1-g1-s phases	0.886361	11000
Pathway1987	regulation of actin dynamics for phagocytic cup formation	0.892112	900
Pathway8136	beta-oxidation of very long chain fatty acids	0.886361	7000
Pathway9448	electron transport from nadph to ferredoxin	0.987623	9500
Pathway1980	fcgr activation	0.886361	4500
Pathway9445	mitochondrial iron-sulfur cluster biogenesis	0.886361	9500
Pathway1695	toll like receptor 9 (tlr9) cascade	0.177522	6500
Pathway9685	collagen degradation	0.894612	100
Pathway9472	abacavir metabolism	0.886361	400
Pathway5571	downstream signaling of activated fgfr3	0.177522	5500
Pathway3238	activation of bad and translocation to mitochondria	0.886361	6000
Pathway3237	activation of bh3-only proteins	0.886361	900
Pathway3231	intrinsic pathway for apoptosis	0.886361	4000
Pathway7222	post-chaperonin tubulin folding pathway	0.886361	300
Pathway4931	rna polymerase ii transcription initiation and promoter clearance	0.987498	11000
Pathway4933	rna polymerase ii transcription initiation	0.987498	11000
Pathway4247	potassium channels	0.997375	700
Pathway4246	gaba a (rho) receptor activation	0.993999	8000
Pathway4937	rna polymerase ii promoter escape	0.987498	11000
Pathway4244	inhibition of voltage gated ca2+ channels via gbeta-gamma subunits	0.987873	2500
Pathway471	defective ugt1a1 causes hyperbilirubinemia	0.945243	4000
Pathway3904	rhesus glycoproteins mediate ammonium transport.	1	12000
Pathway473	defective ugt1a4 causes hyperbilirubinemia	0.945243	4000
Pathway475	abnormal conversion of 2-oxoglutarate to 2-hydroxyglutarate	1	100
Pathway477	diseases of glycosylation	0.976622	7500
Pathway5021	mitochondrial transcription termination	1	100
Pathway479	defective slc26a2 causes chondrodysplasias	0.886361	1000
Pathway478	diseases associated with glycosaminoglycan metabolism	0.995749	13000
Pathway6063	rho gtpases activate rocks	0.886361	6000
Pathway6062	rho gtpase effectors	0.886361	8000
Pathway6066	rho gtpases activate paks	0.886361	6000
Pathway690	vpr-mediated nuclear import of pics	0.92224	4500
Pathway693	interactions of rev with host cellular proteins	0.908239	4500
Pathway694	nuclear import of rev protein	0.886361	4500
Pathway7044	fasl- cd95l signaling	0.886361	7500
Pathway7043	death receptor signalling	0.886361	12000
Pathway3349	stimulation of the cell death response by pak-2p34	0.886361	2000
Pathway2987	chromatin organization	0.886361	4000
Pathway4809	cargo trafficking to the periciliary membrane	0.992374	13000
Pathway2988	chromatin modifying enzymes	0.886361	4000
Pathway2989	hats acetylate histones	0.886361	10000
Pathway8316	recycling of bile acids and salts	0.886361	500
Pathway6405	dopamine receptors	0.980123	3500
Pathway6402	adrenoceptors	0.886361	2000
Pathway3161	binding and uptake of ligands by scavenger receptors	0.992999	500
Pathway6408	histamine receptors	0.9975	6000
Pathway508	defective alg3 causes alg3-cdg (cdg-1d)	0.904738	3000
Pathway337	mps i - hurler syndrome	1	100
Pathway502	defective ext2 causes exostoses 2	0.990999	2500
Pathway505	diseases associated with n-glycosylation of proteins	0.886361	10000
Pathway851	tolerance by mtb to nitric oxide produced by macrophages	0.886361	2000
Pathway850	response of mtb to phagocytosis	0.886361	3500
Pathway5506	negative regulation of fgfr1 signaling	0.886361	300
Pathway8823	the fatty acid cycling model	0.886361	900
Pathway8822	mitochondrial uncoupling proteins	0.886361	900
Pathway3769	sodium-coupled phosphate cotransporters	0.988124	2000
Pathway6313	signaling by notch3	0.984123	12000
Pathway3765	multifunctional anion exchangers	0.886361	1000
Pathway7648	gluconeogenesis	0.886361	200
Pathway4439	processive synthesis on the lagging strand	0.990374	5000
Pathway6080	activated pkn1 stimulates transcription of ar (androgen receptor) regulated genes klk2 and klk3	0.886361	1500
Pathway3565	nrcam interactions	0.886361	7000
Pathway5213	deadenylation of mrna	0.886361	3500
Pathway5212	deadenylation-dependent mrna decay	0.886361	6500
Pathway5217	mrna decay by 3' to 5' exoribonuclease	0.886361	6500
Pathway7853	synthesis of ips in the nucleus	0.886361	3000
Pathway9200	methionine salvage pathway	0.983373	9500
Pathway649	rev-mediated nuclear export of hiv rna	0.92374	4000
Pathway9208	regulation of ornithine decarboxylase (odc)	0.886361	11000
Pathway5698	insulin receptor recycling	0.967621	8000
Pathway5690	signal attenuation	0.886361	1500
Pathway4680	apc-c:cdh1 mediated degradation of cdc20 and other apc-c:cdh1 targeted proteins in late mitosis-early g1	0.91699	5000
Pathway8957	metabolism of vitamins and cofactors	0.886361	5000
Pathway8486	synthesis of pips at the early endosome membrane	0.886361	800
Pathway8959	vitamin c (ascorbate) metabolism	0.930991	5000
Pathway8958	metabolism of water-soluble vitamins and cofactors	0.886361	5000
Pathway5327	gtp hydrolysis and joining of the 60s ribosomal subunit	0.900113	13000
Pathway9339	eicosanoids	0.993999	9500
Pathway5324	ribosomal scanning and start codon recognition	0.897362	12000
Pathway5321	translation initiation complex formation	0.903738	12000
Pathway2411	prolactin receptor signaling	0.886361	300
Pathway9334	fatty acids	0.886361	9500
Pathway4651	scf-beta-trcp mediated degradation of emi1	0.886361	11000
Pathway5039	transcriptional activity of smad2-smad3:smad4 heterotrimer	0.886361	500
Pathway5033	yap1- and wwtr1 (taz)-stimulated gene expression	0.886361	6500
Pathway5030	nuclear receptor transcription pathway	0.886361	12000
Pathway7985	fatty acid, triacylglycerol, and ketone body metabolism	0.886361	7000
Pathway1510	cross-presentation of particulate exogenous antigens (phagosomes)	0.886361	4000
Pathway4031	stimuli-sensing channels	0.935242	1000
Pathway4744	organelle biogenesis and maintenance	0.991749	12000
Pathway4745	mitochondrial biogenesis	0.947243	5000
Pathway9358	biogenic amines are oxidatively deaminated to aldehydes by maoa and maob	1	100
Pathway1517	er-phagosome pathway	0.886361	5000
Pathway4749	transcriptional activation of mitochondrial biogenesis	0.915114	4500
Pathway1863	traf3-dependent irf activation pathway	0.886361	9500
Pathway7820	dermatan sulfate biosynthesis	0.964996	1500
Pathway6892	inactivation, recovery and regulation of the phototransduction cascade	0.993999	6500
Pathway1199	resolution of d-loop structures	0.999125	12000
Pathway1193	assembly of the rad51-ssdna nucleoprotein complex	0.898112	4500
Pathway4105	neurotransmitter release cycle	0.886361	2000
Pathway4106	norepinephrine neurotransmitter release cycle	0.886361	11000
Pathway1460	pip3 activates akt signaling	0.177522	5000
Pathway4101	transmission across chemical synapses	0.990374	2500
Pathway4102	depolarization of the presynaptic terminal triggers the opening of calcium channels	0.967871	2500
Pathway7452	mitochondrial protein import	0.984498	13000
Pathway7103	type i hemidesmosome assembly	0.886361	1500
Pathway1457	activation of ras in b cells	0.886361	1000
Pathway4636	cdt1 association with the cdc6:orc:origin complex	0.982998	11000
Pathway4634	cdc6 association with the orc:origin complex	0.987498	7500
Pathway4325	mitotic spindle checkpoint	0.895987	9500
Pathway4326	amplification of signal from the kinetochores	0.987748	7000
Pathway4327	amplification of signal from unattached kinetochores via a mad2 inhibitory signal	0.987748	7000
Pathway869	cell redox homeostasis	0.886361	3500
Pathway8124	beta-oxidation of pristanoyl-coa	0.886361	500
Pathway3825	hexose uptake	0.886361	4000
Pathway3820	proton-oligonucleotide cotransporters	1	13000
Pathway3829	glucose transport	0.886361	4000
Pathway1684	irak2 mediated activation of tak1 complex upon tlr7-8 or 9 stimulation	0.886361	2000
Pathway1689	traf6 mediated irf7 activation in tlr7-8 or 9 signaling	0.95662	6500
Pathway3222	ligand-independent caspase activation via dcc	0.886361	600
Pathway4258	potassium transport channels	0.987748	7000
Pathway7216	folding of actin by cct-tric	0.965371	800
Pathway7210	prefoldin mediated transfer of substrate to cct-tric	0.894362	12000
Pathway7213	formation of tubulin folding intermediates by cct-tric	0.945743	12000
Pathway4925	rna polymerase ii transcription pre-initiation and promoter opening	0.987498	11000
Pathway7219	association of tric-cct with target proteins during biosynthesis	0.890986	11000
Pathway4255	inwardly rectifying k+ channels	0.987873	2500
Pathway4256	g protein gated potassium channels	0.987873	2500
Pathway4257	activation of g protein gated potassium channels	0.987873	2500
Pathway8018	mitochondrial fatty acid beta-oxidation of saturated fatty acids	1	10000
Pathway8019	beta oxidation of palmitoyl-coa to myristoyl-coa	0.998125	8500
Pathway3912	organic cation transport	0.886361	7000
Pathway8017	mitochondrial fatty acid beta-oxidation	0.980873	6500
Pathway3911	organic cation-anion-zwitterion transport	0.886361	7000
Pathway8012	import of palmitoyl-coa into the mitochondrial matrix	0.975747	8500
Pathway7691	glycogen breakdown (glycogenolysis)	0.886361	8000
Pathway445	defective cyp4f22 causes ichthyosis, congenital, autosomal recessive 5 (arci5)	0.993999	8000
Pathway194	constitutive signaling by notch1 t(7;9)(notch1:m1580_k2555) translocation mutant	0.997375	12000
Pathway447	defective tbxas1 causes ghosal hematodiaphyseal dysplasia (ghdd)	1	100
Pathway192	signaling by notch1 in cancer	0.886361	200
Pathway193	signaling by notch1 t(7;9)(notch1:m1580_k2555) translocation mutant	0.997375	12000
Pathway190	pten loss of function in cancer	0.95712	2500
Pathway443	defective cyp2u1 causes spastic paraplegia 56, autosomal recessive (spg56)	0.991124	7500
Pathway449	defective cyp7b1 causes spastic paraplegia 5a, autosomal recessive (spg5a) and congenital bile acid synthesis defect 3 (cbas3)	1	100
Pathway6076	rho gtpases activate pkns	0.886361	4500
Pathway1147	reversal of alkylation damage by dna dioxygenases	0.886361	7500
Pathway7077	nectin-necl trans heterodimerization	0.903488	7000
Pathway6274	notch1 intracellular domain regulates transcription	0.886361	200
Pathway4317	activation of atr in response to replication stress	0.99675	9000
Pathway3357	regulation of apoptosis	0.886361	11000
Pathway3358	regulation of activated pak-2p34 by proteasome mediated degradation	0.886361	11000
Pathway4640	regulation of mitotic cell cycle	0.886361	11000
Pathway4810	vxpx cargo-targeting to cilium	0.967746	3500
Pathway998	base excision repair	0.972497	300
Pathway999	base-excision repair, ap site formation	0.930991	5000
Pathway997	dna repair	0.886361	11000
Pathway8301	synthesis of bile acids and bile salts via 27-hydroxycholesterol	0.924241	400
Pathway4724	packaging of telomere ends	0.886361	2500
Pathway6673	deactivation of the beta-catenin transactivating complex	0.886361	6500
Pathway2772	p130cas linkage to mapk signaling for integrins	0.984123	12000
Pathway4727	meiosis	0.532567	8000
Pathway32	constitutive signaling by egfrviii	0.937367	1500
Pathway31	signaling by egfrviii in cancer	0.937367	1500
Pathway3175	scavenging by class a receptors	0.998875	3000
Pathway6417	hormone ligand-binding receptors	0.971496	5000
Pathway6412	serotonin receptors	0.886361	8500
Pathway2174	clec7a-inflammasome pathway	0.960245	4000
Pathway2179	dectin-2 family	0.946868	1000
Pathway2889	cell surface interactions at the vascular wall	0.886361	2500
Pathway538	infectious disease	0.886361	13000
Pathway539	hiv infection	0.896112	13000
Pathway534	defective man1b1 causes mrt15	0.945243	4000
Pathway536	defective alg14 causes congenital myasthenic syndrome (alg14-cms)	0.904738	3000
Pathway530	defective mogs causes mogs-cdg (cdg-2b)	0.999125	10000
Pathway8834	purine ribonucleoside monophosphate biosynthesis	0.908239	8500
Pathway542	binding and entry of hiv virion	1	11000
Pathway8830	the proton buffering model	0.886361	900
Pathway8832	nucleotide metabolism	0.991999	4500
Pathway8833	purine metabolism	0.986498	400
Pathway3774	amino acid transport across the plasma membrane	0.933617	3000
Pathway6303	notch2 intracellular domain regulates transcription	0.908239	8500
Pathway3770	type ii na+-pi cotransporters	1	8000
Pathway2087	fc epsilon receptor (fceri) signaling	0.303788	5000
Pathway2080	cam-pde 1 activation	0.988874	4500
Pathway3570	eph-ephrin signaling	0.899987	2000
Pathway6096	rho gtpases activate cit	0.96112	9000
Pathway3577	epha-mediated growth cone collapse	0.886361	6500
Pathway437	defective cyp27a1 causes cerebrotendinous xanthomatosis (ctx)	0.993999	8000
Pathway9238	glyoxylate metabolism	0.937367	7500
Pathway3212	dimerization of procaspase-8	0.914989	9500
Pathway9230	regulation of thyroid hormone activity	0.886361	2000
Pathway9233	serotonin and melatonin biosynthesis	0.886361	5500
Pathway2220	regulation of ifna signaling	0.886361	3000
Pathway2226	interferon gamma signaling	0.968996	4000
Pathway2791	arachidonate production from dag	0.99975	12000
Pathway2797	disinhibition of snare formation	0.934867	9500
Pathway2795	response to elevated platelet cytosolic ca2+	0.924366	6000
Pathway5687	sos-mediated signalling	0.886361	1000
Pathway9804	fertilization	0.886361	800
Pathway5682	regulation of rheb gtpase activity by ampk	0.886361	11000
Pathway5683	activation of pkb	0.985998	11000
Pathway8499	synthesis of pips at the late endosome membrane	0.886361	7500
Pathway8944	phosphate bond hydrolysis by nudt proteins	1	11000
Pathway5334	l13a-mediated translational silencing of ceruloplasmin expression	0.901613	13000
Pathway9309	xenobiotics	0.886361	6500
Pathway5331	recycling of eif2:gdp	0.941493	11000
Pathway9305	cytochrome p450 - arranged by substrate type	0.886361	500
Pathway9304	phase 1 - functionalization of compounds	0.886361	500
Pathway9306	endogenous sterols	0.950619	400
Pathway5338	srp-dependent cotranslational protein targeting to membrane	0.906363	13000
Pathway9303	biological oxidations	0.886361	500
Pathway7915	metabolism of lipids and lipoproteins	0.886361	9500
Pathway6450	adenosine p1 receptors	0.886361	100
Pathway9049	metabolism of folate and pterines	0.886361	7000
Pathway9045	nicotinamide salvaging	0.983873	5000
Pathway5028	notch-hlh transcription pathway	0.980123	11000
Pathway1218	dna damage recognition in gg-ner	0.886361	1500
Pathway1217	global genomic ner (gg-ner)	0.941118	2000
Pathway1216	nucleotide excision repair	0.981498	12000
Pathway5023	gene expression	0.0536317	12000
Pathway5024	generic transcription pathway	0.303788	11000
Pathway1211	processing of dna ends prior to end rejoining	0.9975	6000
Pathway4000	transferrin endocytosis and recycling	0.972622	9000
Pathway1523	endosomal-vacuolar pathway	0.886361	4000
Pathway1528	cross-presentation of soluble exogenous antigens (endosomes)	0.886361	11000
Pathway1853	advanced glycosylation endproduct receptor signaling	0.95862	5000
Pathway1858	rig-i-mda5 mediated induction of ifn-alpha-beta pathways	0.886361	8000
Pathway1320	creb phosphorylation	0.886361	8500
Pathway4135	gaba synthesis, release, reuptake and degradation	0.964871	600
Pathway1325	activation of the ap-1 family of transcription factors	0.886361	500
Pathway4136	gaba synthesis	0.990374	4500
Pathway1148	alkbh2 mediated reversal of alkylation damage	0.991124	7500
Pathway7110	signal regulatory protein (sirp) family interactions	0.409551	300
Pathway4648	phosphorylation of emi1	0.903488	7000
Pathway1143	dna damage reversal	0.95762	10000
Pathway4315	g2-m dna replication checkpoint	0.95762	10000
Pathway4642	regulation of apc-c activators between g1-s and early anaphase	0.886361	11000
Pathway4641	apc-c-mediated degradation of cell cycle proteins	0.886361	11000
Pathway1144	mgmt-mediated dna damage reversal	0.999125	10000
Pathway9519	amine compound slc transporters	0.985623	700
Pathway8155	cholesterol biosynthesis	0.993624	1500
Pathway8150	nadph regeneration	1	100
Pathway3078	golgi to er retrograde transport	0.937367	7500
Pathway8790	regulation of pyruvate dehydrogenase (pdh) complex	0.886361	2500
Pathway8792	citric acid cycle (tca cycle)	0.987873	2500
Pathway6932	signaling by leptin	0.886361	1000
Pathway3211	ligand-dependent caspase activation	0.934492	12000
Pathway3210	caspase activation via extrinsic apoptotic signalig pathway	0.903613	4500
Pathway7208	chaperonin-mediated protein folding	0.886361	11000
Pathway7209	cooperation of prefoldin and tric-cct in actin and tubulin folding	0.886361	12000
Pathway3217	regulation by c-flip	0.914989	9500
Pathway7206	metabolism of proteins	0.886361	12000
Pathway7207	protein folding	0.886361	12000
Pathway4268	tandem of pore domain in a weak inwardly rectifying k+ channels (twik)	0.980623	2500
Pathway4265	voltage gated potassium channels	0.988624	400
Pathway4267	tandem pore domain potassium channels	0.952994	700
Pathway4263	classical kir channels	0.979372	10000
Pathway459	defective oplah causes 5-oxoprolinase deficiency (oplahd)	1	100
Pathway4799	anchoring of the basal body to the plasma membrane	0.886361	12000
Pathway4798	assembly of the primary cilium	0.929741	12000
Pathway453	defective gclc causes hemolytic anemia due to gamma-glutamylcysteine synthetase deficiency (haggsd)	0.967871	5000
Pathway451	defective fmo3 causes trimethylaminuria (tmau)	1	100
Pathway3964	aquaporin-mediated transport	0.989999	13000
Pathway457	defective gss causes glutathione synthetase deficiency (gss deficiency)	0.987748	7000
Pathway455	defective ggt1 causes glutathionuria (gluth)	1	100
Pathway4792	mitochondrial translation termination	0.930241	9500
Pathway9550	crosslinking of collagen fibrils	0.999125	2500
Pathway3965	passive transport by aquaporins	0.946993	9500
Pathway7068	cell-cell junction organization	0.886361	200
Pathway7069	adherens junctions interactions	0.886361	7000
Pathway7066	cell-cell communication	0.810101	400
Pathway7067	cell junction organization	0.886361	300
Pathway7668	glycogen synthesis	0.886361	11000
Pathway3364	regulated necrosis	0.956495	8000
Pathway3361	regulation of pak-2p34 activity by ps-gap-rhg10	0.929366	2000
Pathway6240	pre-notch processing in the endoplasmic reticulum	1	5000
Pathway6243	pre-notch processing in golgi	0.886361	6500
Pathway4867	smooth muscle contraction	0.886361	300
Pathway989	amyloids	0.886361	4500
Pathway4862	striated muscle contraction	0.971371	3500
Pathway4861	muscle contraction	0.886361	300
Pathway985	ikbkb deficiency causes scid	0.95862	4500
Pathway987	ikba variant leads to eda-id	0.984248	6500
Pathway981	traf3 deficiency - hse	0.993124	7500
Pathway232	constitutive signaling by notch1 hd+pest domain mutants	0.886361	200
Pathway983	ikbkg deficiency causes anhidrotic ectodermal dysplasia with immunodeficiency (eda-id) (via tlr)	0.940868	6500
Pathway6641	tcf dependent signaling in response to wnt	0.886361	6500
Pathway8376	acyl chain remodelling of pc	0.911739	2000
Pathway6643	wnt mediated activation of dvl	0.886361	2000
Pathway8371	pi and pc transport between er and golgi membranes	1	100
Pathway6649	disassembly of the destruction complex and recruitment of axin to the membrane	0.886361	9000
Pathway2942	factors involved in megakaryocyte development and platelet production	0.886361	1000
Pathway3140	endosomal sorting complex required for transport (escrt)	0.995749	7500
Pathway6423	prostanoid ligand receptors	0.997	5500
Pathway6422	eicosanoid ligand-binding receptors	0.987748	4000
Pathway3145	translocation of glut4 to the plasma membrane	0.886361	12000
Pathway2769	grb2:sos provides linkage to mapk signaling for integrins	0.984123	12000
Pathway2164	dectin-1 mediated noncanonical nf-kb signaling	0.901363	11000
Pathway3871	metal ion slc transporters	0.903613	4500
Pathway522	defective alg9 causes alg9-cdg (cdg-1l)	0.99725	9000
Pathway520	defective alg1 causes alg1-cdg (cdg-1k)	0.980123	6000
Pathway526	defective alg11 causes alg11-cdg (cdg-1p)	0.987748	7000
Pathway524	defective rft1 causes rft1-cdg (cdg-1n)	0.998625	9500
Pathway528	defective mgat2 causes mgat2-cdg (cdg-2a)	0.925741	3500
Pathway5833	signaling by pdgf	0.55832	5500
Pathway5832	nuclear events (kinase and transcription factor activation)	0.886361	8500
Pathway5525	signaling by fgfr2	0.268159	6500
Pathway5527	fgfr2b ligand binding and activation	0.886361	800
Pathway8806	interconversion of 2-oxoglutarate and 2-hydroxyglutarate	0.992874	11000
Pathway2307	interleukin receptor shc signaling	0.986998	4000
Pathway6337	chemokine receptors bind chemokines	0.886361	11000
Pathway5018	mitochondrial transcription initiation	0.980123	3500
Pathway2094	fceri mediated mapk activation	0.886361	1000
Pathway5785	signalling to ras	0.886361	6500
Pathway5784	signalling to erks	0.24228	6500
Pathway5781	ngf-independant trka activation	0.900863	3000
Pathway4305	g2-m checkpoints	0.953994	9000
Pathway2238	regulation of ifng signaling	0.886361	300
Pathway5234	microrna (mirna) biogenesis	0.886361	9500
Pathway5231	nonsense mediated decay (nmd) independent of the exon junction complex (ejc)	0.938367	13000
Pathway5233	regulatory rna pathways	0.886361	1500
Pathway9542	assembly of collagen fibrils and other multimeric structures	0.91699	400
Pathway9221	thyroxine biosynthesis	0.886361	3000
Pathway3365	ripk1-mediated regulated necrosis	0.956495	8000
Pathway2782	adrenaline signalling through alpha-2 adrenergic receptor	0.929366	2000
Pathway2786	effects of pip2 hydrolysis	0.886361	500
Pathway8417	acyl chain remodelling of pg	0.915114	3500
Pathway8978	coenzyme a biosynthesis	0.952244	8500
Pathway8970	vitamin b2 (riboflavin) metabolism	0.990374	8500
Pathway8976	vitamin b5 (pantothenate) metabolism	0.955244	3000
Pathway5309	formation of a pool of free 40s subunits	0.92374	13000
Pathway5308	cap-dependent translation initiation	0.886361	13000
Pathway5659	inhibition of tsc complex formation by pkb	0.914239	6000
Pathway5658	mtor signalling	0.886361	11000
Pathway5651	pi3k cascade	0.886361	6500
Pathway5650	irs-mediated signalling	0.886361	6500
Pathway5307	eukaryotic translation initiation	0.886361	13000
Pathway5654	pkb-mediated events	0.886361	11000
Pathway2432	cellular responses to stress	0.886361	8000
Pathway2433	cellular response to hypoxia	0.96237	11000
Pathway9311	aromatic amines can be n-hydroxylated or n-dealkylated by cyp1a2	1	100
Pathway2437	oxygen-dependent proline hydroxylation of hypoxia-inducible factor alpha	0.886361	11000
Pathway2434	regulation of hypoxia-inducible factor (hif) by oxygen	0.96237	11000
Pathway2435	oxygen-dependent asparagine hydroxylation of hypoxia-inducible factor alpha	0.979372	10000
Pathway9037	nicotinate metabolism	0.886361	3000
Pathway239	fbxw7 mutants and notch1 in cancer	0.934492	8500
Pathway5017	transcription from mitochondrial promoters	0.980123	3500
Pathway5016	rna polymerase iii transcription termination	0.886361	11000
Pathway8571	synthesis of leukotrienes (lt) and eoxins (ex)	0.886361	9500
Pathway5013	rna polymerase iii chain elongation	0.886361	11000
Pathway7892	synthesis of ips in the er lumen	1	100
Pathway1848	the aim2 inflammasome	1	100
Pathway1840	the nlrp1 inflammasome	0.886361	1500
Pathway1845	the ipaf inflammasome	0.886361	1000
Pathway231	signaling by notch1 hd+pest domain mutants in cancer	0.886361	200
Pathway9144	proline catabolism	0.904738	8000
Pathway9148	tryptophan catabolism	0.994624	10000
Pathway1446	activation of nf-kappab in b cells	0.886361	5000
Pathway1445	downstream signaling events of b cell receptor (bcr)	0.204026	5000
Pathway1334	immune system	0.547443	5000
Pathway1335	adaptive immune system	0.886361	5000
Pathway1336	tcr signaling	0.950619	2500
Pathway1337	phosphorylation of cd3 and tcr zeta chains	0.886361	3000
Pathway4129	acetylcholine neurotransmitter release cycle	0.886361	11000
Pathway7476	synthesis, secretion, and deacylation of ghrelin	0.990999	900
Pathway4309	chk1-chk2(cds1) mediated inactivation of cyclin b:cdk1 complex	0.886361	8000
Pathway4306	g2-m dna damage checkpoint	0.886361	8000
Pathway4656	activation of apc-c and apc-c:cdc20 mediated degradation of mitotic proteins	0.900863	11000
Pathway4657	phosphorylation of the apc-c	0.886361	7000
Pathway1155	alkbh3 mediated reversal of alkylation damage	0.912239	6500
Pathway4498	regulation of plk1 activity at g2-m transition	0.900613	12000
Pathway4495	cyclin b2 mediated events	0.996625	6500
Pathway8143	plasmalogen biosynthesis	0.886361	600
Pathway6884	activation of the phototransduction cascade	0.993999	5000
Pathway8782	pyruvate metabolism and citric acid (tca) cycle	0.985248	8500
Pathway8783	pyruvate metabolism	0.954119	3000
Pathway8781	the citric acid (tca) cycle and respiratory electron transport	0.886361	13000
Pathway4014	ion channel transport	0.886361	13000
Pathway1535	mhc class ii antigen presentation	0.986748	11000
Pathway7279	synthesis of glycosylphosphatidylinositol (gpi)	0.994374	10000
Pathway7276	synthesis of dolichyl-phosphate mannose	0.950369	5000
Pathway7275	post-translational modification: synthesis of gpi-anchored proteins	0.898612	5000
Pathway7272	the activation of arylsulfatases	0.886361	2000
Pathway3208	programmed cell death	0.886361	5000
Pathway3209	apoptosis	0.886361	5000
Pathway4272	twik-releated acid-sensitive k+ channel (task)	0.99725	9000
Pathway4270	twik related potassium channel (trek)	0.886361	700
Pathway4276	twik-related spinal cord k+ channel (tresk)	1	100
Pathway4274	twik-related alkaline ph activated k+ channel (talk)	0.9975	6000
Pathway4278	tandem pore domain halothane-inhibited k+ channel (thik)	1	100
Pathway4783	mitochondrial translation elongation	0.941993	9500
Pathway429	defective cyp21a2 causes adrenal hyperplasia 3 (ah3)	0.925741	3500
Pathway3974	vasopressin regulates renal water homeostasis via aquaporins	0.977622	6500
Pathway427	defective cyp1b1 causes glaucoma	1	100
Pathway425	defective cyp19a1 causes aromatase excess syndrome (aexs)	1	12000
Pathway423	defective cyp17a1 causes adrenal hyperplasia 5 (ah5)	1	100
Pathway421	defective cyp11b2 causes corticosterone methyloxidase 1 deficiency (cmo-1 deficiency)	1	100
Pathway7092	localization of the pinch-ilk-parvin complex to focal adhesions	0.983498	9000
Pathway7090	cell-extracellular matrix interactions	0.963245	4500
Pathway7095	regulation of cytoskeletal remodeling and cell spreading by ipp complex components	0.997375	12000
Pathway6252	signaling by notch1	0.886361	200
Pathway6253	activated notch1 transmits signal to the nucleus	0.979247	2000
Pathway3374	regulation of necroptotic cell death	0.96237	8000
Pathway3375	casp8 activity is inhibited	0.914989	9500
Pathway7304	synthesis of udp-n-acetyl-glucosamine	0.981248	2000
Pathway9370	glucuronidation	0.886361	9500
Pathway7309	synthesis of gdp-mannose	0.993124	7500
Pathway4112	serotonin neurotransmitter release cycle	0.886361	11000
Pathway8364	synthesis of pc	0.886361	9500
Pathway8360	hydrolysis of lpe	0.976372	8500
Pathway735	nef mediated cd8 down-regulation	0.988124	3000
Pathway739	vpu mediated degradation of cd4	0.886361	11000
Pathway7782	hs-gag biosynthesis	0.886361	2500
Pathway6658	formation of the beta-catenin:tcf transactivating complex	0.886361	600
Pathway6659	binding of tcf-lef:ctnnb1 to target gene promoters	0.886361	300
Pathway2930	basigin interactions	0.886361	8000
Pathway6436	nucleotide-like (purinergic) receptors	0.886361	100
Pathway6437	p2y receptors	0.886361	3000
Pathway956	uptake and function of diphtheria toxin	0.96237	11000
Pathway6431	leukotriene receptors	0.898612	4000
Pathway556	reverse transcription of hiv rna	1	13000
Pathway4984	rna polymerase iii transcription	0.886361	11000
Pathway886	uptake and actions of bacterial toxins	0.886361	11000
Pathway887	clostridium neurotoxicity	0.886361	400
Pathway4985	rna polymerase iii abortive and retractive initiation	0.886361	11000
Pathway4146	neurotransmitter clearance in the synaptic cleft	0.904738	3000
Pathway888	toxicity of botulinum toxin type a (bont-a)	0.886361	400
Pathway5534	frs-mediated fgfr2 signaling	0.886361	2500
Pathway5823	signalling to stat3	0.886361	1500
Pathway8812	respiratory electron transport	0.886361	11000
Pathway5825	signalling to erk5	1	100
Pathway5530	fgfr2c ligand binding and activation	0.886361	5500
Pathway8811	respiratory electron transport, atp synthesis by chemiosmotic coupling, and heat production by uncoupling proteins.	0.929241	13000
Pathway5828	retrograde neurotrophin signalling	0.887986	6500
Pathway9810	interaction with cumulus cells	0.980123	6000
Pathway2841	common pathway of fibrin clot formation	0.922365	6000
Pathway9812	interaction with the zona pellucida	0.886361	5000
Pathway9814	acrosome reaction	1	12000
Pathway8818	formation of atp by chemiosmotic coupling	0.990374	6000
Pathway4233	gaba a receptor activation	1	12000
Pathway6322	gpcr ligand binding	0.886361	1500
Pathway6323	class a-1 (rhodopsin-like receptors)	0.886361	100
Pathway6321	signaling by gpcr	0.414052	1500
Pathway6324	peptide ligand-binding receptors	0.886361	10000
Pathway4337	cell cycle, mitotic	0.886361	12000
Pathway3551	chl1 interactions	0.886361	6000
Pathway3557	neurofascin interactions	0.969871	6000
Pathway4334	inactivation of apc-c via direct inhibition of the apc-c complex	0.895987	9500
Pathway5220	mrna decay by 5' to 3' exoribonuclease	0.886361	6500
Pathway5224	nonsense-mediated decay (nmd)	0.909864	13000
Pathway5225	nonsense mediated decay (nmd) enhanced by the exon junction complex (ejc)	0.909864	13000
Pathway2205	interferon alpha-beta signaling	0.886361	5500
Pathway2204	interferon signaling	0.886361	4000
Pathway2203	cytokine signaling in immune system	0.886361	5500
Pathway7869	synthesis of pyrophosphates in the cytosol	0.886361	6000
Pathway8965	vitamin b1 (thiamin) metabolism	0.966371	2000
Pathway930	toxicity of botulinum toxin type g (bont-g)	0.999125	10000
Pathway5316	activation of the mrna upon binding of the cap-binding complex and eifs, and subsequent binding to 43s	0.903738	12000
Pathway5642	shc-mediated signalling	0.886361	2000
Pathway5312	formation of the ternary complex, and subsequently, the 43s complex	0.944618	12000
Pathway5645	irs-related events	0.886361	6500
Pathway5646	irs activation	0.886361	600
Pathway9362	ethanol oxidation	0.99975	3500
Pathway9361	paos oxidise polyamines to amines	0.998625	9500
Pathway3836	regulation of glucokinase by glucokinase regulatory protein	0.961745	4500
Pathway9369	phase ii conjugation	0.970996	13000
Pathway5	signaling by egfr in cancer	0.945743	12000
Pathway936	uptake and function of anthrax toxins	0.886361	9500
Pathway5790	p38mapk events	0.886361	6000
Pathway5796	signalling to p38 via rit and rin	0.886361	9000
Pathway5526	fgfr2 ligand binding and activation	0.886361	2500
Pathway9023	biotin transport and metabolism	0.886361	5000
Pathway1230	repair synthesis of patch ~27-30 bases long by dna polymerase	0.988124	9000
Pathway5000	rna polymerase iii transcription initiation from type 1 promoter	0.886361	11000
Pathway1235	formation of transcription-coupled ner (tc-ner) repair complex	0.994874	8500
Pathway1234	transcription-coupled ner (tc-ner)	0.988624	12000
Pathway5005	rna polymerase iii transcription initiation from type 2 promoter	0.886361	11000
Pathway1239	dual incision reaction in tc-ner	0.994874	8500
Pathway5009	rna polymerase iii transcription initiation from type 3 promoter	0.886361	11000
Pathway1304	erk2 activation	0.886361	4500
Pathway4661	apc:cdc20 mediated degradation of cell cycle proteins prior to satisfation of the cell cycle checkpoint	0.886361	11000
Pathway4660	apc-c:cdc20 mediated degradation of mitotic proteins	0.900863	11000
Pathway4662	cdc20:phospho-apc-c mediated degradation of cyclin a	0.886361	11000
Pathway1168	atm mediated phosphorylation of repair proteins	0.964996	1500
Pathway4666	apc-cdc20 mediated degradation of nek2a	0.976497	11000
Pathway1165	atm mediated response to dna double-strand break	0.964996	1500
Pathway1164	homologous recombination repair of replication-independent double-strand breaks	0.886361	2500
Pathway1163	homologous recombination repair	0.886361	2500
Pathway1162	double-strand break repair	0.949369	6000
Pathway4461	association of licensing factors with the pre-replicative complex	0.960995	7500
Pathway4460	regulation of dna replication	0.886361	11000
Pathway4467	g2 phase	0.886361	7500
Pathway1946	irf3-mediated induction of type i ifn	0.988124	2000
Pathway4464	removal of licensing factors from origins	0.886361	11000
Pathway1494	antigen presentation: folding, assembly and peptide loading of class i mhc	0.886361	4000
Pathway9480	reversible hydration of carbon dioxide	0.886361	1500
Pathway1013	depyrimidination	0.976122	7500
Pathway6911	ra biosynthesis pathway	0.886361	2000
Pathway1014	recognition and association of dna glycosylase with site containing an affected pyrimidine	0.976122	7500
Pathway3893	na+-cl- dependent neurotransmitter transporters	0.981998	700
Pathway7267	synthesis of diphthamide-eef2	0.983873	7500
Pathway4205	rsk activation	0.975747	11000
Pathway4200	ras activation uopn ca2+ infux through nmda receptor	0.986998	1500
Pathway4209	creb phosphorylation through the activation of adenylate cyclase	0.95712	5500
Pathway3941	transport of nucleotide sugars	0.987623	12000
Pathway439	defective cyp27b1 causes rickets vitamin d-dependent 1a (vddr1a)	1	100
Pathway435	defective cyp26c1 causes focal facial dermal dysplasia 4 (ffdd4)	0.985623	6500
Pathway9574	elastic fibre formation	0.886361	2000
Pathway431	defective cyp24a1 causes hypercalcemia, infantile (hcai)	0.886361	1500
Pathway433	defective cyp26b1 causes radiohumeral fusions with other skeletal and craniofacial anomalies (rhfca)	0.886361	200
Pathway8687	regulation of insulin secretion	0.977622	13000
Pathway8686	integration of energy metabolism	0.995124	6500
Pathway7466	peptide hormone metabolism	0.886361	8000
Pathway7467	insulin processing	0.886361	8000
Pathway8688	adrenaline,noradrenaline inhibits insulin secretion	0.999125	2500
Pathway7086	tight junction interactions	0.886361	100
Pathway3308	apoptotic cleavage of cell adhesion proteins	0.886361	600
Pathway7313	synthesis of dolichyl-phosphate-glucose	0.987748	7000
Pathway7316	sialic acid metabolism	0.995874	5000
Pathway4841	intraflagellar transport	0.967871	500
Pathway4511	polo-like kinase mediated events	1	12000
Pathway4689	nucleosome assembly	0.886361	1500
Pathway4688	chromosome maintenance	0.886361	9000
Pathway8352	acyl chain remodelling of pe	0.987623	2000
Pathway4685	autodegradation of cdh1 by cdh1:apc-c	0.886361	11000
Pathway720	nef mediated downregulation of cd28 cell surface expression	1	100
Pathway724	nef mediated downregulation of mhc class i complex cell surface expression	0.886361	4000
Pathway729	nef mediated cd4 down-regulation	0.900863	3000
Pathway8192	activation of gene expression by srebf (srebp)	0.886361	3500
Pathway7796	hs-gag degradation	0.968996	3000
Pathway2924	pecam1 interactions	0.886361	300
Pathway2146	clec7a (dectin-1) induces nfat activation	0.886361	400
Pathway3411	sema3a pak dependent axon repulsion	0.886361	9500
Pathway6688	degradation of dvl	0.886361	11000
Pathway3415	crmps in sema3a signaling	0.886361	8500
Pathway894	toxicity of botulinum toxin type b (bont-b)	0.999875	11000
Pathway541	early phase of hiv life cycle	1	12000
Pathway540	hiv life cycle	0.900738	12000
Pathway3098	lysosome vesicle biogenesis	0.95637	5000
Pathway3091	golgi associated vesicle biogenesis	0.886361	9500
Pathway5814	plc-gamma1 signalling	0.886361	8500
Pathway5817	pi3k-akt activation	0.177522	5000
Pathway2324	interleukin-3, 5 and gm-csf signaling	0.978247	1500
Pathway9805	sperm motility and taxes	0.886361	700
Pathway9802	bile salt and organic anion slc transporters	0.954244	4500
Pathway9803	reproduction	0.886361	800
Pathway6356	tachykinin receptors bind tachykinins	0.886361	600
Pathway3528	interaction between l1 and ankyrins	0.886361	3500
Pathway5257	piwi-interacting rna (pirna) biogenesis	0.886361	1000
Pathway1093	pcna-dependent long patch base excision repair	0.997875	13000
Pathway5251	transcriptional regulation by small rnas	0.886361	4500
Pathway5499	pi-3k cascade:fgfr1	0.177522	5000
Pathway5490	phospholipase c-mediated cascade: fgfr1	0.886361	8500
Pathway9185	agmatine biosynthesis	0.955119	7500
Pathway5494	shc-mediated cascade:fgfr1	0.886361	100
Pathway3633	cdo in myogenesis	0.886361	6500
Pathway3632	myogenesis	0.886361	6500
Pathway58	signaling by fgfr1 amplification mutants	0.886361	100
Pathway8994	cobalamin (cbl, vitamin b12) transport and metabolism	0.886361	200
Pathway3583	ephb-mediated forward signaling	0.975622	800
Pathway3690	transcriptional regulation of pluripotent stem cells	0.92374	11000
Pathway5675	energy dependent regulation of mtor by lkb1-ampk	0.92024	12000
Pathway2115	fceri mediated nf-kb activation	0.886361	800
Pathway5676	regulation of ampk activity via lkb1	0.95662	12000
Pathway5672	release of eif4e	0.886361	9500
Pathway9375	cytosolic sulfonation of small molecules	0.988124	6000
Pathway2457	detoxification of reactive oxygen species	0.886361	8000
Pathway2450	regulation of gene expression by hypoxia-inducible factor	0.95662	6500
Pathway9371	formation of the active cofactor, udp-glucuronate	0.955994	9000
Pathway1226	dual incision reaction in gg-ner	0.886361	2000
Pathway5075	tp53 regulates metabolic genes	0.886361	11000
Pathway5074	transcriptional regulation by tp53	0.886361	11000
Pathway1221	formation of incision complex in gg-ner	0.886361	2000
Pathway1229	gap-filling dna repair synthesis and ligation in gg-ner	0.989374	12000
Pathway1821	inflammasomes	0.886361	2500
Pathway1822	the nlrp3 inflammasome	0.969871	5500
Pathway1318	erks are inactivated	0.886361	3000
Pathway8428	synthesis of cl	0.886361	2500
Pathway9163	urea cycle	0.886361	9500
Pathway5102	mrna capping	0.977747	400
Pathway1310	mapk targets- nuclear events mediated by map kinases	0.886361	500
Pathway1311	erk-mapk targets	0.886361	7500
Pathway4676	conversion from apc-c:cdc20 to apc-c:cdh1 in late anaphase	0.886361	4500
Pathway1173	recruitment of repair and signaling proteins to double-strand breaks	0.952244	8500
Pathway4675	apc-c:cdc20 mediated degradation of securin	0.938117	5000
Pathway1177	mrn complex relocalizes to nuclear foci	0.985998	11000
Pathway4671	apc-c:cdc20 mediated degradation of cyclin b	0.886361	7000
Pathway1179	assembly of the rad50-mre11-nbs1 complex at dna double-strand breaks	0.985998	11000
Pathway4470	g2-m transition	0.890361	13000
Pathway4471	cyclin a-b1 associated events during g2-m transition	0.969121	7500
Pathway1484	class i mhc mediated antigen processing &amp; presentation	0.886361	5000
Pathway1958	lrr flii-interacting protein 1 (lrrfip1) activates type i ifn production	0.886361	8000
Pathway4479	phosphorylation of proteins involved in the g2-m transition by cyclin a:cdc2 complexes	0.886361	7500
Pathway1950	stat6-mediated induction of chemokines	0.973997	5500
Pathway8766	tetrahydrobiopterin (bh4) synthesis, recycling, salvage and regulation	0.999375	13000
Pathway9526	collagen biosynthesis and modifying enzymes	0.908239	100
Pathway4075	post-elongation processing of intronless pre-mrna	0.886361	12000
Pathway4076	processing of capped intronless pre-mrna	0.886361	12000
Pathway4077	slbp dependent processing of replication-dependent histone pre-mrnas	0.886361	8000
Pathway4070	post-elongation processing of the transcript	0.886361	12000
Pathway4071	post-elongation processing of intron-containing pre-mrna	0.886361	12000
Pathway4072	mrna 3'-end processing	0.886361	12000
Pathway1001	recognition and association of dna glycosylase with site containing an affected purine	0.945243	4000
Pathway3884	zinc influx into cells by the slc39 gene family	0.886361	4500
Pathway7254	removal of aminoterminal propeptides from gamma-carboxylated proteins	0.900863	3000
Pathway391	defective mmadhc causes methylmalonic aciduria and homocystinuria type cbld	0.99975	12000
Pathway393	defective mtrr causes methylmalonic aciduria and homocystinuria type cble	0.886361	2000
Pathway395	defective mtr causes methylmalonic aciduria and homocystinuria type cblg	0.886361	2000
Pathway4212	creb phosphorylation through the activation of camkii	0.983873	1500
Pathway398	defective mmab causes methylmalonic aciduria type cblb	0.993999	8000
Pathway4219	activation of camk iv	0.978122	4500
Pathway400	defective mmaa causes methylmalonic aciduria type cbla	0.987623	9500
Pathway9582	molecules associated with elastic fibres	0.886361	2000
Pathway402	defective mut causes methylmalonic aciduria mut type	0.987623	9500
Pathway151	signaling by fgfr4 mutants	0.886361	2500
Pathway3952	transport of fatty acids	0.886361	7500
Pathway406	defects in biotin (btn) metabolism	0.886361	5000
Pathway407	defective hlcs causes multiple carboxylase deficiency	0.886361	5000
Pathway409	defective btd causes biotidinase deficiency	1	100
Pathway8695	acetylcholine regulates insulin secretion	0.971371	7000
Pathway7418	sumo is conjugated to e1 (uba2:sae1)	0.985998	11000
Pathway7414	sumo is proteolytically processed	0.985998	11000
Pathway7413	processing and activation of sumo	0.96237	11000
Pathway7412	sumoylation	0.886361	12000
Pathway359	glycogen storage diseases	0.917615	11000
Pathway3319	breakdown of the nuclear lamina	0.982373	4000
Pathway8761	nostrin mediated enos trafficking	0.92349	10000
Pathway7636	glycolysis	0.886361	100
Pathway7635	glucose metabolism	0.886361	200
Pathway4690	deposition of new cenpa-containing nucleosomes at the centromere	0.886361	1500
Pathway4695	telomere maintenance	0.886361	9000
Pathway4696	extension of telomeres	0.986498	9000
Pathway4697	telomere extension by telomerase	0.886361	8500
Pathway710	interactions of tat with host cellular proteins	0.904738	8000
Pathway712	the role of nef in hiv-1 replication and disease pathogenesis	0.886361	4000
Pathway713	nef and signal transduction	0.886361	3500
Pathway8181	regulation of cholesterol biosynthesis by srebp (srebf)	0.886361	8500
Pathway719	nef-mediates down modulation of cell surface receptors by recruiting them to clathrin adapters	0.886361	4000
Pathway979	ticam1 deficiency - hse	0.990374	4500
Pathway2139	clec7a (dectin-1) signaling	0.886361	5000
Pathway2138	c-type lectin receptors (clrs)	0.886361	5000
Pathway975	tlr3 deficiency - hse	1	12000
Pathway977	unc93b1 deficiency - hse	0.99975	12000
Pathway970	myd88 deficiency (tlr2-4)	0.886361	1000
Pathway2131	role of lat2-ntal-lab on calcium mobilization	0.507688	5000
Pathway973	myd88 deficiency (tlr5)	0.987623	9500
Pathway3402	sema3a-plexin repulsion signaling by inhibiting integrin adhesion	0.886361	8500
Pathway6696	degradation of axin	0.886361	11000
Pathway7743	hyaluronan biosynthesis and export	0.995874	4000
Pathway7742	hyaluronan metabolism	0.980123	9000
Pathway7741	glycosaminoglycan metabolism	0.990374	200
Pathway7746	hyaluronan uptake and degradation	0.976747	9000
Pathway571	integration of provirus	0.999125	7500
Pathway576	integration of viral dna into host genomic dna	0.991124	7500
Pathway8232	synthesis of bile acids and bile salts via 7alpha-hydroxycholesterol	0.886361	500
Pathway8230	bile acid and bile salt metabolism	0.886361	500
Pathway8231	synthesis of bile acids and bile salts	0.886361	500
Pathway3088	trans-golgi network vesicle budding	0.887736	9500
Pathway3089	clathrin derived vesicle budding	0.887736	9500
Pathway5306	translation	0.886361	13000
Pathway376	defects in vitamin and cofactor metabolism	0.886361	3500
Pathway377	defects in cobalamin (b12) metabolism	0.886361	200
Pathway374	phenylketonuria	0.991124	7500
Pathway2682	platelet adhesion to exposed collagen	1	5500
Pathway2869	dissolution of fibrin clot	0.987498	9000
Pathway2689	platelet activation, signaling and aggregation	0.937367	1500
Pathway824	inhibition of interferon synthesis	0.999875	11000
Pathway1007	cleavage of the damaged purine	0.945243	4000
Pathway2049	raf-map kinase cascade	0.886361	9000
Pathway3533	signal transduction by l1	0.886361	100
Pathway1000	depurination	0.945243	4000
Pathway3162	scavenging of heme from plasma	0.932742	500
Pathway5247	post-transcriptional silencing by small rnas	0.886361	7000
Pathway5242	small interfering rna (sirna) biogenesis	0.886361	7000
Pathway2267	interleukin-1 signaling	0.886361	5500
Pathway2597	vitamin d (calciferol) metabolism	0.886361	4000
Pathway2596	steroid hormones	0.886361	5000
Pathway2261	interleukin-1 processing	1	11000
Pathway2260	signaling by interleukins	0.886361	5500
Pathway5480	downstream signaling of activated fgfr1	0.177522	5500
Pathway5481	frs-mediated fgfr1 signaling	0.886361	5000
Pathway2069	pka-mediated phosphorylation of creb	0.886361	8500
Pathway3622	eph-ephrin mediated repulsion of cells	0.938117	1500
Pathway3513	recycling pathway of l1	0.886361	10000
Pathway5808	arms-mediated activation	0.886361	6500
Pathway5800	prolonged erk activation events	0.507688	6500
Pathway5801	frs2-mediated activation	0.710589	6500
Pathway8987	vitamins b6 activation to pyridoxal phosphate	0.925741	3500
Pathway5667	s6k1 signalling	0.886361	3000
Pathway5664	mtorc1-mediated signalling	0.886361	9500
Pathway5665	s6k1-mediated signalling	0.886361	9500
Pathway9343	vitamins	0.886361	400
Pathway3431	ncam signaling for neurite out-growth	0.886361	1000
Pathway9346	miscellaneous substrates	0.886361	9500
Pathway4603	mitotic anaphase	0.886361	12000
Pathway2669	reduction of cytosolic ca++ levels	0.886361	2500
Pathway2665	elevation of cytosolic ca2+ levels	0.886361	300
Pathway2664	platelet calcium homeostasis	0.886361	2500
Pathway6	signaling by ligand-responsive egfr variants in cancer	0.945743	12000
Pathway7	constitutive signaling by ligand-responsive egfr cancer variants	0.945743	12000
Pathway4	diseases of signal transduction	0.886361	4500
Pathway4217	creb phosphorylation through the activation of camkk	0.976372	8500
Pathway3	disease	0.886361	13000
Pathway8508	alpha-linolenic (omega3) and linoleic (omega6) acid metabolism	0.886361	9500
Pathway8509	alpha-linolenic acid (ala) metabolism	0.886361	9500
Pathway1763	activation of c3 and c5	0.989374	7000
Pathway152	fgfr4 mutant receptor activation	0.95862	4500
Pathway1767	terminal pathway of complement	0.982373	4000
Pathway150	signaling by fgfr4 in disease	0.886361	2500
Pathway3955	transport of organic anions	0.886361	200
Pathway2070	pka activation	0.886361	6500
Pathway9172	carnitine synthesis	0.886361	7000
Pathway404	defective cd320 causes methylmalonic aciduria	0.99725	9000
Pathway9177	creatine metabolism	0.921115	700
Pathway8115	peroxisomal lipid metabolism	0.886361	600
Pathway8430	acyl chain remodeling of cl	0.900738	500
Pathway5111	processing of capped intron-containing pre-mrna	0.886361	12000
Pathway1365	downstream tcr signaling	0.964996	11000
Pathway506	defective alg6 causes alg6-cdg (cdg-1c)	0.985623	6500
Pathway1101	recognition of dna damage by pcna-containing replication complex	0.949369	700
Pathway1100	dna damage bypass	0.886361	12000
Pathway1109	translesion synthesis by y family dna polymerases bypasses lesions on dna template	0.886361	11000
Pathway1964	dex-h-box helicases activate type i ifn and inflammatory cytokines production	0.911239	5000
Pathway4193	unblocking of nmda receptor, glutamate binding and activation	0.973372	1500
Pathway4192	activation of nmda receptor upon glutamate binding and postsynaptic events	0.9985	8500
Pathway4442	removal of the flap intermediate	0.942118	5000
Pathway4449	ubiquitin-dependent degradation of cyclin d1	0.886361	11000
Pathway4448	ubiquitin-dependent degradation of cyclin d	0.886361	11000
Pathway4199	creb phosphorylation through the activation of ras	0.998	1500
Pathway4198	post nmda receptor activation events	0.993124	8500
Pathway8758	nosip mediated enos trafficking	0.991874	10000
Pathway1560	immunoregulatory interactions between a lymphoid and a non-lymphoid cell	0.959995	3000
Pathway6978	gli3 is processed to gli3r by the proteasome	0.886361	11000
Pathway4229	presynaptic function of kainate receptors	0.994499	2500
Pathway1619	irak1 recruits ikk complex	0.96237	11000
Pathway7245	transport of gamma-carboxylated protein precursors from the endoplasmic reticulum to the golgi apparatus	0.900863	3000
Pathway4999	rna polymerase iii transcription initiation	0.886361	11000
Pathway7537	unfolded protein response (upr)	0.886361	8500
Pathway7538	atf6-alpha activates chaperones	0.894362	5000
Pathway4223	activation of na-permeable kainate receptors	0.986748	4000
Pathway4222	ionotropic activity of kainate receptors	0.886361	4500
Pathway4226	activation of ca-permeable kainate receptor	0.886361	4500
Pathway386	defective gif causes intrinsic factor deficiency	0.999875	11000
Pathway384	defective lmbrd1 causes methylmalonic aciduria and homocystinuria type cblf	0.95862	4500
Pathway382	defective tcn2 causes hereditary megaloblastic anemia	0.99725	9000
Pathway380	defective cubn causes hereditary megaloblastic anemia 1	0.886361	1500
Pathway1587	rap1 signalling	0.810101	8000
Pathway388	defective mmachc causes methylmalonic aciduria and homocystinuria type cblc	1	12000
Pathway417	defective cyp11a1 causes adrenal insufficiency, congenital, with 46,xy sex reversal (aicsr)	0.987623	9500
Pathway415	defective ahcy causes hypermethioninemia with s-adenosylhomocysteine hydrolase deficiency (hmahchd)	0.95862	4500
Pathway9593	laminin interactions	0.886361	100
Pathway413	defective acy1 causes encephalopathy	1	100
Pathway412	metabolic disorders of biological oxidation enzymes	0.886361	8000
Pathway4283	p53-dependent g1-s dna damage checkpoint	0.886361	11000
Pathway419	defective cyp11b1 causes adrenal hyperplasia 4 (ah4)	1	100
Pathway9752	integrin cell surface interactions	0.988749	2000
Pathway6808	shc-related events triggered by igf1r	0.886361	2000
Pathway4281	cell cycle checkpoints	0.889236	11000
Pathway7406	termination of o-glycan biosynthesis	0.967746	5000
Pathway6807	igf1r signaling cascade	0.886361	6500
Pathway1206	nonhomologous end-joining (nhej)	0.993749	6000
Pathway6804	signaling by type 1 insulin-like growth factor 1 receptor (igf1r)	0.886361	6500
Pathway6750	ca2+ pathway	0.950494	400
Pathway3988	transport of glycerol from adipocytes to the liver by aquaporins	0.99975	12000
Pathway1200	resolution of d-loop structures through holliday junction intermediates	0.999125	12000
Pathway6607	wnt ligand biogenesis and trafficking	0.886361	7000
Pathway3761	cation-coupled chloride cotransporters	0.954244	4500
Pathway4538	loss of nlp from mitotic centrosomes	0.886361	12000
Pathway7622	carbohydrate metabolism	0.934492	200
Pathway7623	digestion of dietary carbohydrate	0.886361	6000
Pathway4536	loss of proteins required for interphase microtubule organizationâ from the centrosome	0.886361	12000
Pathway4531	recruitment of numa to mitotic centrosomes	0.902363	10000
Pathway6317	signaling by notch4	0.994874	1500
Pathway701	apobec3g mediated resistance to hiv-1 infection	1	7500
Pathway705	vif-mediated degradation of apobec3g	0.925116	11000
Pathway963	diseases associated with the tlr signaling cascade	0.969371	1000
Pathway962	diseases of immune system	0.969371	1000
Pathway3186	scavenging by class b receptors	0.988749	5500
Pathway967	irak4 deficiency (tlr5)	0.999125	5000
Pathway964	irak4 deficiency (tlr2-4)	0.886361	1000
Pathway6115	rho gtpases activate wasps and waves	0.886361	800
Pathway7759	keratan sulfate-keratin metabolism	0.986498	7500
Pathway6116	rho gtpases activate formins	0.886361	9000
Pathway6111	rho gtpases regulate cftr trafficking	0.983498	9000
Pathway7756	transport and synthesis of paps	0.963495	1000
Pathway565	plus-strand dna synthesis	1	13000
Pathway8029	beta oxidation of lauroyl-coa to decanoyl-coa-coa	0.999125	10000
Pathway368	intestinal saccharidase deficiencies	0.976372	8500
Pathway361	myoclonic epilepsy of lafora	0.917615	11000
Pathway6598	gastrin-creb signalling pathway via pkc and mapk	0.886361	500
Pathway364	hereditary fructose intolerance	0.886361	100
Pathway366	essential fructosuria	0.95862	4500
Pathway6379	formyl peptide receptors bind formyl peptides and many other ligands	0.886361	5000
Pathway4401	cyclin a:cdk2-associated events at s phase entry	0.886361	11000
Pathway2690	gp1b-ix-v activation signalling	0.886361	1500
Pathway6373	orexin and neuropeptides ff and qrfp bind to their respective receptors	0.984123	12000
Pathway2698	signal amplification	0.99925	2000
Pathway2699	adp signalling through p2y purinoceptor 12	0.998875	1500
Pathway2050	raf activation	0.886361	1000
Pathway6579	phospho-pla2 pathway	1	13000
Pathway6578	ca-dependent events	0.886361	8500
Pathway2056	mek activation	0.886361	1000
Pathway2058	raf phosphorylates mek	0.886361	1000
Pathway3502	activation of rac	0.926116	2000
Pathway3507	role of abl in robo-slit signaling	0.886361	7000
Pathway6574	plc beta mediated events	0.886361	6500
Pathway1929	irf3 mediated activation of type 1 ifn	0.886361	5500
Pathway2909	tie2 signaling	0.886361	1500
Pathway5900	vegfr2 mediated vascular permeability	0.964246	6500
Pathway5275	auf1 (hnrnp d0) destabilizes mrna	0.913989	11000
Pathway5274	regulation of mrna stability by proteins that bind au-rich elements	0.886361	11000
Pathway5473	fgfr1 ligand binding and activation	0.886361	100
Pathway5472	signaling by fgfr1	0.303788	6500
Pathway5471	signaling by fgfr	0.308039	6500
Pathway5477	fgfr1c ligand binding and activation	0.886361	100
Pathway5474	fgfr1b ligand binding and activation	0.886361	100
Pathway3610	ephrin signaling	0.886361	7500
Pathway8343	synthesis of pe	0.954244	2500
Pathway5617	shc-mediated cascade:fgfr4	0.886361	5500
Pathway5613	phospholipase c-mediated cascade; fgfr4	0.886361	8500
Pathway7987	fatty acyl-coa biosynthesis	0.886361	3500
Pathway7986	triglyceride biosynthesis	0.886361	3500
Pathway9356	cox reactions	0.904738	3000
Pathway9357	amine oxidase reactions	0.998625	9500
Pathway9352	fmo oxidises nucleophiles	1	100
Pathway5584	shc-mediated cascade:fgfr3	0.908989	5500
Pathway5580	phospholipase c-mediated cascade; fgfr3	0.886361	8500
Pathway2673	platelet sensitization by ldl	0.886361	400
Pathway5589	pi-3k cascade:fgfr3	0.177522	5000
Pathway8538	synthesis of prostaglandins (pg) and thromboxanes (tx)	0.886361	5000
Pathway1083	polb-dependent long patch base excision repair	0.886361	300
Pathway5723	nrif signals cell death from the nucleus	0.886361	11000
Pathway5055	downregulation of smad2-3:smad4 transcriptional activity	0.886361	3000
Pathway8536	arachidonic acid metabolism	0.928366	6000
Pathway5298	hur stabilizes mrna	0.997125	11000
Pathway5292	ksrp destabilizes mrna	0.886361	6500
Pathway5655	pde3b signalling	0.973997	5500
Pathway491	defective chst3 causes sedcjd	0.964996	1500
Pathway5600	signaling by fgfr4	0.24228	6500
Pathway5601	fgfr4 ligand binding and activation	0.886361	5500
Pathway1804	nod1-2 signaling pathway	0.886361	7000
Pathway1773	regulation of complement cascade	0.954119	3000
Pathway1803	nucleotide-binding domain, leucine rich repeat containing receptor (nlr) signaling pathways	0.886361	5500
Pathway8404	acyl chain remodelling of pi	0.983873	2000
Pathway8401	synthesis of pi	0.886361	5500
Pathway4125	dopamine neurotransmitter release cycle	0.96387	11000
Pathway1116	translesion synthesis by polh	0.982123	11000
Pathway1979	fcgamma receptor (fcgr) dependent phagocytosis	0.886361	900
Pathway1110	translesion synthesis by rev1	0.994124	12000
Pathway1970	regulation of innate immune responses to cytosolic dna	0.975747	11000
Pathway1976	regulation by trex1	1	100
Pathway4455	establishment of sister chromatid cohesion	0.891861	11000
Pathway4186	activation of ampa receptors	0.999125	12000
Pathway4180	trafficking of ampa receptors	0.92074	5500
Pathway4182	trafficking of glur2-containing ampa receptors	0.886361	5500
Pathway8743	chrebp activates metabolic gene expression	0.886361	3500
Pathway8746	enos activation and regulation	0.992499	8500
Pathway8747	enos activation	0.958995	8500
Pathway8745	metabolism of nitric oxide	0.992499	8500
Pathway9617	syndecan interactions	0.886361	2000
Pathway4056	miscellaneous transport and binding events	0.886361	2000
Pathway4053	trp channels	0.886361	1000
Pathway6968	hedgehog 'off' state	0.886361	6500
Pathway7501	incretin synthesis, secretion, and inactivation	0.979247	1500
Pathway4238	adenylate cyclase inhibitory pathway	0.914364	6500
Pathway7502	synthesis, secretion, and inactivation of glucagon-like peptide-1 (glp-1)	0.991749	1000
Pathway4236	activation of gabab receptors	0.998	8500
Pathway4237	inhibition of adenylate cyclase pathway	0.914364	6500
Pathway4234	gaba b receptor activation	0.998	8500
Pathway7509	synthesis, secretion, and inactivation of glucose-dependent insulinotropic polypeptide (gip)	0.937367	1500
Pathway1605	toll like receptor 10 (tlr10) cascade	0.47856	6500
Pathway1607	myd88 cascade initiated on plasma membrane	0.47856	6500
Pathway1595	innate immune system	0.886361	5000
Pathway1596	toll-like receptors cascades	0.886361	5000
Pathway1597	trafficking and processing of endosomal tlr	1	10000
Pathway171	constitutive signaling by akt1 e17k in cancer	0.886361	8500
Pathway6811	irs-related events triggered by igf1r	0.886361	6500
Pathway6815	signaling by activin	0.886361	3000
Pathway3336	apoptosis induced dna fragmentation	0.925116	5000
Pathway6217	signaling by notch	0.886361	200
Pathway3991	iron uptake and transport	0.982373	3500
Pathway6210	tgf-beta receptor signaling in emt (epithelial to mesenchymal transition)	0.937367	1500
Pathway6747	wnt5a-dependent internalization of fzd2, fzd5 and ror2	0.976497	6000
Pathway6218	pre-notch expression and processing	0.886361	9000
Pathway6219	pre-notch transcription and translation	0.886361	9500
Pathway4527	centrosome maturation	0.886361	12000
Pathway288	t41 mutants of beta-catenin aren't phosphorylated	0.886361	9000
Pathway286	s45 mutants of beta-catenin aren't phosphorylated	0.886361	9000
Pathway4528	recruitment of mitotic centrosome proteins and complexes	0.886361	12000
Pathway285	phosphorylation site mutants of ctnnb1 are not targeted to the proteasome by the destruction complex	0.886361	9000
Pathway283	truncations of amer1 destabilize the destruction complex	0.886361	9000
Pathway280	amer1 mutants destabilize the destruction complex	0.886361	9000
Pathway7186	rora activates gene expression	0.886361	400
Pathway778	vrna synthesis	0.886361	2500
Pathway775	crna synthesis	0.886361	2500
Pathway912	toxicity of botulinum toxin type c (bont-c)	0.966996	8000
Pathway6102	rho gtpases activate ktn1	0.976372	8500
Pathway3421	other semaphorin interactions	0.942743	400
Pathway918	toxicity of botulinum toxin type d (bont-d)	0.997875	11000
Pathway6105	rho gtpases activate iqgaps	0.95637	6000
Pathway7769	keratan sulfate degradation	0.886361	8500
Pathway7760	keratan sulfate biosynthesis	0.997125	7500
Pathway592	hiv transcription initiation	0.987498	11000
Pathway597	rna polymerase ii hiv promoter escape	0.987498	11000
Pathway7295	biosynthesis of the n-glycan precursor (dolichol lipid-linked oligosaccharide, llo) and transfer to a nascent protein	0.913989	11000
Pathway7294	asparagine n-linked glycosylation	0.886361	3500
Pathway7297	synthesis of dolichyl-phosphate	0.886361	2500
Pathway7296	synthesis of substrates in n-glycan biosythesis	0.965246	5000
Pathway7291	attachment of gpi anchor to upar	0.886361	5000
Pathway378	defective amn causes hereditary megaloblastic anemia 1	0.886361	1500
Pathway6583	adenylate cyclase activating pathway	0.886361	6500
Pathway605	rna pol ii ctd phosphorylation and interaction with ce	0.972622	400
Pathway355	mps vii - sly syndrome	0.886361	2000
Pathway357	mps ix - natowicz syndrome	0.980123	6000
Pathway351	mps iv - morquio syndrome b	1	100
Pathway6588	darpp-32 events	0.886361	8000
Pathway353	mps vi - maroteaux-lamy syndrome	1	100
Pathway829	influenza virus induced apoptosis	0.886361	6500
Pathway2800	platelet degranulation	0.931116	6000
Pathway820	ns1 mediated effects on host pathways	0.886361	800
Pathway821	inhibition of host mrna processing and rna silencing	0.99975	12000
Pathway827	inhibition of pkr	0.886361	800
Pathway6360	vasopressin-like receptors	0.999125	12000
Pathway825	inhibition of ifn-beta	0.999875	11000
Pathway2067	cam pathway	0.886361	8500
Pathway2066	dag and ip3 signaling	0.886361	8500
Pathway6560	olfactory signaling pathway	0.177522	100
Pathway6563	opioid signalling	0.935492	1500
Pathway3512	l1cam interactions	0.886361	100
Pathway6565	g-protein activation	0.998875	4000
Pathway3046	rmts methylate histone arginines	0.886361	4500
Pathway3191	scavenging by class f receptors	1	8500
Pathway3194	scavenging by class h receptors	1	13000
Pathway9298	heme degradation	0.973872	4500
Pathway2243	antiviral mechanism by ifn-stimulated genes	0.886361	12000
Pathway2244	isg15 antiviral mechanism	0.886361	12000
Pathway5867	vegfa-vegfr2 pathway	0.886361	6500
Pathway5860	signaling by vegf	0.886361	6500
Pathway5861	vegf ligand-receptor interactions	0.886361	4000
Pathway5863	vegf binds to vegfr leading to receptor dimerization	0.886361	4000
Pathway5604	downstream signaling of activated fgfr4	0.177522	5500
Pathway5605	frs2-mediated fgfr4 signaling	0.886361	5500
Pathway7994	synthesis of very long-chain fatty acyl-coas	0.886361	11000
Pathway2487	hsf1 activation	0.886361	5500
Pathway2486	cellular response to heat stress	0.886361	8500
Pathway5596	negative regulation of fgfr3 signaling	0.886361	6500
Pathway2649	platelet homeostasis	0.886361	500
Pathway2648	hemostasis	0.886361	1000
Pathway2643	estrogen biosynthesis	0.993749	5000
Pathway4015	ion transport by p-type atpases	0.886361	1500
Pathway5739	p75ntr signals via nf-kb	0.886361	11000
Pathway5731	nade modulates death signalling	0.886361	6500
Pathway8525	linoleic acid (la) metabolism	0.968996	9500
Pathway5735	p75ntr negatively regulates cell cycle via sc1	0.906238	900
Pathway5040	smad2-smad3:smad4 heterotrimer regulates transcription	0.886361	500
Pathway5280	butyrate response factor 1 (brf1) destabilizes mrna	0.886361	8000
Pathway5287	tristetraprolin (ttp) destabilizes mrna	0.886361	10000
Pathway1297	erk1 activation	0.886361	6500
Pathway1296	erk activation	0.886361	6500
Pathway1746	classical antibody-mediated complement activation	0.9995	11000
Pathway1740	ficolins bind to repetitive carbohydrate structures on the target cell surface	0.886361	5000
Pathway1290	activated tak1 mediates p38 mapk activation	0.886361	5500
Pathway4577	depolymerisation of the nuclear lamina	0.886361	7500
Pathway9117	histidine catabolism	0.984248	6500
Pathway5132	transport of mature mrna derived from an intron-containing transcript	0.886361	6500
Pathway1343	translocation of zap-70 to immunological synapse	0.968996	3000
Pathway5131	transport of mature transcript to cytoplasm	0.886361	12000
Pathway5137	transport of mature mrnas derived from intronless transcripts	0.886361	7500
Pathway1347	generation of second messenger molecules	0.973622	3000
Pathway5138	transport of the slbp dependant mature mrna	0.886361	6500
Pathway7971	hormone-sensitive lipase (hsl)-mediated triacylglycerol hydrolysis	0.972622	2000
Pathway2068	calmodulin induced events	0.886361	8500
Pathway4426	unwinding of dna	0.986748	2500
Pathway4425	dna strand elongation	0.993999	13000
Pathway1904	defensins	0.886361	800
Pathway8739	pp2a-mediated dephosphorylation of key metabolic factors	0.972622	3000
Pathway8735	ampk inhibits chrebp transcriptional activation activity	0.985998	11000
Pathway8733	insulin effects increased synthesis of xylulose-5-phosphate	1	12000
Pathway6951	hedgehog ligand biogenesis	0.886361	11000
Pathway9609	non-integrin membrane-ecm interactions	0.886361	100
Pathway6957	release of hh-np from the secreting cell	0.886361	4000
Pathway1638	activation of irf3-irf7 mediated by tbk1-ikk epsilon	0.886361	800
Pathway1637	trif-mediated tlr3-tlr4 signaling	0.303788	6500
Pathway1631	toll like receptor 3 (tlr3) cascade	0.303788	6500
Pathway1633	myd88-independent tlr3-tlr4 cascade	0.303788	6500
Pathway168	constitutive signaling by aberrant pi3k in cancer	0.414052	3000
Pathway4737	meiotic synapsis	0.414052	1500
Pathway4084	processing of intronless pre-mrnas	0.95662	12000
Pathway167	pi3k-akt signaling in cancer	0.385048	3500
Pathway8649	glycosphingolipid metabolism	0.948494	9500
Pathway7426	sumo e3 ligases sumoylate target proteins	0.886361	12000
Pathway7427	sumoylation of dna damage response and repair proteins	0.886361	12000
Pathway7422	sumo is transferred from e1 to e2 (ube2i, ubc9)	0.985998	11000
Pathway6825	retinoid metabolism and transport	0.997125	500
Pathway6824	visual phototransduction	0.9965	13000
Pathway6821	antagonism of activin by follistatin	0.886361	2000
Pathway7359	er quality control compartment (erqc)	0.886361	4000
Pathway6773	signaling by hippo	0.886361	6500
Pathway7609	atf4 activates genes	0.886361	6500
Pathway7354	calnexin-calreticulin cycle	0.886361	4000
Pathway7604	perk regulates gene expression	0.886361	8500
Pathway7350	n-glycan trimming in the er and calnexin-calreticulin cycle	0.886361	4000
Pathway4885	klotho-mediated ligand binding	0.886361	100
Pathway4294	transcriptional activation of cell cycle inhibitor p21	0.984248	6500
Pathway4886	betaklotho-mediated ligand binding	0.886361	4500
Pathway4881	diseases of fructose catabolism	0.886361	100
Pathway298	misspliced lrp5 mutants have enhanced beta-catenin-dependent signaling	1	4500
Pathway4550	condensation of prophase chromosomes	0.886361	1500
Pathway294	misspliced gsk3beta mutants stabilize beta-catenin	0.886361	9000
Pathway7194	nr1d1 (rev-erba) represses gene expression	0.99925	7000
Pathway296	tcf7l2 mutants don't bind ctbp	0.904738	3000
Pathway4889	fgfr1c and klotho ligand binding and activation	0.886361	100
Pathway290	s37 mutants of beta-catenin aren't phosphorylated	0.886361	9000
Pathway292	s33 mutants of beta-catenin aren't phosphorylated	0.886361	9000
Pathway8394	acyl chain remodelling of ps	0.976622	2000
Pathway8391	synthesis of ps	0.998625	9500
Pathway764	vrnp assembly	0.886361	2500
Pathway767	viral messenger rna synthesis	0.904363	12000
Pathway763	influenza viral rna transcription and replication	0.886361	13000
Pathway7518	glycoprotein hormones	0.886361	2000
Pathway3850	class ii gluts	0.976372	8500
Pathway3857	inositol transporters	0.886361	700
Pathway3854	na+-dependent glucose transporters	0.886361	700
Pathway9421	conjugation of phenylacetate with glutamine	1	100
Pathway7516	peptide hormone biosynthesis	0.886361	5000
Pathway9427	aflatoxin activation and detoxification	0.953119	500
Pathway2106	fceri mediated ca+2 mobilization	0.886361	400
Pathway906	toxicity of tetanus toxin (tent)	1	100
Pathway900	toxicity of botulinum toxin type e (bont-e)	0.997875	11000
Pathway3455	dcc mediated attractive signaling	0.92374	6000
Pathway3454	netrin-1 signaling	0.91999	900
Pathway6173	tgf-beta receptor signaling activates smads	0.886361	8000
Pathway1268	mismatch repair (mmr) directed by msh2:msh3 (mutsbeta)	0.988499	5500
Pathway8411	synthesis of pg	0.886361	9000
Pathway7776	heparan sulfate-heparin (hs-gag) metabolism	0.886361	3000
Pathway7777	a tetrasaccharide linker sequence is required for gag synthesis	0.989124	3000
Pathway3291	smac-mediated dissociation of iap:caspase complexes	0.886361	3000
Pathway3295	apoptotic execution phase	0.886361	3500
Pathway3297	caspase-mediated cleavage of cytoskeletal proteins	0.886361	3500
Pathway3296	apoptotic cleavage of cellular proteins	0.891236	3000
Pathway581	2-ltr circle formation	0.997375	12000
Pathway585	autointegration results in viral dna circles	0.991124	7500
Pathway1462	akt phosphorylates targets in the cytosol	0.886361	7500
Pathway589	transcription of the hiv genome	0.979497	12000
Pathway588	late phase of hiv life cycle	0.939492	12000
Pathway4950	formation of the early elongation complex	0.998125	12000
Pathway4954	formation of rna pol ii elongation complex	0.988874	12000
Pathway611	hiv transcription elongation	0.987498	12000
Pathway341	mps iiia - sanfilippo syndrome a	1	12000
Pathway612	formation of the hiv-1 early elongation complex	0.998125	12000
Pathway347	mps iiid - sanfilippo syndrome d	0.967871	5000
Pathway619	formation of hiv-1 elongation complex containing hiv-1 tat	0.987498	12000
Pathway618	tat-mediated elongation of the hiv-1 transcript	0.987498	12000
Pathway8060	propionyl-coa catabolism	0.968996	9500
Pathway8065	synthesis of ketone bodies	0.886361	7000
Pathway8064	ketone body metabolism	0.886361	7000
Pathway2812	formation of fibrin clot (clotting cascade)	0.941118	700
Pathway2813	extrinsic pathway of fibrin clot formation	0.926991	4500
Pathway6399	muscarinic acetylcholine receptors	0.973997	5500
Pathway832	latent infection of homo sapiens with mycobacterium tuberculosis	0.886361	8000
Pathway2076	camk iv-mediated phosphorylation of creb	0.976372	8500
Pathway6003	plcg1 events in erbb2 signaling	0.886361	8500
Pathway3079	copi mediated transport	0.937367	7500
Pathway6006	grb7 events in erbb2 signaling	0.886361	2500
Pathway6554	g beta:gamma signalling through pi3kgamma	0.987623	1500
Pathway6557	g beta:gamma signalling through plc beta	0.996875	1500
Pathway6008	downregulation of erbb2:erbb3 signaling	0.886361	2500
Pathway3071	copii (coat protein 2) mediated vesicle transport	0.991499	12000
Pathway3070	er to golgi transport	0.991499	12000
Pathway6553	g-protein beta:gamma signalling	0.957245	1500
Pathway6485	glucagon-type ligand receptors	0.99925	13000
Pathway4466	mitotic g2-g2-m phases	0.886361	13000
Pathway5926	vegfr2 mediated cell proliferation	0.886361	6500
Pathway9280	porphyrin metabolism	0.979497	4500
Pathway9281	heme biosynthesis	0.994499	6500
Pathway5451	egfr downregulation	0.915989	11000
Pathway82	signaling by activated point mutants of fgfr1	0.886361	100
Pathway3670	transcriptional regulation of white adipocyte differentiation	0.886361	8000
Pathway7717	lactose synthesis	0.95712	2500
Pathway7710	fructose biosynthesis	0.912239	6500
Pathway5638	shc activation	0.980123	3500
Pathway5633	signaling by insulin receptor	0.886361	6500
Pathway3274	release of apoptotic factors from the mitochondria	0.925741	3500
Pathway5637	shc-related events	0.886361	5000
Pathway5636	insulin receptor signalling cascade	0.886361	6500
Pathway2495	hsf1-dependent transactivation	0.886361	8500
Pathway2499	attenuation phase	0.886361	8500
Pathway8885	pyrimidine salvage reactions	0.950119	3000
Pathway2650	prostacyclin signalling through prostacyclin receptor	0.99975	13000
Pathway2655	nitric oxide stimulates guanylate cyclase	0.886361	2000
Pathway3703	pou5f1 (oct4), sox2, nanog activate genes related to proliferation	0.886361	11000
Pathway2658	cgmp effects	0.943118	500
Pathway5704	ngf processing	0.934492	8500
Pathway5703	signaling by ngf	0.0536317	6500
Pathway631	hiv elongation arrest and recovery	0.894362	12000
Pathway1285	map kinase activation in tlr cascade	0.284911	6500
Pathway1286	jnk (c-jun kinases) phosphorylation and activation mediated by activated human tak1	0.886361	5500
Pathway1280	tak1 activates nfkb by phosphorylation and activation of ikks complex	0.886361	6500
Pathway9123	lysine catabolism	0.966996	2000
Pathway5146	transport of mature mrna derived from an intronless transcript	0.91724	500
Pathway8465	synthesis of pips at the plasma membrane	0.886361	7500
Pathway5142	transport of the slbp independent mature mrna	0.886361	6500
Pathway7941	hdl-mediated lipid transport	0.992374	1500
Pathway4438	lagging strand synthesis	0.9985	13000
Pathway1919	beta defensins	0.886361	800
Pathway4431	leading strand synthesis	0.965371	12000
Pathway4432	polymerase switching	0.965371	12000
Pathway8728	pka-mediated phosphorylation of key metabolic factors	0.955994	9000
Pathway8725	glucagon signaling in metabolic regulation	0.964121	6500
Pathway8727	pka activation in glucagon signalling	0.886361	6500
Pathway9633	ecm proteoglycans	0.991999	9500
Pathway6950	signaling by hedgehog	0.886361	6500
Pathway1753	alternative complement activation	0.886361	3000
Pathway4232	gaba receptor activation	0.9995	12000
Pathway1624	irak2 mediated activation of tak1 complex	0.886361	2000
Pathway4096	electric transmission across gap junctions	0.988124	2000
Pathway4094	neuronal system	0.9965	2500
Pathway4095	transmission across electrical synapses	0.988124	2000
Pathway4728	meiotic recombination	0.886361	8000
Pathway111	signaling by fgfr2 amplification mutants	0.886361	800
Pathway1133	termination of translesion dna synthesis	0.886361	11000
Pathway7367	transport to the golgi and subsequent modification	0.886361	3500
Pathway4541	m phase	0.886361	12000
Pathway4542	mitotic prophase	0.886361	12000
Pathway4543	golgi cisternae pericentriolar stack reorganization	0.900738	10000
Pathway4156	clearance of seratonin	1	100
Pathway8385	hydrolysis of lpc	0.99775	3500
Pathway750	fusion and uncoating of the influenza virion	0.886361	5000
Pathway751	fusion of the influenza virion to the host cell endosome	0.886361	5000
Pathway755	uncoating of the influenza virion	0.886361	5000
Pathway758	transport of ribonucleoproteins into the host nucleus	0.886361	4500
Pathway9418	conjugation of benzoate with glycine	1	100
Pathway3847	transport of glucose and other sugars, bile salts and organic acids, metal ions and amine compounds	0.886361	1000
Pathway3848	facilitative na+-independent glucose transporters	0.886361	8500
Pathway9417	conjugation of carboxylic acids	0.997875	11000
Pathway9416	amino acid conjugation	0.997875	11000
Pathway3443	ncam1 interactions	0.979497	900
Pathway7706	lysosomal glycogen catabolism	0.886361	7000
Pathway3286	smac-mediated apoptotic response	0.886361	3000
Pathway3287	smac binds to iaps	0.886361	3000
Pathway3283	activation of caspases through apoptosome-mediated cleavage	0.886361	3500
Pathway7709	fructose metabolism	0.886361	6500
Pathway4949	rna polymerase ii transcription elongation	0.988874	12000
Pathway8272	synthesis of bile acids and bile salts via 24-hydroxycholesterol	0.998875	8500
Pathway336	mucopolysaccharidoses	0.886361	6000
Pathway8079	ppara activates gene expression	0.886361	5000
Pathway334	diseases of metabolism	0.886361	12000
Pathway335	diseases of carbohydrate metabolism	0.886361	100
Pathway628	abortive elongation of hiv-1 transcript in the absence of tat	0.95662	12000
Pathway8075	regulation of lipid metabolism by peroxisome proliferator-activated receptor alpha (pparalpha)	0.886361	5000
Pathway339	mps ii - hunter syndrome	0.904738	3000
Pathway6386	relaxin receptors	0.886361	1500
Pathway802	transport of ha trimer, na tetramer and m2 tetramer from the endoplasmic reticulum to the golgi apparatus	0.967871	5000
Pathway6541	g alpha (12-13) signalling events	0.911989	600
Pathway3068	vesicle-mediated transport	0.973747	13000
Pathway3069	membrane trafficking	0.886361	12000
Pathway7015	activation of smo	0.930991	5000
Pathway7380	reactions specific to the complex n-glycan synthesis pathway	0.886361	3500
Pathway7384	n-glycan antennae elongation	0.886361	5500
Pathway6498	class c-3 (metabotropic glutamate-pheromone receptors)	0.886361	2000
Pathway242	signaling by tgf-beta receptor complex in cancer	0.886361	4500
Pathway243	loss of function of smad4 in cancer	0.936492	7000
Pathway240	loss of function of fbxw7 in cancer and notch1 signaling	0.934492	8500
Pathway246	loss of function of smad2-3 in cancer	0.886361	4500
Pathway247	smad2-3 phosphorylation motif mutants in cancer	0.886361	900
Pathway244	smad4 mh2 domain mutants in cancer	0.936492	7000
Pathway7395	o-linked glycosylation of mucins	0.886361	12000
Pathway2711	thromboxane signalling through tp receptor	1	13000
Pathway98	signaling by fgfr2 mutants	0.886361	2500
Pathway99	fgfr2 mutant receptor activation	0.886361	5500
Pathway2719	thrombin signalling through proteinase activated receptors (pars)	1	6500
Pathway97	signaling by fgfr2 in disease	0.886361	2500
Pathway3666	regulation of signaling by nodal	0.886361	3000
Pathway557	minus-strand dna synthesis	1	13000
Pathway4081	slbp independent processing of histone pre-mrnas	0.886361	10000
Pathway5843	downstream signal transduction	0.177522	6500
Pathway2822	intrinsic pathway of fibrin clot formation	0.886361	700
Pathway5629	negative regulation of fgfr4 signaling	0.886361	6500
Pathway551	uncoating of the hiv virion	1	13000
Pathway5622	pi-3k cascade:fgfr4	0.177522	5000
Pathway8894	pyrimidine catabolism	0.988124	4500
Pathway3716	pou5f1 (oct4), sox2, nanog repress genes related to differentiation	0.886361	4500
Pathway2628	mineralocorticoid biosynthesis	0.886361	3500
Pathway5938	signaling by scf-kit	0.177522	5000
Pathway256	tgfbr2 msi frameshift mutants in cancer	0.886361	900
Pathway5935	neurophilin interactions with vegf and vegfr	0.988749	7000
Pathway792	virus assembly and release	0.886361	1000
Pathway5710	p75 ntr receptor-mediated signalling	0.886361	7000
Pathway5711	nfg and prongf binds to p75ntr	0.985623	6500
Pathway5714	cell death signalling via nrage, nrif and nade	0.886361	600
Pathway5715	nrage signals death through jnk	0.886361	600
Pathway5533	downstream signaling of activated fgfr2	0.177522	5500
Pathway1129	translesion synthesis by poli	0.991874	12000
Pathway2539	oxidative stress induced senescence	0.886361	7000
Pathway9250	cysteine formation from homocysteine	0.991874	10000
Pathway9255	degradation of cysteine and homocysteine	0.968996	9500
Pathway9132	phenylalanine and tyrosine catabolism	0.983373	9500
Pathway9817	sperm:oocyte membrane binding	0.992874	11000
Pathway5157	mrna editing: a to i conversion	0.925741	3500
Pathway5150	mrna editing	0.966371	5500
Pathway5151	mrna editing: c to u conversion	0.995874	5500
Pathway5152	formation of the editosome	0.995874	5500
Pathway1125	translesion synthesis by polk	0.991874	12000
Pathway5159	formation of editosomes by adar proteins	0.925741	3500
Pathway6398	amine ligand-binding receptors	0.968621	2000
Pathway4153	enzymatic degradation of dopamine by monoamine oxidase	1	100
Pathway4400	s phase	0.960995	11000
Pathway4150	enzymatic degradation of dopamine by comt	1	100
Pathway4157	metabolism of serotonin	1	100
Pathway1388	cd28 co-stimulation	0.886361	3000
Pathway1927	zbp1(dai) mediated induction of type i ifns	0.886361	5500
Pathway1926	cytosolic sensors of pathogen-associated dna	0.886361	12000
Pathway4409	synthesis of dna	0.983873	11000
Pathway1387	costimulation by the cd28 family	0.886361	3000
Pathway3650	regulation of gene expression in late stage (branching morphogenesis) pancreatic bud precursor cells	0.886361	7000
Pathway3652	regulation of gene expression in beta cells	0.886361	1000
Pathway1729	toll like receptor 2 (tlr2) cascade	0.886361	5000
Pathway1656	traf6 mediated induction of tak1 complex	0.886361	1500
Pathway1652	trif-mediated programmed cell death	0.886361	4500
Pathway4714	processive synthesis on the c-strand of the telomere	0.969871	5000
Pathway4717	removal of the flap intermediate from the c-strand	0.886361	5000
Pathway100	activated point mutants of fgfr2	0.886361	5500
Pathway4393	inhibition of replication initiation of damaged dna by rb1-e2f1	0.945868	9000
Pathway4392	e2f mediated regulation of dna replication	0.978497	9000
Pathway4397	e2f-enabled inhibition of pre-replication complex formation	0.972622	7500
Pathway7377	n-glycan antennae elongation in the medial-trans-golgi	0.886361	3500
Pathway7372	progressive trimming of alpha-1,2-linked mannose residues from man9-8-7glcnac2 to produce man5glcnac2	0.886361	3500
Pathway7370	n-glycan trimming and elongation in the cis-golgi	0.886361	4000
Pathway4572	nuclear pore complex (npc) disassembly	0.915489	12000
Pathway4575	clearance of nuclear envelope membranes from chromatin	0.925866	4500
Pathway7378	reactions specific to the hybrid n-glycan synthesis pathway	0.904738	3000
Pathway746	influenza life cycle	0.886361	13000
Pathway745	influenza infection	0.886361	13000
Pathway748	entry of influenza virion into host cell via endocytosis	0.886361	5000
Pathway3875	zinc transporters	0.886361	8000
Pathway3876	zinc efflux and compartmentalization by the slc30 family	0.886361	7500
Pathway9406	glutathione synthesis and recycling	0.987623	12000
Pathway9405	glutathione conjugation	0.991874	12000
Pathway6151	rho gtpases activate nadph oxidases	0.886361	3000
Pathway6625	beta-catenin phosphorylation cascade	0.886361	9000
Pathway6158	signaling by bmp	0.886361	4500
Pathway3270	activation and oligomerization of bak protein	0.925741	3500
Pathway3277	apoptotic factor-mediated response	0.886361	3500
Pathway7713	fructose catabolism	0.886361	100
Pathway3279	formation of apoptosome	0.980123	3500
Pathway3278	cytochrome c-mediated apoptotic response	0.886361	3500
Pathway638	pausing and recovery of hiv elongation	0.894362	12000
Pathway4979	rna polymerase i transcription termination	0.990999	12000
Pathway4975	rna polymerase i promoter escape	0.985498	900
Pathway4977	rna polymerase i chain elongation	0.895362	4500
Pathway635	formation of hiv elongation complex in the absence of hiv tat	0.988874	12000
Pathway8049	beta oxidation of butanoyl-coa to acetyl-coa	0.912239	6500
Pathway6719	negative regulation of tcf-dependent signaling by dvl-interacting proteins	0.938117	1500
Pathway8044	beta oxidation of hexanoyl-coa to butanoyl-coa	0.990374	8500
Pathway6713	negative regulation of tcf-dependent signaling by wnt ligand antagonists	0.994499	2500
Pathway328	biosynthesis of a2e, implicated in retinal degradation	0.987748	7000
Pathway812	packaging of eight rna segments	0.886361	5000
Pathway817	release	0.886361	5000
Pathway815	budding	0.886361	5000
Pathway819	host interactions with influenza factors	0.886361	800
Pathway9398	methylation	0.886361	200
Pathway2012	role of phospholipids in phagocytosis	0.886361	7500
Pathway6026	shc1 events in erbb4 signaling	0.886361	5000
Pathway6020	signaling by erbb4	0.177522	5000
Pathway3010	hdms demethylate histones	0.414052	4500
Pathway7004	hedgehog 'on' state	0.886361	2500
Pathway7005	ligand-receptor interactions	0.886361	2500
Pathway3387	sema4d in semaphorin signaling	0.886361	7000
Pathway3386	semaphorin interactions	0.886361	8500
Pathway3385	axon guidance	0.886361	13000
Pathway3384	developmental biology	0.886361	8000
Pathway7391	o-linked glycosylation	0.886361	900
Pathway7392	o-glycosylation of tsr domain-containing proteins	0.886361	800
Pathway9545	anchoring fibril formation	0.997875	1500
Pathway3388	sema4d mediated inhibition of cell attachment and migration	0.886361	7000
Pathway258	tgfbr2 kinase domain mutants in cancer	0.886361	3000
Pathway6741	wnt5a-dependent internalization of fzd4	0.925241	3500
Pathway250	smad2-3 mh2 domain mutants in cancer	0.886361	4500
Pathway924	toxicity of botulinum toxin type f (bont-f)	0.997875	11000
Pathway255	loss of function of tgfbr2 in cancer	0.886361	3000
Pathway441	defective cyp2r1 causes rickets vitamin d-dependent 1b (vddr1b)	0.925741	3500
Pathway5437	gab1 signalosome	0.177522	5000
Pathway5432	shc1 events in egfr signaling	0.886361	1000
Pathway3129	gap junction degradation	0.887736	1500
Pathway2704	adp signalling through p2y purinoceptor 1	0.99925	13000
Pathway64	signaling by fgfr1 fusion mutants	0.886361	6500
Pathway3651	regulation of gene expression in endocrine-committed (neurog3+) progenitor cells	0.973997	5500
Pathway3122	microtubule-dependent trafficking of connexons from golgi to the plasma membrane	0.987623	12000
Pathway3653	akt-mediated inactivation of foxo1a	0.886361	900
Pathway3120	transport of connexons to the plasma membrane	0.984123	12000
Pathway3656	signaling by nodal	0.886361	3500
Pathway8863	purine catabolism	0.886361	5500
Pathway9424	conjugation of salicylate with glycine	0.997875	11000
Pathway3490	regulation of commissural axon pathfinding by slit and robo	0.990374	4500
Pathway3497	inactivation of cdc42 and rac	0.985998	11000
Pathway2384	growth hormone receptor signaling	0.886361	600
Pathway5383	negative epigenetic regulation of rrna expression	0.886361	1000
Pathway5384	sirt1 negatively regulates rrna expression	0.886361	2500
Pathway9393	acetylation	0.99625	8000
Pathway5543	phospholipase c-mediated cascade; fgfr2	0.886361	8500
Pathway5547	shc-mediated cascade:fgfr2	0.886361	2500
Pathway2636	androgen biosynthesis	0.886361	5000
Pathway3728	abca transporters in lipid homeostasis	0.965371	10000
Pathway3725	transmembrane transport of small molecules	0.886361	13000
Pathway3726	abc-family proteins mediated transport	1	13000
Pathway1244	repair synthesis for gap-filling by dna polymerase in tc-ner	0.988124	9000
Pathway6172	signaling by tgf-beta receptor complex	0.886361	7500
Pathway5762	axonal growth inhibition (rhoa activation)	0.9995	9500
Pathway5768	regulated proteolysis of p75ntr	0.975747	11000
Pathway7812	chondroitin sulfate biosynthesis	0.937367	1500
Pathway7811	chondroitin sulfate-dermatan sulfate metabolism	0.992999	13000
Pathway2520	cellular senescence	0.886361	7500
Pathway2521	oncogene induced senescence	0.886361	7000
Pathway9246	sulfur amino acid metabolism	0.886361	200
Pathway8448	synthesis of pips at the er membrane	0.9995	9500
Pathway8912	synthesis and interconversion of nucleotide di- and triphosphates	0.886361	4500
Pathway5164	c6 deamination of adenosine	0.925741	3500
Pathway5167	trna aminoacylation	0.943118	12000
Pathway5360	snrnp assembly	0.96237	11000
Pathway5367	insulin-like growth factor-2 mrna binding proteins (igf2bps-imps-vickzs) bind rna	0.987748	7000
Pathway7924	trafficking of dietary sterols	0.980123	3500
Pathway7929	chylomicron-mediated lipid transport	1	9000
Pathway7928	lipoprotein metabolism	0.99975	1500
Pathway1393	cd28 dependent pi3k-akt signaling	0.886361	3000
Pathway4142	reuptake of gaba	0.987623	9500
Pathway1935	rip-mediated nfkb activation via zbp1	0.886361	5000
Pathway4413	switching of origins to a post-replicative state	0.888236	11000
Pathway1426	b cell activation	0.886361	5000
Pathway1427	antigen activates b cell receptor (bcr) leading to generation of second messengers	0.972497	300
Pathway4149	clearance of dopamine	1	100
Pathway1938	sting mediated induction of host immune responses	0.991499	12000
Pathway4419	cdk-mediated phosphorylation and removal of cdc6	0.946118	11000
Pathway8706	glucagon-like peptide-1 (glp1) regulates insulin secretion	0.933242	600
Pathway8702	free fatty acids regulate insulin secretion	0.964996	1500
Pathway8703	fatty acids bound to gpr40 (ffar1) regulate insulin secretion	0.964996	1500
Pathway9657	activation of matrix metalloproteinases	0.964621	5500
Pathway9656	degradation of the extracellular matrix	0.901988	200
Pathway9092	serine biosynthesis	0.997875	11000
Pathway9096	branched-chain amino acid catabolism	0.933242	7000
Pathway1738	creation of c4 and c2 activators	0.987498	5000
Pathway1739	lectin pathway of complement activation	0.886361	5000
Pathway1736	complement cascade	0.886361	9000
Pathway1737	initial triggering of complement	0.980123	9000
Pathway1730	toll like receptor tlr1:tlr2 cascade	0.886361	5000
Pathway1733	toll like receptor tlr6:tlr2 cascade	0.886361	5000
Pathway4709	polymerase switching on the c-strand of the telomere	0.965371	12000
Pathway4706	telomere c-strand synthesis initiation	0.903613	9000
Pathway4705	telomere c-strand (lagging strand) synthesis	0.997375	13000
Pathway136	t(4;14) translocations of fgfr3	0.993999	8000
Pathway8676	ubiquinol biosynthesis	0.898612	4000
Pathway343	mps iiib - sanfilippo syndrome b	1	100
Pathway4382	g1-s-specific transcription	0.991249	7500
Pathway4383	activation of the pre-replicative complex	0.989999	9000
Pathway4380	phosphorylation of proteins involved in g1-s transition by active cyclin e:cdk2 complexes	0.886361	7000
Pathway6853	the canonical retinoid cycle in rods (twilight vision)	0.886361	11000
Pathway4566	nuclear envelope breakdown	0.886361	12000
Pathway4567	activation of nima kinases nek9, nek6, nek7	0.917615	11000
Pathway4561	mastl facilitates mitotic progression	0.886361	9000
Pathway4368	scf(skp2)-mediated degradation of p27-p21	0.886361	11000
Pathway7147	bmal1:clock,npas2 activates circadian gene expression	0.886361	8500
Pathway7141	circadian clock	0.886361	8500
Pathway4362	g1-s transition	0.912239	11000
Pathway4363	cyclin e associated events during g1-s transition	0.886361	11000
Pathway3869	proton-coupled monocarboxylate transport	0.886361	4500
Pathway3862	sodium-coupled sulphate, di- and tri-carboxylate transporters	0.999125	9000
Pathway7544	atf6-alpha activates chaperone genes	0.946993	9500
Pathway6144	rho gtpases activate rhotekin and rhophilins	0.886361	5000
Pathway6635	repression of wnt target genes	0.886361	6500
Pathway7721	galactose catabolism	0.955994	9000
Pathway7725	pentose phosphate pathway (hexose monophosphate shunt)	0.985623	1500
Pathway3468	netrin mediated repulsion signals	0.886361	6000
Pathway793	assembly of viral components at the budding site	0.886361	1000
Pathway3261	bh3-only proteins associate with and inactivate anti-apoptotic bcl-2 members	0.886361	3500
Pathway3265	activation, translocation and oligomerization of bax	0.886361	3500
Pathway4962	rna polymerase i, rna polymerase iii, and mitochondrial transcription	0.886361	1000
Pathway4963	rna polymerase i transcription	0.886361	1000
Pathway4960	rna polymerase ii transcription termination	0.886361	12000
Pathway4961	cleavage of growing transcript in the termination region	0.886361	12000
Pathway4964	rna polymerase i promoter clearance	0.886361	1000
Pathway4965	rna polymerase i promoter opening	0.886361	1500
Pathway4968	rna polymerase i transcription initiation	0.96037	2000
Pathway645	pausing and recovery of tat-mediated hiv elongation	0.886361	12000
Pathway314	diseases associated with visual transduction	0.886361	10000
Pathway315	retinoid cycle disease events	0.886361	10000
Pathway641	tat-mediated hiv elongation arrest and recovery	0.886361	12000
Pathway488	defective chsy1 causes tpbs	0.960245	4000
Pathway8053	mitochondrial fatty acid beta-oxidation of unsaturated fatty acids	0.976497	6000
Pathway481	defective papss2 causes semd-pa	1	13000
Pathway6706	regulation of fzd by ubiquitination	0.96237	400
Pathway484	defective b4galt7 causes eds, progeroid type	0.977122	2500
Pathway833	phagosomal maturation (early endosomal stage)	0.886361	3000
Pathway486	defective b3gat3 causes jdssdhd	0.977122	2500
Pathway2022	dap12 interactions	0.507688	5000
Pathway861	tolerance of reactive oxygen produced by macrophages	1	100
Pathway6031	pi3k events in erbb4 signaling	0.177522	5000
Pathway6035	nuclear signaling by erbb4	0.886361	2500
Pathway3005	hdacs deacetylate histones	0.886361	2500
Pathway6521	g alpha (z) signalling events	0.990999	13000
Pathway6529	g alpha (q) signalling events	0.886361	600
Pathway7032	gli proteins bind promoters of hh responsive genes to promote transcription	0.886361	400
Pathway3395	sema4d induced cell migration and growth-cone collapse	0.886361	6500
Pathway269	signaling by wnt in cancer	0.973747	3500
Pathway265	tgfbr1 kd mutants in cancer	0.886361	900
Pathway262	loss of function of tgfbr1 in cancer	0.886361	900
Pathway263	tgfbr1 lbd mutants in cancer	0.886361	3000
Pathway5428	grb2 events in egfr signaling	0.886361	1000
Pathway5424	egfr interacts with phospholipase c-gamma	0.886361	8500
Pathway2734	gpvi-mediated activation cascade	0.938117	6000
Pathway3648	regulation of beta-cell development	0.886361	1000
Pathway3649	regulation of gene expression in early pancreatic precursor cells	0.886361	800
Pathway3130	formation of annular gap junctions	0.886361	1500
Pathway6453	hydroxycarboxylic acid-binding receptors	0.886361	5500
Pathway3134	regulation of gap junction activity	0.999125	12000
Pathway3135	c-src mediated regulation of cx43 function and closure of gap junctions	0.999125	12000
Pathway3489	signaling by robo receptor	0.886361	2500
Pathway3484	role of second messengers in netrin-1 signaling	0.997875	2500
Pathway4221	activation of kainate receptors upon glutamate binding	0.995249	4500
Pathway5397	dna methylation	0.886361	1500
Pathway5390	norc negatively regulates rrna expression	0.886361	1000
Pathway5552	pi-3k cascade:fgfr2	0.177522	5000
Pathway8874	pyrimidine metabolism	0.969246	4500
Pathway8875	pyrimidine biosynthesis	0.968996	9500
Pathway5559	negative regulation of fgfr2 signaling	0.886361	2500
Pathway2356	interleukin-6 signaling	0.886361	4500
Pathway3737	mitochondrial abc transporters	0.9995	11000
Pathway5774	ngf signalling via trka from the plasma membrane	0.0536317	6500
Pathway5775	activation of trka receptors	0.886361	6500
Pathway5776	trka activation by ngf	0.886361	1500
Pathway8451	synthesis of pips at the golgi membrane	0.886361	2500
Pathway5168	cytosolic trna aminoacylation	0.975747	9000
Pathway5371	epigenetic regulation of gene expression	0.886361	1000
Pathway5372	prc2 methylates histones and dna	0.886361	4500
Pathway4175	postsynaptic nicotinic acetylcholine receptors	0.997875	2500
Pathway4176	highly calcium permeable postsynaptic nicotinic acetylcholine receptors	0.989624	2500
Pathway1410	ctla4 inhibitory signaling	0.886361	3000
Pathway4172	highly sodium permeable acetylcholine nicotinic receptors	1	13000
Pathway4179	glutamate binding, activation of ampa receptors and synaptic plasticity	0.92074	5500
Pathway1418	pd-1 signaling	0.886361	3000
Pathway6997	degradation of gli1 by the proteasome	0.886361	11000
Pathway6991	degradation of gli2 by the proteasome	0.886361	11000
Pathway1700	toll like receptor 4 (tlr4) cascade	0.886361	7000
Pathway1702	transfer of lps from lbp carrier to cd14	0.99975	12000
Pathway8447	pi metabolism	0.886361	7500
Pathway1254	regulation of the fanconi anemia pathway	0.886361	1500
Pathway1259	mismatch repair (mmr) directed by msh2:msh6 (mutsalpha)	0.988499	5500
Pathway1258	mmr	0.989624	11000
Pathway1079	resolution of ap sites via the multiple-nucleotide patch replacement pathway	0.95637	300
Pathway4778	mitochondrial translation initiation	0.985623	9500
Pathway4777	mitochondrial translation	0.95787	9500
Pathway5510	spry regulation of fgf signaling	0.886361	300
Pathway127	signaling by fgfr3 mutants	0.886361	2500
Pathway126	signaling by fgfr3 in disease	0.886361	2500
Pathway2560	dna damage-telomere stress induced senescence	0.886361	7500
Pathway1890	negative regulators of rig-i-mda5 signaling	0.886361	11000
Pathway8605	synthesis of lipoxins (lx)	0.886361	6000
Pathway4296	p53-independent g1-s dna damage checkpoint	0.925116	11000
Pathway129	signaling by activated point mutants of fgfr3	0.886361	5500
Pathway128	fgfr3 mutant receptor activation	0.886361	5500
Pathway4595	condensation of prometaphase chromosomes	0.965371	12000
Pathway7484	metabolism of angiotensinogen to angiotensins	0.928366	7500
Pathway4601	mitotic metaphase-anaphase transition	0.999125	10000
Pathway4600	mitotic metaphase and anaphase	0.886361	12000
Pathway4604	separation of sister chromatids	0.886361	12000
Pathway4351	cyclin d associated events in g1	0.886361	7500
Pathway4350	g1 phase	0.886361	7500
Pathway8116	alpha-oxidation of phytanate	1	5000
Pathway3819	proton-coupled neutral amino acid transporters	0.904738	3000
Pathway3810	organic anion transporters	1	13000
Pathway1679	irak1 recruits ikk complex upon tlr7-8 or 9 stimulation	0.96237	11000
Pathway7557	xbp1(s) activates chaperone genes	0.904113	8000
Pathway9467	abacavir transport and metabolism	0.899737	400
Pathway9460	erythrocytes take up oxygen and release carbon dioxide	0.983873	7500
Pathway7550	ire1alpha activates chaperones	0.886361	3000
Pathway4287	autodegradation of the e3 ubiquitin ligase cop1	0.886361	11000
Pathway4285	stabilization of p53	0.886361	11000
Pathway4284	p53-dependent g1 dna damage response	0.886361	11000
Pathway9468	abacavir transmembrane transport	0.976747	8500
Pathway4282	g1-s dna damage checkpoints	0.886361	11000
Pathway1677	traf6 mediated induction of nfkb and map kinases upon tlr7-8 or 9 activation	0.177522	6500
Pathway4280	cell cycle	0.886361	12000
Pathway781	viral mrna translation	0.938367	13000
Pathway6606	signaling by wnt	0.886361	6500
Pathway6600	egfr transactivation by gastrin	0.917615	11000
Pathway785	viral rnp complexes in the host cell nucleus	0.899612	700
Pathway784	export of viral ribonucleoproteins from nucleus	0.886361	3000
Pathway789	nep-ns2 interacts with the cellular export machinery	0.886361	3000
Pathway3255	activation of bim and translocation to mitochondria	0.886361	400
Pathway3258	activation of bmf and translocation to mitochondria	0.886361	400
Pathway307	hh mutants that don't undergo autocatalytic processing are degraded by erad	0.936492	11000
Pathway306	hh mutants abrogate ligand secretion	0.936492	11000
Pathway304	wnt ligand secretion is abrogated by the porcn inhibitor lgk974	0.999875	11000
Pathway302	xav939 inhibits tankyrase, stabilizing axin	0.987748	7000
Pathway300	rnf mutants show enhanced wnt signaling and proliferation	0.985373	3500
Pathway3922	organic anion transport	0.886361	900
Pathway6733	asymmetric localization of pcp proteins	0.886361	11000
Pathway8024	beta oxidation of myristoyl-coa to lauroyl-coa	0.999125	10000
Pathway3926	transport of vitamins, nucleosides, and related molecules	0.926616	200
Pathway499	defective ext1 causes exostoses 1, trps2 and chds	0.986748	2500
Pathway497	defective chst6 causes mcdc1	0.952244	8500
Pathway495	defective b4galt1 causes b4galt1-cdg (cdg-2d)	0.952244	8500
Pathway3928	transport of nucleosides and free purine and pyrimidine bases across the plasma membrane	0.983873	5000
Pathway493	defective chst14 causes eds, musculocontractural type	0.938117	1500
Pathway9516	amino acid and oligopeptide slc transporters	0.990374	3000
Pathway7621	metabolism	0.95787	9500
Pathway877	mtb iron assimilation by chelation	0.904738	3000
Pathway6514	g alpha (i) signalling events	0.886361	1500
Pathway2039	dap12 signaling	0.353669	6500
Pathway4143	degradation of gaba	0.886361	600
Pathway4410	dna replication initiation	0.903613	9000
Pathway4821	bbsome-mediated cargo-targeting to cilium	0.992874	9500
Pathway4827	trafficking of myristoylated proteins to the cilium	0.992874	11000
Pathway273	apc truncation mutants have impaired axin binding	0.886361	9000
Pathway271	apc truncation mutants are not k63 polyubiquitinated	0.886361	1500
Pathway270	truncated apc mutants destabilize the destruction complex	0.886361	9000
Pathway275	axin mutants destabilize the destruction complex, activating wnt signaling	0.886361	9000
Pathway278	axin missense mutants destabilize the destruction complex	0.886361	9000
Pathway8336	acyl chain remodeling of dag and tag	0.999125	12000
Pathway5417	signaling pathways	0.0536317	1500
Pathway5418	signaling by egfr	0.32029	6500
Pathway6466	free fatty acid receptors	0.886361	100
Pathway6460	lysosphingolipid and lpa receptors	0.886361	5500
Pathway6463	opsins	0.886361	9500
Pathway5565	fgfr3b ligand binding and activation	0.886361	4000
Pathway5564	fgfr3 ligand binding and activation	0.886361	5500
Pathway5563	signaling by fgfr3	0.24228	6500
Pathway2619	glucocorticoid biosynthesis	0.886361	4000
Pathway2341	regulation of signaling by cbl	0.945743	12000
Pathway5568	fgfr3c ligand binding and activation	0.886361	5500
Pathway2610	pregnenolone biosynthesis	0.96237	11000
Pathway3747	transport of inorganic cations-anions and amino acids-oligopeptides	0.947868	2500
Pathway3746	slc-mediated transmembrane transport	0.886361	13000
Pathway4746	activation of ppargc1a (pgc-1alpha) by phosphorylation	0.941493	11000
Pathway3748	bicarbonate transporters	0.987623	12000
Pathway5966	regulation of kit signaling	0.886361	100
Pathway2296	interleukin-2 signaling	0.886361	4500
Pathway467	defective slc35d1 causes schneckenbecken dysplasia (schbckd)	0.991124	7500
Pathway8599	synthesis of 12-eicosatetraenoic acid derivatives	0.988124	3000
Pathway5740	p75ntr recruits signalling complexes	0.886361	6500
Pathway8594	synthesis of 15-eicosatetraenoic acid derivatives	0.972622	3000
Pathway8591	synthesis of 5-eicosatetraenoic acids	0.886361	6000
Pathway5982	shc1 events in erbb2 signaling	0.886361	5000
Pathway5987	grb2 events in erbb2 signaling	0.886361	5000
Pathway7835	inositol phosphate metabolism	0.886361	3500
Pathway9263	sulfide oxidation to sulfate	0.987748	7000
Pathway7836	synthesis of ip3 and ip4 in the cytosol	0.936492	3500
Pathway2505	regulation of hsf1-mediated heat shock response	0.886361	5500
Pathway9269	melanin biosynthesis	1	13000
Pathway5344	eukaryotic translation elongation	0.941118	13000
Pathway5347	peptide chain elongation	0.946493	13000
Pathway7904	synthesis of ip2, ip, and ins in the cytosol	0.886361	6500
Pathway3024	pkmts methylate histone lysines	0.886361	6500
Pathway6505	gpcr downstream signaling	0.47856	100
Pathway686	interactions of vpr with host cellular proteins	0.935242	12000
Pathway9076	amino acid synthesis and interconversion (transamination)	0.886361	4000
Pathway9075	amino acid and derivative metabolism	0.886361	10000
Pathway1243	gap-filling dna repair synthesis and ligation in tc-ner	0.989374	12000
Pathway1712	myd88:mal cascade initiated on plasma membrane	0.886361	5000
Pathway1711	activated tlr4 signalling	0.886361	5000
Pathway1249	fanconi anemia pathway	0.886361	8500
Pathway1069	apex1-independent resolution of ap sites via the single nucleotide replacement pathway	1	6500
Pathway1061	resolution of ap sites via the single-nucleotide replacement pathway	0.999125	10000
Pathway1062	abasic sugar-phosphate removal via the single-nucleotide replacement pathway	1	10000
Pathway8618	synthesis of epoxy (eet) and dihydroxyeicosatrienoic acids (dhet)	0.976497	6000
Pathway8614	synthesis of (16-20)-hydroxyeicosatetraenoic acids (hete)	0.983373	9500
Pathway1887	traf6 mediated nf-kb activation	0.886361	9500
Pathway8611	synthesis of hepoxilins (hx) and trioxilins (trx)	1	100
Pathway6870	the retinoid cycle in cones (daylight vision)	0.975747	11000
Pathway4168	presynaptic nicotinic acetylcholine receptors	1	13000
Pathway9184	metabolism of polyamines	0.886361	10000
Pathway1403	cd28 dependent vav1 pathway	0.886361	3000
Pathway4160	neurotransmitter uptake and metabolism in glial cells	0.886361	600
Pathway4161	astrocytic glutamate-glutamine uptake and metabolism	0.886361	600
Pathway4166	acetylcholine binding and downstream events	0.997875	2500
Pathway4167	activation of nicotinic acetylcholine receptors	0.997875	2500
Pathway4165	neurotransmitter receptor binding and downstream transmission in the postsynaptic cell	1	1500
Pathway9570	fibronectin matrix formation	0.886361	1500
Pathway4584	mitotic prometaphase	0.886361	12000
Pathway4586	resolution of sister chromatid cohesion	0.886361	12000
Pathway7127	nephrin interactions	0.886361	2000
Pathway1648	ikk complex recruitment mediated by rip1	0.964621	1000
Pathway7120	dscam interactions	0.886361	400
Pathway4613	nuclear envelope reassembly	0.963245	4500
Pathway4614	initiation of nuclear envelope reformation	0.963245	4500
Pathway4618	cell division	0.886361	7500
Pathway9453	erythrocytes take up carbon dioxide and release oxygen	0.983873	7500
Pathway9452	o2-co2 exchange in erythrocytes	0.983873	7500
Pathway9489	cytosolic iron-sulfur cluster assembly	0.985623	5500
Pathway4299	ubiquitin mediated degradation of phosphorylated cdc25a	0.925116	11000
Pathway1666	myd88 dependent cascade initiated on endosome	0.212652	6500
Pathway1664	toll like receptor 7-8 (tlr7-8) cascade	0.212652	6500
Pathway4297	p53-independent dna damage response	0.925116	11000
Pathway1662	toll like receptor 5 (tlr5) cascade	0.47856	6500
Pathway4293	transcriptional activation of p53 responsive genes	0.984248	6500
Pathway3249	activation of puma and translocation to mitochondria	1	13000
Pathway3243	activation of noxa and translocation to mitochondria	0.886361	500
Pathway7233	gamma carboxylation, hypusine formation and arylsulfatase activation	0.923615	3500
Pathway7232	post-translational protein modification	0.886361	12000
Pathway4414	orc1 removal from chromatin	0.888236	11000
Pathway7236	gamma-carboxylation of protein precursors	0.973372	3000
Pathway7234	gamma-carboxylation, transport, and amino-terminal cleavage of proteins	0.886361	3000
Pathway661	assembly of the hiv virion	0.976247	7000
Pathway662	synthesis and processing of gag, gagpol polyproteins	0.933242	7000
Pathway4907	transcription	0.886361	12000
Pathway664	membrane binding and targetting of gag proteins	0.933242	7000
Pathway669	synthesis and processing of env and vpu	1	100
Pathway4908	rna polymerase ii transcription	0.886361	12000
Pathway4909	rna polymerase ii pre-transcription events	0.944618	12000
Pathway8034	beta oxidation of decanoyl-coa to octanoyl-coa-coa	1	8500
Pathway463	defective mat1a causes methionine adenosyltransferase deficiency (matd)	0.987748	7000
Pathway6724	pcp-ce pathway	0.886361	11000
Pathway461	defective maoa causes brunner syndrome (bruns)	1	100
Pathway6723	beta-catenin independent wnt signaling	0.886361	7000
Pathway465	defective acth causes obesity and pro-opiomelanocortinin deficiency (pomcd)	0.945243	4000
Pathway9525	collagen formation	0.886361	400
Pathway9524	extracellular matrix organization	0.886361	600
Pathway469	defective tpmt causes thiopurine s-methyltransferase deficiency (tpmt deficiency)	0.991124	7500
Pathway8039	beta oxidation of octanoyl-coa to hexanoyl-coa	1	8500
Pathway6506	g alpha (s) signalling events	0.972622	2000
Pathway6055	signaling by rho gtpases	0.886361	7000
Pathway6056	rho gtpase cycle	0.886361	400
Pathway681	budding and maturation of hiv virion	0.994749	7500
Pathway6050	downregulation of erbb4 signaling	0.886361	1500
Pathway687	vpr-mediated induction of apoptosis by mitochondrial outer membrane permeabilization	0.997375	12000
Pathway685	host interactions of hiv factors	0.886361	4500
Pathway7055	tnfr1-mediated proapoptotic signaling	0.949994	9500
Pathway7050	tnf signaling	0.924366	9500
Pathway6292	notch2 activation and transmission of signal to the nucleus	0.997125	2000
Pathway7059	trail signaling	0.886361	7500
Pathway6291	signaling by notch2	0.987123	11000
Pathway4836	arl13b-mediated ciliary trafficking of inpp5e	1	100
Pathway6618	degradation of beta-catenin by the destruction complex	0.899612	6500
Pathway8326	glycerophospholipid biosynthesis	0.886361	2500
Pathway200	signaling by notch1 hd domain mutants in cancer	0.99925	12000
Pathway201	constitutive signaling by notch1 hd domain mutants	0.99925	12000
Pathway8327	synthesis of pa	0.886361	2000
Pathway8324	metabolism of steroid hormones and vitamin d	0.886361	5000
Pathway8325	phospholipid metabolism	0.886361	2500
Pathway208	signaling by notch1 pest domain mutants in cancer	0.886361	200
Pathway209	constitutive signaling by notch1 pest domain mutants	0.886361	200

## Sheet: E2_0.01nM_4h_down_rea
row ID	Name	E-Value	NumGenes
Pathway5406	dna replication	0.985873	300
Pathway5407	3' -utr-mediated translational regulation	0.991249	200
Pathway50	signaling by overexpressed wild-type egfr in cancer	1	100
Pathway51	inhibition of signaling by overexpressed egfr	1	100
Pathway2970	kinesins	0.945118	7500
Pathway54	signaling by fgfr in disease	0.945118	7000
Pathway55	signaling by fgfr1 in disease	0.945118	200
Pathway56	signaling by fgfr1 mutants	0.945118	200
Pathway57	fgfr1 mutant receptor activation	0.945118	200
Pathway3112	gap junction assembly	0.945118	6000
Pathway3113	transport of connexins along the secretory pathway	0.945118	2000
Pathway3110	gap junction trafficking and regulation	0.945118	7000
Pathway3111	gap junction trafficking	0.945118	7000
Pathway3116	oligomerization of connexins into connexons	0.945118	2000
Pathway2191	cd209 (dc-sign) signaling	0.953744	2500
Pathway6478	class b-2 (secretin family receptors)	0.945118	3500
Pathway6479	calcitonin-like ligand receptors	0.945118	6000
Pathway6182	downregulation of tgf-beta receptor signaling	0.987748	800
Pathway2757	integrin alphaiib beta3 signaling	0.945118	5000
Pathway518	defective dpagt1 causes dpagt1-cdg (cdg-1j) and cmsta2	1	100
Pathway2756	platelet aggregation (plug formation)	0.945118	5000
Pathway512	defective alg12 causes alg12-cdg (cdg-1g)	0.998	8000
Pathway510	defective mpdu1 causes mpdu1-cdg (cdg-1f)	0.945118	2500
Pathway516	defective alg2 causes alg2-cdg (cdg-1i)	1	100
Pathway514	defective alg8 causes alg8-cdg (cdg-1h)	1	100
Pathway5572	frs-mediated fgfr3 signaling	0.945118	200
Pathway1032	cleavage of the damaged pyrimidine	0.95737	4500
Pathway8851	purine salvage	0.994374	9500
Pathway2376	interleukin-7 signaling	0.978497	8000
Pathway9308	sterols are 12-hydroxylated by cyp8b1	1	100
Pathway3756	sodium-proton exchangers	0.945118	400
Pathway3752	sodium-calcium exchangers	0.945118	300
Pathway6910	signaling by retinoic acid	0.945118	8000
Pathway5976	signaling by erbb2	0.945118	3000
Pathway5758	p75ntr regulates axonogenesis	0.967871	5000
Pathway5759	axonal growth stimulation	0.952869	1500
Pathway5755	ceramide signalling	0.952869	1500
Pathway5750	nf-kb is activated and signals survival	0.995124	1500
Pathway6573	g-protein mediated events	0.945118	3000
Pathway5992	pi3k events in erbb2 signaling	0.945118	4000
Pathway7825	cs-ds degradation	0.966371	4000
Pathway2575	senescence-associated secretory phenotype (sasp)	0.945118	8000
Pathway9214	catecholamine biosynthesis	1	11000
Pathway9213	amine-derived hormones	0.947868	2000
Pathway2572	formation of senescence-associated heterochromatin foci (sahf)	0.954244	9000
Pathway5190	mitochondrial trna aminoacylation	0.968746	9500
Pathway5355	eukaryotic translation termination	0.987498	11000
Pathway7916	lipid and lipoprotein metabolism	0.945118	800
Pathway7917	digestion of dietary lipid	0.945118	7500
Pathway9321	cyp2e1 reactions	0.973997	9000
Pathway5359	non-coding rna metabolism	0.945118	9500
Pathway9068	molybdenum cofactor biosynthesis	0.945743	2000
Pathway3337	activation of dna fragmentation factor	0.954244	9000
Pathway1278	traf6 mediated induction of proinflammatory cytokines	0.945118	9500
Pathway4026	ligand-gated ion channel transport	0.945118	700
Pathway1509	antigen processing-cross presentation	0.945118	7000
Pathway1051	displacement of dna glycosylase by apex1	0.99725	6000
Pathway1050	resolution of abasic sites (ap sites)	0.989874	800
Pathway1872	nf-kb activation through fadd-rip-1 pathway mediated by caspase-8 and -10	0.945118	9500
Pathway8623	sphingolipid de novo biosynthesis	0.969871	10000
Pathway8622	sphingolipid metabolism	0.949369	9500
Pathway1878	traf6 mediated irf7 activation	0.945118	9500
Pathway6883	the phototransduction cascade	0.980998	1000
Pathway1188	presynaptic phase of homologous dna pairing and strand exchange	0.945118	5500
Pathway1187	homologous dna pairing and strand exchange	0.945118	5500
Pathway1184	processing of dna double-strand break ends	0.984248	5500
Pathway9192	interconversion of polyamines	0.990999	8500
Pathway1477	negative regulation of the pi3k-akt network	0.945118	8500
Pathway4116	glutamate neurotransmitter release cycle	0.945118	7000
Pathway1472	akt phosphorylates targets in the nucleus	0.975372	6500
Pathway4625	m-g1 transition	0.979247	300
Pathway4627	assembly of the pre-replicative complex	0.986498	9500
Pathway4626	dna replication pre-initiation	0.979247	300
Pathway4332	inhibition of the proteolytic activity of apc-c required for the onset of anaphase by mitotic spindle checkpoint components	0.945118	600
Pathway4622	cohesin loading onto chromatin	0.945118	6500
Pathway4628	assembly of the orc complex at the origin of replication	0.986623	3500
Pathway4339	g0 and early g1	0.945118	6500
Pathway4338	mitotic g1-g1-s phases	0.993249	11000
Pathway1987	regulation of actin dynamics for phagocytic cup formation	0.945118	5500
Pathway8136	beta-oxidation of very long chain fatty acids	0.982123	5500
Pathway9448	electron transport from nadph to ferredoxin	0.999125	6000
Pathway1980	fcgr activation	0.945118	4500
Pathway9445	mitochondrial iron-sulfur cluster biogenesis	0.982998	1500
Pathway1695	toll like receptor 9 (tlr9) cascade	0.945118	9000
Pathway9685	collagen degradation	0.945118	9500
Pathway9472	abacavir metabolism	1	11000
Pathway5571	downstream signaling of activated fgfr3	0.945118	3000
Pathway3238	activation of bad and translocation to mitochondria	0.945118	7500
Pathway3237	activation of bh3-only proteins	0.945118	6500
Pathway3231	intrinsic pathway for apoptosis	0.945118	7500
Pathway7222	post-chaperonin tubulin folding pathway	0.978997	700
Pathway4931	rna polymerase ii transcription initiation and promoter clearance	0.945118	1500
Pathway4933	rna polymerase ii transcription initiation	0.945118	1500
Pathway4247	potassium channels	0.945118	2000
Pathway4246	gaba a (rho) receptor activation	0.967121	2500
Pathway4937	rna polymerase ii promoter escape	0.945118	1500
Pathway4244	inhibition of voltage gated ca2+ channels via gbeta-gamma subunits	0.945118	4500
Pathway471	defective ugt1a1 causes hyperbilirubinemia	0.945118	2000
Pathway3904	rhesus glycoproteins mediate ammonium transport.	0.986623	3500
Pathway473	defective ugt1a4 causes hyperbilirubinemia	0.945118	2000
Pathway475	abnormal conversion of 2-oxoglutarate to 2-hydroxyglutarate	1	100
Pathway477	diseases of glycosylation	0.960995	9000
Pathway5021	mitochondrial transcription termination	1	100
Pathway479	defective slc26a2 causes chondrodysplasias	1	100
Pathway478	diseases associated with glycosaminoglycan metabolism	0.945118	6500
Pathway6063	rho gtpases activate rocks	0.945118	9500
Pathway6062	rho gtpase effectors	0.945118	7000
Pathway6066	rho gtpases activate paks	0.945118	3000
Pathway690	vpr-mediated nuclear import of pics	0.945118	7500
Pathway693	interactions of rev with host cellular proteins	0.945118	7500
Pathway694	nuclear import of rev protein	0.945118	7500
Pathway7044	fasl- cd95l signaling	0.945118	6000
Pathway7043	death receptor signalling	0.945118	8000
Pathway3349	stimulation of the cell death response by pak-2p34	0.945118	2500
Pathway2987	chromatin organization	0.945118	10000
Pathway4809	cargo trafficking to the periciliary membrane	0.945118	10000
Pathway2988	chromatin modifying enzymes	0.945118	10000
Pathway2989	hats acetylate histones	0.945118	10000
Pathway8316	recycling of bile acids and salts	0.945118	2500
Pathway6405	dopamine receptors	0.945118	800
Pathway6402	adrenoceptors	0.987748	6000
Pathway3161	binding and uptake of ligands by scavenger receptors	0.945118	8500
Pathway6408	histamine receptors	0.990999	4000
Pathway508	defective alg3 causes alg3-cdg (cdg-1d)	1	100
Pathway337	mps i - hurler syndrome	1	100
Pathway502	defective ext2 causes exostoses 2	0.945118	5500
Pathway505	diseases associated with n-glycosylation of proteins	0.945118	9000
Pathway851	tolerance by mtb to nitric oxide produced by macrophages	0.945118	1500
Pathway850	response of mtb to phagocytosis	0.982998	1500
Pathway5506	negative regulation of fgfr1 signaling	0.945118	200
Pathway8823	the fatty acid cycling model	0.945118	1000
Pathway8822	mitochondrial uncoupling proteins	0.945118	1000
Pathway3769	sodium-coupled phosphate cotransporters	0.945118	1000
Pathway6313	signaling by notch3	0.945118	8000
Pathway3765	multifunctional anion exchangers	0.979497	9500
Pathway7648	gluconeogenesis	0.95837	1500
Pathway4439	processive synthesis on the lagging strand	0.99925	8000
Pathway6080	activated pkn1 stimulates transcription of ar (androgen receptor) regulated genes klk2 and klk3	0.945118	3500
Pathway3565	nrcam interactions	0.945118	9000
Pathway5213	deadenylation of mrna	0.945118	1500
Pathway5212	deadenylation-dependent mrna decay	0.997	1500
Pathway5217	mrna decay by 3' to 5' exoribonuclease	0.945118	6500
Pathway7853	synthesis of ips in the nucleus	0.998875	10000
Pathway9200	methionine salvage pathway	0.976872	8500
Pathway649	rev-mediated nuclear export of hiv rna	0.945118	7500
Pathway9208	regulation of ornithine decarboxylase (odc)	0.956495	9000
Pathway5698	insulin receptor recycling	0.96162	10000
Pathway5690	signal attenuation	0.945118	4500
Pathway4680	apc-c:cdh1 mediated degradation of cdc20 and other apc-c:cdh1 targeted proteins in late mitosis-early g1	0.992999	7500
Pathway8957	metabolism of vitamins and cofactors	0.945118	7000
Pathway8486	synthesis of pips at the early endosome membrane	0.968746	9500
Pathway8959	vitamin c (ascorbate) metabolism	0.973997	9000
Pathway8958	metabolism of water-soluble vitamins and cofactors	0.945118	7000
Pathway5327	gtp hydrolysis and joining of the 60s ribosomal subunit	0.991624	200
Pathway9339	eicosanoids	0.945118	2000
Pathway5324	ribosomal scanning and start codon recognition	0.963745	200
Pathway5321	translation initiation complex formation	0.96112	200
Pathway2411	prolactin receptor signaling	0.945118	6500
Pathway9334	fatty acids	0.957245	7500
Pathway4651	scf-beta-trcp mediated degradation of emi1	0.991374	3000
Pathway5039	transcriptional activity of smad2-smad3:smad4 heterotrimer	0.945118	6500
Pathway5033	yap1- and wwtr1 (taz)-stimulated gene expression	0.945118	8500
Pathway5030	nuclear receptor transcription pathway	0.945118	7500
Pathway7985	fatty acid, triacylglycerol, and ketone body metabolism	0.945118	8500
Pathway1510	cross-presentation of particulate exogenous antigens (phagosomes)	0.945118	4000
Pathway4031	stimuli-sensing channels	0.945118	300
Pathway4744	organelle biogenesis and maintenance	0.945118	10000
Pathway4745	mitochondrial biogenesis	0.945118	10000
Pathway9358	biogenic amines are oxidatively deaminated to aldehydes by maoa and maob	1	100
Pathway1517	er-phagosome pathway	0.979497	7000
Pathway4749	transcriptional activation of mitochondrial biogenesis	0.945118	10000
Pathway1863	traf3-dependent irf activation pathway	0.96162	10000
Pathway7820	dermatan sulfate biosynthesis	0.945118	4000
Pathway6892	inactivation, recovery and regulation of the phototransduction cascade	0.980998	1000
Pathway1199	resolution of d-loop structures	0.998	8000
Pathway1193	assembly of the rad51-ssdna nucleoprotein complex	0.945118	5500
Pathway4105	neurotransmitter release cycle	0.945118	6000
Pathway4106	norepinephrine neurotransmitter release cycle	0.945118	1500
Pathway1460	pip3 activates akt signaling	0.945118	4000
Pathway4101	transmission across chemical synapses	0.945118	9000
Pathway4102	depolarization of the presynaptic terminal triggers the opening of calcium channels	0.945118	4000
Pathway7452	mitochondrial protein import	1	10000
Pathway7103	type i hemidesmosome assembly	0.992374	2000
Pathway1457	activation of ras in b cells	0.990999	6500
Pathway4636	cdt1 association with the cdc6:orc:origin complex	0.988124	9500
Pathway4634	cdc6 association with the orc:origin complex	0.994374	9500
Pathway4325	mitotic spindle checkpoint	0.945118	600
Pathway4326	amplification of signal from the kinetochores	0.945118	600
Pathway4327	amplification of signal from unattached kinetochores via a mad2 inhibitory signal	0.945118	600
Pathway869	cell redox homeostasis	0.972622	1500
Pathway8124	beta-oxidation of pristanoyl-coa	0.994499	4500
Pathway3825	hexose uptake	0.986373	9000
Pathway3820	proton-oligonucleotide cotransporters	0.945118	3000
Pathway3829	glucose transport	0.986373	9000
Pathway1684	irak2 mediated activation of tak1 complex upon tlr7-8 or 9 stimulation	0.998875	8500
Pathway1689	traf6 mediated irf7 activation in tlr7-8 or 9 signaling	0.998875	4500
Pathway3222	ligand-independent caspase activation via dcc	0.995374	9000
Pathway4258	potassium transport channels	0.945118	1500
Pathway7216	folding of actin by cct-tric	0.998	8000
Pathway7210	prefoldin mediated transfer of substrate to cct-tric	0.945118	8000
Pathway7213	formation of tubulin folding intermediates by cct-tric	0.945118	8000
Pathway4925	rna polymerase ii transcription pre-initiation and promoter opening	0.945118	1500
Pathway7219	association of tric-cct with target proteins during biosynthesis	1	11000
Pathway4255	inwardly rectifying k+ channels	0.945118	4500
Pathway4256	g protein gated potassium channels	0.945118	4500
Pathway4257	activation of g protein gated potassium channels	0.945118	4500
Pathway8018	mitochondrial fatty acid beta-oxidation of saturated fatty acids	0.999375	9000
Pathway8019	beta oxidation of palmitoyl-coa to myristoyl-coa	1	100
Pathway3912	organic cation transport	0.945118	8000
Pathway8017	mitochondrial fatty acid beta-oxidation	0.994374	9500
Pathway3911	organic cation-anion-zwitterion transport	0.945118	100
Pathway8012	import of palmitoyl-coa into the mitochondrial matrix	0.945118	8000
Pathway7691	glycogen breakdown (glycogenolysis)	0.945118	6000
Pathway445	defective cyp4f22 causes ichthyosis, congenital, autosomal recessive 5 (arci5)	1	100
Pathway194	constitutive signaling by notch1 t(7;9)(notch1:m1580_k2555) translocation mutant	0.967871	5000
Pathway447	defective tbxas1 causes ghosal hematodiaphyseal dysplasia (ghdd)	0.945118	2000
Pathway192	signaling by notch1 in cancer	0.945118	8500
Pathway193	signaling by notch1 t(7;9)(notch1:m1580_k2555) translocation mutant	0.967871	5000
Pathway190	pten loss of function in cancer	0.978747	7500
Pathway443	defective cyp2u1 causes spastic paraplegia 56, autosomal recessive (spg56)	1	100
Pathway449	defective cyp7b1 causes spastic paraplegia 5a, autosomal recessive (spg5a) and congenital bile acid synthesis defect 3 (cbas3)	1	100
Pathway6076	rho gtpases activate pkns	0.945118	3500
Pathway1147	reversal of alkylation damage by dna dioxygenases	0.945118	1500
Pathway7077	nectin-necl trans heterodimerization	0.945118	2000
Pathway6274	notch1 intracellular domain regulates transcription	0.969496	8000
Pathway4317	activation of atr in response to replication stress	0.947993	4000
Pathway3357	regulation of apoptosis	0.982998	3000
Pathway3358	regulation of activated pak-2p34 by proteasome mediated degradation	0.976372	3000
Pathway4640	regulation of mitotic cell cycle	0.988124	7500
Pathway4810	vxpx cargo-targeting to cilium	0.950494	10000
Pathway998	base excision repair	0.989874	800
Pathway999	base-excision repair, ap site formation	0.988124	6000
Pathway997	dna repair	0.993374	6000
Pathway8301	synthesis of bile acids and bile salts via 27-hydroxycholesterol	0.995874	10000
Pathway4724	packaging of telomere ends	0.945118	3500
Pathway6673	deactivation of the beta-catenin transactivating complex	0.945118	1000
Pathway2772	p130cas linkage to mapk signaling for integrins	0.945118	5000
Pathway4727	meiosis	0.945118	6000
Pathway32	constitutive signaling by egfrviii	0.945118	6500
Pathway31	signaling by egfrviii in cancer	0.945118	6500
Pathway3175	scavenging by class a receptors	0.945118	8500
Pathway6417	hormone ligand-binding receptors	0.984123	10000
Pathway6412	serotonin receptors	0.945118	8500
Pathway2174	clec7a-inflammasome pathway	0.945118	7500
Pathway2179	dectin-2 family	0.945118	4500
Pathway2889	cell surface interactions at the vascular wall	0.945118	5000
Pathway538	infectious disease	0.96037	11000
Pathway539	hiv infection	0.945118	8500
Pathway534	defective man1b1 causes mrt15	0.987623	6000
Pathway536	defective alg14 causes congenital myasthenic syndrome (alg14-cms)	0.995374	9000
Pathway530	defective mogs causes mogs-cdg (cdg-2b)	0.999125	8500
Pathway8834	purine ribonucleoside monophosphate biosynthesis	0.986498	8000
Pathway542	binding and entry of hiv virion	1	9500
Pathway8830	the proton buffering model	0.945118	1000
Pathway8832	nucleotide metabolism	0.983998	8500
Pathway8833	purine metabolism	0.988624	900
Pathway3774	amino acid transport across the plasma membrane	0.945118	200
Pathway6303	notch2 intracellular domain regulates transcription	0.959995	8000
Pathway3770	type ii na+-pi cotransporters	0.945118	1000
Pathway2087	fc epsilon receptor (fceri) signaling	0.945118	7500
Pathway2080	cam-pde 1 activation	0.945118	3000
Pathway3570	eph-ephrin signaling	0.945118	7000
Pathway6096	rho gtpases activate cit	0.945118	4000
Pathway3577	epha-mediated growth cone collapse	0.945118	4500
Pathway437	defective cyp27a1 causes cerebrotendinous xanthomatosis (ctx)	1	100
Pathway9238	glyoxylate metabolism	0.945118	400
Pathway3212	dimerization of procaspase-8	0.964996	7000
Pathway9230	regulation of thyroid hormone activity	0.945118	4500
Pathway9233	serotonin and melatonin biosynthesis	0.959995	3500
Pathway2220	regulation of ifna signaling	1	2500
Pathway2226	interferon gamma signaling	0.945118	800
Pathway2791	arachidonate production from dag	0.96362	8000
Pathway2797	disinhibition of snare formation	1	7500
Pathway2795	response to elevated platelet cytosolic ca2+	0.945118	4000
Pathway5687	sos-mediated signalling	0.9995	8000
Pathway9804	fertilization	0.945118	4000
Pathway5682	regulation of rheb gtpase activity by ampk	0.945118	7500
Pathway5683	activation of pkb	0.993249	2500
Pathway8499	synthesis of pips at the late endosome membrane	0.973997	9000
Pathway8944	phosphate bond hydrolysis by nudt proteins	0.992999	6500
Pathway5334	l13a-mediated translational silencing of ceruloplasmin expression	0.991249	200
Pathway9309	xenobiotics	0.945118	300
Pathway5331	recycling of eif2:gdp	0.982123	5500
Pathway9305	cytochrome p450 - arranged by substrate type	0.945118	300
Pathway9304	phase 1 - functionalization of compounds	0.945118	6000
Pathway9306	endogenous sterols	0.945118	2000
Pathway5338	srp-dependent cotranslational protein targeting to membrane	0.981373	11000
Pathway9303	biological oxidations	0.945118	6000
Pathway7915	metabolism of lipids and lipoproteins	0.990374	10000
Pathway6450	adenosine p1 receptors	1	8000
Pathway9049	metabolism of folate and pterines	0.945118	8000
Pathway9045	nicotinamide salvaging	0.945118	2000
Pathway5028	notch-hlh transcription pathway	0.9965	8000
Pathway1218	dna damage recognition in gg-ner	0.994499	4500
Pathway1217	global genomic ner (gg-ner)	1	11000
Pathway1216	nucleotide excision repair	0.990249	2000
Pathway5023	gene expression	0.952869	10000
Pathway5024	generic transcription pathway	0.945118	8500
Pathway1211	processing of dna ends prior to end rejoining	0.990999	8500
Pathway4000	transferrin endocytosis and recycling	0.945118	700
Pathway1523	endosomal-vacuolar pathway	0.96012	6500
Pathway1528	cross-presentation of soluble exogenous antigens (endosomes)	0.964996	10000
Pathway1853	advanced glycosylation endproduct receptor signaling	0.945118	5000
Pathway1858	rig-i-mda5 mediated induction of ifn-alpha-beta pathways	0.971496	10000
Pathway1320	creb phosphorylation	0.956495	9000
Pathway4135	gaba synthesis, release, reuptake and degradation	0.945118	900
Pathway1325	activation of the ap-1 family of transcription factors	0.945118	7500
Pathway4136	gaba synthesis	1	10000
Pathway1148	alkbh2 mediated reversal of alkylation damage	1	100
Pathway7110	signal regulatory protein (sirp) family interactions	0.945118	700
Pathway4648	phosphorylation of emi1	1	11000
Pathway1143	dna damage reversal	0.952869	1500
Pathway4315	g2-m dna replication checkpoint	1	11000
Pathway4642	regulation of apc-c activators between g1-s and early anaphase	0.988124	7500
Pathway4641	apc-c-mediated degradation of cell cycle proteins	0.988124	7500
Pathway1144	mgmt-mediated dna damage reversal	0.984248	5500
Pathway9519	amine compound slc transporters	0.945118	200
Pathway8155	cholesterol biosynthesis	0.986748	6500
Pathway8150	nadph regeneration	1	100
Pathway3078	golgi to er retrograde transport	0.984123	10000
Pathway8790	regulation of pyruvate dehydrogenase (pdh) complex	1	6500
Pathway8792	citric acid cycle (tca cycle)	0.99825	1500
Pathway6932	signaling by leptin	0.99925	8000
Pathway3211	ligand-dependent caspase activation	0.945118	7000
Pathway3210	caspase activation via extrinsic apoptotic signalig pathway	0.955994	7000
Pathway7208	chaperonin-mediated protein folding	0.994499	700
Pathway7209	cooperation of prefoldin and tric-cct in actin and tubulin folding	0.945118	8000
Pathway3217	regulation by c-flip	0.964996	7000
Pathway7206	metabolism of proteins	0.973747	11000
Pathway7207	protein folding	0.998125	700
Pathway4268	tandem of pore domain in a weak inwardly rectifying k+ channels (twik)	0.990999	8500
Pathway4265	voltage gated potassium channels	0.945118	1500
Pathway4267	tandem pore domain potassium channels	0.952869	2000
Pathway4263	classical kir channels	0.9985	9500
Pathway459	defective oplah causes 5-oxoprolinase deficiency (oplahd)	1	11000
Pathway4799	anchoring of the basal body to the plasma membrane	0.945118	100
Pathway4798	assembly of the primary cilium	0.945118	8000
Pathway453	defective gclc causes hemolytic anemia due to gamma-glutamylcysteine synthetase deficiency (haggsd)	0.999125	8500
Pathway451	defective fmo3 causes trimethylaminuria (tmau)	0.945118	2500
Pathway3964	aquaporin-mediated transport	0.945118	100
Pathway457	defective gss causes glutathione synthetase deficiency (gss deficiency)	1	100
Pathway455	defective ggt1 causes glutathionuria (gluth)	0.945118	600
Pathway4792	mitochondrial translation termination	0.968371	10000
Pathway9550	crosslinking of collagen fibrils	0.945118	6500
Pathway3965	passive transport by aquaporins	0.945118	900
Pathway7068	cell-cell junction organization	0.945118	2000
Pathway7069	adherens junctions interactions	0.945118	2000
Pathway7066	cell-cell communication	0.945118	2000
Pathway7067	cell junction organization	0.945118	2000
Pathway7668	glycogen synthesis	0.96012	6500
Pathway3364	regulated necrosis	0.9965	8000
Pathway3361	regulation of pak-2p34 activity by ps-gap-rhg10	0.967121	2500
Pathway6240	pre-notch processing in the endoplasmic reticulum	1	10000
Pathway6243	pre-notch processing in golgi	0.99975	7000
Pathway4867	smooth muscle contraction	0.945118	3000
Pathway989	amyloids	0.945118	4500
Pathway4862	striated muscle contraction	0.945118	2500
Pathway4861	muscle contraction	0.945118	3000
Pathway985	ikbkb deficiency causes scid	0.987498	9000
Pathway987	ikba variant leads to eda-id	0.956495	9000
Pathway981	traf3 deficiency - hse	0.991499	3000
Pathway232	constitutive signaling by notch1 hd+pest domain mutants	0.945118	8500
Pathway983	ikbkg deficiency causes anhidrotic ectodermal dysplasia with immunodeficiency (eda-id) (via tlr)	0.945118	9000
Pathway6641	tcf dependent signaling in response to wnt	0.945118	7000
Pathway8376	acyl chain remodelling of pc	0.995874	3500
Pathway6643	wnt mediated activation of dvl	0.994374	7000
Pathway8371	pi and pc transport between er and golgi membranes	1	100
Pathway6649	disassembly of the destruction complex and recruitment of axin to the membrane	0.945118	3500
Pathway2942	factors involved in megakaryocyte development and platelet production	0.986998	7500
Pathway3140	endosomal sorting complex required for transport (escrt)	0.972622	500
Pathway6423	prostanoid ligand receptors	0.945118	3000
Pathway6422	eicosanoid ligand-binding receptors	0.945118	200
Pathway3145	translocation of glut4 to the plasma membrane	0.945118	7500
Pathway2769	grb2:sos provides linkage to mapk signaling for integrins	0.945118	5000
Pathway2164	dectin-1 mediated noncanonical nf-kb signaling	0.979247	7500
Pathway3871	metal ion slc transporters	0.945118	600
Pathway522	defective alg9 causes alg9-cdg (cdg-1l)	1	100
Pathway520	defective alg1 causes alg1-cdg (cdg-1k)	0.999375	9000
Pathway526	defective alg11 causes alg11-cdg (cdg-1p)	0.945118	2500
Pathway524	defective rft1 causes rft1-cdg (cdg-1n)	0.998	8000
Pathway528	defective mgat2 causes mgat2-cdg (cdg-2a)	1	100
Pathway5833	signaling by pdgf	0.945118	4000
Pathway5832	nuclear events (kinase and transcription factor activation)	0.945118	9000
Pathway5525	signaling by fgfr2	0.945118	3000
Pathway5527	fgfr2b ligand binding and activation	0.95737	4000
Pathway8806	interconversion of 2-oxoglutarate and 2-hydroxyglutarate	0.945743	2000
Pathway2307	interleukin receptor shc signaling	0.945118	800
Pathway6337	chemokine receptors bind chemokines	0.978997	10000
Pathway5018	mitochondrial transcription initiation	0.945118	2000
Pathway2094	fceri mediated mapk activation	0.949869	5000
Pathway5785	signalling to ras	0.95637	6500
Pathway5784	signalling to erks	0.945118	6500
Pathway5781	ngf-independant trka activation	0.965621	3000
Pathway4305	g2-m checkpoints	0.986498	5500
Pathway2238	regulation of ifng signaling	1	11000
Pathway5234	microrna (mirna) biogenesis	0.945118	4000
Pathway5231	nonsense mediated decay (nmd) independent of the exon junction complex (ejc)	0.986498	11000
Pathway5233	regulatory rna pathways	0.945118	4500
Pathway9542	assembly of collagen fibrils and other multimeric structures	0.945118	3500
Pathway9221	thyroxine biosynthesis	0.945118	5000
Pathway3365	ripk1-mediated regulated necrosis	0.9965	8000
Pathway2782	adrenaline signalling through alpha-2 adrenergic receptor	1	11000
Pathway2786	effects of pip2 hydrolysis	0.945118	5000
Pathway8417	acyl chain remodelling of pg	0.945118	3500
Pathway8978	coenzyme a biosynthesis	0.978497	8000
Pathway8970	vitamin b2 (riboflavin) metabolism	0.945118	7000
Pathway8976	vitamin b5 (pantothenate) metabolism	0.959995	8000
Pathway5309	formation of a pool of free 40s subunits	0.990999	200
Pathway5308	cap-dependent translation initiation	0.992874	200
Pathway5659	inhibition of tsc complex formation by pkb	0.975372	2000
Pathway5658	mtor signalling	0.973747	8500
Pathway5651	pi3k cascade	0.945118	200
Pathway5650	irs-mediated signalling	0.945118	200
Pathway5307	eukaryotic translation initiation	0.992874	200
Pathway5654	pkb-mediated events	0.973747	8500
Pathway2432	cellular responses to stress	0.945118	8000
Pathway2433	cellular response to hypoxia	0.949369	8500
Pathway9311	aromatic amines can be n-hydroxylated or n-dealkylated by cyp1a2	0.960245	4000
Pathway2437	oxygen-dependent proline hydroxylation of hypoxia-inducible factor alpha	0.997375	2500
Pathway2434	regulation of hypoxia-inducible factor (hif) by oxygen	0.949369	8500
Pathway2435	oxygen-dependent asparagine hydroxylation of hypoxia-inducible factor alpha	0.990999	8500
Pathway9037	nicotinate metabolism	0.973997	9000
Pathway239	fbxw7 mutants and notch1 in cancer	0.999375	6500
Pathway5017	transcription from mitochondrial promoters	0.945118	2000
Pathway5016	rna polymerase iii transcription termination	0.945118	8500
Pathway8571	synthesis of leukotrienes (lt) and eoxins (ex)	0.945118	1500
Pathway5013	rna polymerase iii chain elongation	0.950619	6000
Pathway7892	synthesis of ips in the er lumen	1	100
Pathway1848	the aim2 inflammasome	0.999375	6500
Pathway1840	the nlrp1 inflammasome	0.960245	4000
Pathway1845	the ipaf inflammasome	1	11000
Pathway231	signaling by notch1 hd+pest domain mutants in cancer	0.945118	8500
Pathway9144	proline catabolism	0.990999	4000
Pathway9148	tryptophan catabolism	0.987498	9000
Pathway1446	activation of nf-kappab in b cells	0.970246	9000
Pathway1445	downstream signaling events of b cell receptor (bcr)	0.945118	8500
Pathway1334	immune system	0.945118	7500
Pathway1335	adaptive immune system	0.945118	7500
Pathway1336	tcr signaling	0.945118	600
Pathway1337	phosphorylation of cd3 and tcr zeta chains	0.945118	2500
Pathway4129	acetylcholine neurotransmitter release cycle	0.945118	1500
Pathway7476	synthesis, secretion, and deacylation of ghrelin	0.974497	600
Pathway4309	chk1-chk2(cds1) mediated inactivation of cyclin b:cdk1 complex	0.998125	5000
Pathway4306	g2-m dna damage checkpoint	0.945118	1500
Pathway4656	activation of apc-c and apc-c:cdc20 mediated degradation of mitotic proteins	0.992499	7500
Pathway4657	phosphorylation of the apc-c	0.998125	2000
Pathway1155	alkbh3 mediated reversal of alkylation damage	0.945118	1500
Pathway4498	regulation of plk1 activity at g2-m transition	0.945118	100
Pathway4495	cyclin b2 mediated events	1	7000
Pathway8143	plasmalogen biosynthesis	0.990999	6500
Pathway6884	activation of the phototransduction cascade	0.998875	7000
Pathway8782	pyruvate metabolism and citric acid (tca) cycle	0.999125	11000
Pathway8783	pyruvate metabolism	1	8000
Pathway8781	the citric acid (tca) cycle and respiratory electron transport	0.99825	11000
Pathway4014	ion channel transport	0.945118	8500
Pathway1535	mhc class ii antigen presentation	0.987498	700
Pathway7279	synthesis of glycosylphosphatidylinositol (gpi)	0.987998	10000
Pathway7276	synthesis of dolichyl-phosphate mannose	0.945118	3000
Pathway7275	post-translational modification: synthesis of gpi-anchored proteins	0.946993	8500
Pathway7272	the activation of arylsulfatases	0.945118	5000
Pathway3208	programmed cell death	0.945118	7500
Pathway3209	apoptosis	0.945118	7500
Pathway4272	twik-releated acid-sensitive k+ channel (task)	0.945118	2000
Pathway4270	twik related potassium channel (trek)	0.999375	6500
Pathway4276	twik-related spinal cord k+ channel (tresk)	1	11000
Pathway4274	twik-related alkaline ph activated k+ channel (talk)	0.945118	2000
Pathway4278	tandem pore domain halothane-inhibited k+ channel (thik)	1	100
Pathway4783	mitochondrial translation elongation	0.95862	10000
Pathway429	defective cyp21a2 causes adrenal hyperplasia 3 (ah3)	1	100
Pathway3974	vasopressin regulates renal water homeostasis via aquaporins	0.945118	100
Pathway427	defective cyp1b1 causes glaucoma	0.945118	1000
Pathway425	defective cyp19a1 causes aromatase excess syndrome (aexs)	0.995999	7500
Pathway423	defective cyp17a1 causes adrenal hyperplasia 5 (ah5)	0.945118	2000
Pathway421	defective cyp11b2 causes corticosterone methyloxidase 1 deficiency (cmo-1 deficiency)	1	100
Pathway7092	localization of the pinch-ilk-parvin complex to focal adhesions	0.952869	1500
Pathway7090	cell-extracellular matrix interactions	0.950494	10000
Pathway7095	regulation of cytoskeletal remodeling and cell spreading by ipp complex components	0.952869	1500
Pathway6252	signaling by notch1	0.945118	9000
Pathway6253	activated notch1 transmits signal to the nucleus	0.989624	6000
Pathway3374	regulation of necroptotic cell death	0.990874	8000
Pathway3375	casp8 activity is inhibited	0.964996	7000
Pathway7304	synthesis of udp-n-acetyl-glucosamine	1	9500
Pathway9370	glucuronidation	0.988374	6000
Pathway7309	synthesis of gdp-mannose	1	11000
Pathway4112	serotonin neurotransmitter release cycle	0.945118	900
Pathway8364	synthesis of pc	0.945118	700
Pathway8360	hydrolysis of lpe	0.999375	9000
Pathway735	nef mediated cd8 down-regulation	0.976372	4000
Pathway739	vpu mediated degradation of cd4	0.991374	3000
Pathway7782	hs-gag biosynthesis	0.945118	5500
Pathway6658	formation of the beta-catenin:tcf transactivating complex	0.945118	3500
Pathway6659	binding of tcf-lef:ctnnb1 to target gene promoters	0.945118	1000
Pathway2930	basigin interactions	0.985873	8000
Pathway6436	nucleotide-like (purinergic) receptors	0.945118	800
Pathway6437	p2y receptors	0.945118	800
Pathway956	uptake and function of diphtheria toxin	0.945118	7000
Pathway6431	leukotriene receptors	0.945118	200
Pathway556	reverse transcription of hiv rna	1	100
Pathway4984	rna polymerase iii transcription	0.945118	8500
Pathway886	uptake and actions of bacterial toxins	0.945118	6000
Pathway887	clostridium neurotoxicity	0.945118	4000
Pathway4985	rna polymerase iii abortive and retractive initiation	0.945118	8500
Pathway4146	neurotransmitter clearance in the synaptic cleft	0.945118	1500
Pathway888	toxicity of botulinum toxin type a (bont-a)	0.945118	4000
Pathway5534	frs-mediated fgfr2 signaling	0.945118	200
Pathway5823	signalling to stat3	0.945118	2000
Pathway8812	respiratory electron transport	0.983998	7000
Pathway5825	signalling to erk5	0.995999	7500
Pathway5530	fgfr2c ligand binding and activation	0.945118	7000
Pathway8811	respiratory electron transport, atp synthesis by chemiosmotic coupling, and heat production by uncoupling proteins.	0.960245	7000
Pathway5828	retrograde neurotrophin signalling	0.986373	2000
Pathway9810	interaction with cumulus cells	1	11000
Pathway2841	common pathway of fibrin clot formation	0.945118	1000
Pathway9812	interaction with the zona pellucida	0.945118	3000
Pathway9814	acrosome reaction	0.945118	1500
Pathway8818	formation of atp by chemiosmotic coupling	0.945118	7500
Pathway4233	gaba a receptor activation	0.959245	700
Pathway6322	gpcr ligand binding	0.945118	1500
Pathway6323	class a-1 (rhodopsin-like receptors)	0.945118	900
Pathway6321	signaling by gpcr	0.0536317	2500
Pathway6324	peptide ligand-binding receptors	0.945118	1500
Pathway4337	cell cycle, mitotic	0.945118	7000
Pathway3551	chl1 interactions	0.981748	3000
Pathway3557	neurofascin interactions	0.945118	1500
Pathway4334	inactivation of apc-c via direct inhibition of the apc-c complex	0.945118	600
Pathway5220	mrna decay by 5' to 3' exoribonuclease	0.9965	8000
Pathway5224	nonsense-mediated decay (nmd)	0.979497	11000
Pathway5225	nonsense mediated decay (nmd) enhanced by the exon junction complex (ejc)	0.979497	11000
Pathway2205	interferon alpha-beta signaling	0.945118	7500
Pathway2204	interferon signaling	0.945118	900
Pathway2203	cytokine signaling in immune system	0.945118	900
Pathway7869	synthesis of pyrophosphates in the cytosol	0.995749	5000
Pathway8965	vitamin b1 (thiamin) metabolism	0.945743	2000
Pathway930	toxicity of botulinum toxin type g (bont-g)	0.945118	900
Pathway5316	activation of the mrna upon binding of the cap-binding complex and eifs, and subsequent binding to 43s	0.96112	200
Pathway5642	shc-mediated signalling	0.998875	8000
Pathway5312	formation of the ternary complex, and subsequently, the 43s complex	0.95862	200
Pathway5645	irs-related events	0.945118	200
Pathway5646	irs activation	0.945118	3000
Pathway9362	ethanol oxidation	0.945118	4000
Pathway9361	paos oxidise polyamines to amines	0.978747	5000
Pathway3836	regulation of glucokinase by glucokinase regulatory protein	0.945118	7500
Pathway9369	phase ii conjugation	0.945118	600
Pathway5	signaling by egfr in cancer	0.945118	6500
Pathway936	uptake and function of anthrax toxins	0.945118	6000
Pathway5790	p38mapk events	0.945118	6500
Pathway5796	signalling to p38 via rit and rin	0.973247	2000
Pathway5526	fgfr2 ligand binding and activation	0.945118	5000
Pathway9023	biotin transport and metabolism	0.974497	7000
Pathway1230	repair synthesis of patch ~27-30 bases long by dna polymerase	1	5500
Pathway5000	rna polymerase iii transcription initiation from type 1 promoter	0.979497	6000
Pathway1235	formation of transcription-coupled ner (tc-ner) repair complex	0.945118	4000
Pathway1234	transcription-coupled ner (tc-ner)	0.989124	4000
Pathway5005	rna polymerase iii transcription initiation from type 2 promoter	0.979497	6000
Pathway1239	dual incision reaction in tc-ner	0.945118	4000
Pathway5009	rna polymerase iii transcription initiation from type 3 promoter	0.95787	8500
Pathway1304	erk2 activation	1	9500
Pathway4661	apc:cdc20 mediated degradation of cell cycle proteins prior to satisfation of the cell cycle checkpoint	0.992499	7500
Pathway4660	apc-c:cdc20 mediated degradation of mitotic proteins	0.992499	7500
Pathway4662	cdc20:phospho-apc-c mediated degradation of cyclin a	0.992499	7500
Pathway1168	atm mediated phosphorylation of repair proteins	0.972622	5000
Pathway4666	apc-cdc20 mediated degradation of nek2a	0.956495	600
Pathway1165	atm mediated response to dna double-strand break	0.972622	5000
Pathway1164	homologous recombination repair of replication-independent double-strand breaks	0.945118	5500
Pathway1163	homologous recombination repair	0.945118	5500
Pathway1162	double-strand break repair	0.945118	6000
Pathway4461	association of licensing factors with the pre-replicative complex	0.999125	3500
Pathway4460	regulation of dna replication	0.967871	9500
Pathway4467	g2 phase	0.960245	4000
Pathway1946	irf3-mediated induction of type i ifn	0.945118	8000
Pathway4464	removal of licensing factors from origins	0.967871	9500
Pathway1494	antigen presentation: folding, assembly and peptide loading of class i mhc	0.945118	6500
Pathway9480	reversible hydration of carbon dioxide	0.945118	7500
Pathway1013	depyrimidination	0.95737	4500
Pathway6911	ra biosynthesis pathway	0.945118	5500
Pathway1014	recognition and association of dna glycosylase with site containing an affected pyrimidine	0.95737	4500
Pathway3893	na+-cl- dependent neurotransmitter transporters	0.945118	200
Pathway7267	synthesis of diphthamide-eef2	0.968496	7000
Pathway4205	rsk activation	0.986248	7000
Pathway4200	ras activation uopn ca2+ infux through nmda receptor	0.945118	2000
Pathway4209	creb phosphorylation through the activation of adenylate cyclase	1	11000
Pathway3941	transport of nucleotide sugars	0.992874	10000
Pathway439	defective cyp27b1 causes rickets vitamin d-dependent 1a (vddr1a)	1	100
Pathway435	defective cyp26c1 causes focal facial dermal dysplasia 4 (ffdd4)	0.945118	3000
Pathway9574	elastic fibre formation	0.995374	10000
Pathway431	defective cyp24a1 causes hypercalcemia, infantile (hcai)	1	100
Pathway433	defective cyp26b1 causes radiohumeral fusions with other skeletal and craniofacial anomalies (rhfca)	1	100
Pathway8687	regulation of insulin secretion	0.994374	8500
Pathway8686	integration of energy metabolism	0.945118	8500
Pathway7466	peptide hormone metabolism	0.945118	6000
Pathway7467	insulin processing	0.945118	900
Pathway8688	adrenaline,noradrenaline inhibits insulin secretion	0.961245	4500
Pathway7086	tight junction interactions	0.945118	2500
Pathway3308	apoptotic cleavage of cell adhesion proteins	0.945118	1500
Pathway7313	synthesis of dolichyl-phosphate-glucose	1	100
Pathway7316	sialic acid metabolism	0.968121	5000
Pathway4841	intraflagellar transport	0.945118	7500
Pathway4511	polo-like kinase mediated events	0.95912	6000
Pathway4689	nucleosome assembly	0.945118	3500
Pathway4688	chromosome maintenance	0.945118	3500
Pathway8352	acyl chain remodelling of pe	0.992874	3500
Pathway4685	autodegradation of cdh1 by cdh1:apc-c	0.985873	7500
Pathway720	nef mediated downregulation of cd28 cell surface expression	0.960245	4000
Pathway724	nef mediated downregulation of mhc class i complex cell surface expression	0.945118	8500
Pathway729	nef mediated cd4 down-regulation	0.976372	4000
Pathway8192	activation of gene expression by srebf (srebp)	0.949869	10000
Pathway7796	hs-gag degradation	0.945118	9000
Pathway2924	pecam1 interactions	0.967871	5000
Pathway2146	clec7a (dectin-1) induces nfat activation	0.945118	7500
Pathway3411	sema3a pak dependent axon repulsion	0.945118	5500
Pathway6688	degradation of dvl	0.988124	7000
Pathway3415	crmps in sema3a signaling	0.990374	5500
Pathway894	toxicity of botulinum toxin type b (bont-b)	0.945118	900
Pathway541	early phase of hiv life cycle	0.945118	1000
Pathway540	hiv life cycle	0.945118	7000
Pathway3098	lysosome vesicle biogenesis	0.945118	9500
Pathway3091	golgi associated vesicle biogenesis	0.945118	7000
Pathway5814	plc-gamma1 signalling	0.945118	3000
Pathway5817	pi3k-akt activation	0.945118	4000
Pathway2324	interleukin-3, 5 and gm-csf signaling	0.945118	800
Pathway9805	sperm motility and taxes	0.945118	5000
Pathway9802	bile salt and organic anion slc transporters	0.999125	8000
Pathway9803	reproduction	0.945118	4000
Pathway6356	tachykinin receptors bind tachykinins	0.945743	2000
Pathway3528	interaction between l1 and ankyrins	0.945118	3500
Pathway5257	piwi-interacting rna (pirna) biogenesis	0.945118	100
Pathway1093	pcna-dependent long patch base excision repair	0.945118	800
Pathway5251	transcriptional regulation by small rnas	0.945118	6500
Pathway5499	pi-3k cascade:fgfr1	0.945118	4000
Pathway5490	phospholipase c-mediated cascade: fgfr1	0.945118	3000
Pathway9185	agmatine biosynthesis	0.960245	4000
Pathway5494	shc-mediated cascade:fgfr1	0.945118	200
Pathway3633	cdo in myogenesis	0.945118	8500
Pathway3632	myogenesis	0.945118	8500
Pathway58	signaling by fgfr1 amplification mutants	0.945118	100
Pathway8994	cobalamin (cbl, vitamin b12) transport and metabolism	0.945118	6000
Pathway3583	ephb-mediated forward signaling	0.945118	4500
Pathway3690	transcriptional regulation of pluripotent stem cells	0.945118	2000
Pathway5675	energy dependent regulation of mtor by lkb1-ampk	0.987873	8500
Pathway2115	fceri mediated nf-kb activation	0.9995	11000
Pathway5676	regulation of ampk activity via lkb1	0.966746	8500
Pathway5672	release of eif4e	0.979497	7500
Pathway9375	cytosolic sulfonation of small molecules	0.945118	300
Pathway2457	detoxification of reactive oxygen species	0.998875	10000
Pathway2450	regulation of gene expression by hypoxia-inducible factor	0.945118	8500
Pathway9371	formation of the active cofactor, udp-glucuronate	1	9500
Pathway1226	dual incision reaction in gg-ner	0.999125	7500
Pathway5075	tp53 regulates metabolic genes	0.945118	7500
Pathway5074	transcriptional regulation by tp53	0.945118	7500
Pathway1221	formation of incision complex in gg-ner	0.999125	7500
Pathway1229	gap-filling dna repair synthesis and ligation in gg-ner	1	8000
Pathway1821	inflammasomes	0.983248	7000
Pathway1822	the nlrp3 inflammasome	0.974497	7000
Pathway1318	erks are inactivated	0.945118	8000
Pathway8428	synthesis of cl	0.995999	7500
Pathway9163	urea cycle	0.945118	9500
Pathway5102	mrna capping	0.991999	8500
Pathway1310	mapk targets- nuclear events mediated by map kinases	0.945118	9000
Pathway1311	erk-mapk targets	0.945118	8000
Pathway4676	conversion from apc-c:cdc20 to apc-c:cdh1 in late anaphase	0.995874	2000
Pathway1173	recruitment of repair and signaling proteins to double-strand breaks	0.945118	5000
Pathway4675	apc-c:cdc20 mediated degradation of securin	0.992999	7500
Pathway1177	mrn complex relocalizes to nuclear foci	0.945118	3000
Pathway4671	apc-c:cdc20 mediated degradation of cyclin b	0.999125	2000
Pathway1179	assembly of the rad50-mre11-nbs1 complex at dna double-strand breaks	0.945118	3000
Pathway4470	g2-m transition	0.945118	6000
Pathway4471	cyclin a-b1 associated events during g2-m transition	0.995749	5000
Pathway1484	class i mhc mediated antigen processing &amp; presentation	0.949369	7000
Pathway1958	lrr flii-interacting protein 1 (lrrfip1) activates type i ifn production	0.945118	8000
Pathway4479	phosphorylation of proteins involved in the g2-m transition by cyclin a:cdc2 complexes	1	11000
Pathway1950	stat6-mediated induction of chemokines	1	8000
Pathway8766	tetrahydrobiopterin (bh4) synthesis, recycling, salvage and regulation	0.945118	6500
Pathway9526	collagen biosynthesis and modifying enzymes	0.945118	300
Pathway4075	post-elongation processing of intronless pre-mrna	0.945118	4500
Pathway4076	processing of capped intronless pre-mrna	0.945118	4500
Pathway4077	slbp dependent processing of replication-dependent histone pre-mrnas	0.945118	4000
Pathway4070	post-elongation processing of the transcript	0.945118	9500
Pathway4071	post-elongation processing of intron-containing pre-mrna	0.952869	9500
Pathway4072	mrna 3'-end processing	0.952869	9500
Pathway1001	recognition and association of dna glycosylase with site containing an affected purine	0.999125	6000
Pathway3884	zinc influx into cells by the slc39 gene family	0.945118	600
Pathway7254	removal of aminoterminal propeptides from gamma-carboxylated proteins	0.95737	4000
Pathway391	defective mmadhc causes methylmalonic aciduria and homocystinuria type cbld	0.970371	4500
Pathway393	defective mtrr causes methylmalonic aciduria and homocystinuria type cble	1	11000
Pathway395	defective mtr causes methylmalonic aciduria and homocystinuria type cblg	1	11000
Pathway4212	creb phosphorylation through the activation of camkii	0.945118	2000
Pathway398	defective mmab causes methylmalonic aciduria type cblb	1	100
Pathway4219	activation of camk iv	0.945118	3000
Pathway400	defective mmaa causes methylmalonic aciduria type cbla	1	100
Pathway9582	molecules associated with elastic fibres	0.995374	10000
Pathway402	defective mut causes methylmalonic aciduria mut type	1	100
Pathway151	signaling by fgfr4 mutants	0.945118	7000
Pathway3952	transport of fatty acids	0.945118	7500
Pathway406	defects in biotin (btn) metabolism	0.970996	6500
Pathway407	defective hlcs causes multiple carboxylase deficiency	0.983373	1000
Pathway409	defective btd causes biotidinase deficiency	0.945118	3500
Pathway8695	acetylcholine regulates insulin secretion	1	4000
Pathway7418	sumo is conjugated to e1 (uba2:sae1)	1	10000
Pathway7414	sumo is proteolytically processed	1	100
Pathway7413	processing and activation of sumo	0.999375	10000
Pathway7412	sumoylation	0.986248	6000
Pathway359	glycogen storage diseases	0.945118	6000
Pathway3319	breakdown of the nuclear lamina	0.945118	700
Pathway8761	nostrin mediated enos trafficking	0.945118	600
Pathway7636	glycolysis	0.95787	8500
Pathway7635	glucose metabolism	0.964996	8500
Pathway4690	deposition of new cenpa-containing nucleosomes at the centromere	0.945118	3500
Pathway4695	telomere maintenance	0.945118	3500
Pathway4696	extension of telomeres	1	11000
Pathway4697	telomere extension by telomerase	1	10000
Pathway710	interactions of tat with host cellular proteins	0.945118	4000
Pathway712	the role of nef in hiv-1 replication and disease pathogenesis	0.945118	2500
Pathway713	nef and signal transduction	0.945118	2500
Pathway8181	regulation of cholesterol biosynthesis by srebp (srebf)	0.996625	10000
Pathway719	nef-mediates down modulation of cell surface receptors by recruiting them to clathrin adapters	0.981248	8500
Pathway979	ticam1 deficiency - hse	1	100
Pathway2139	clec7a (dectin-1) signaling	0.945118	8500
Pathway2138	c-type lectin receptors (clrs)	0.965371	9000
Pathway975	tlr3 deficiency - hse	1	100
Pathway977	unc93b1 deficiency - hse	1	100
Pathway970	myd88 deficiency (tlr2-4)	0.945118	100
Pathway2131	role of lat2-ntal-lab on calcium mobilization	0.945118	4500
Pathway973	myd88 deficiency (tlr5)	1	100
Pathway3402	sema3a-plexin repulsion signaling by inhibiting integrin adhesion	0.99925	9500
Pathway6696	degradation of axin	0.976372	3000
Pathway7743	hyaluronan biosynthesis and export	0.986748	2000
Pathway7742	hyaluronan metabolism	1	6500
Pathway7741	glycosaminoglycan metabolism	0.993874	9500
Pathway7746	hyaluronan uptake and degradation	0.999125	10000
Pathway571	integration of provirus	0.945118	1000
Pathway576	integration of viral dna into host genomic dna	0.945118	1000
Pathway8232	synthesis of bile acids and bile salts via 7alpha-hydroxycholesterol	0.9995	10000
Pathway8230	bile acid and bile salt metabolism	0.976497	2500
Pathway8231	synthesis of bile acids and bile salts	0.99825	1500
Pathway3088	trans-golgi network vesicle budding	0.945118	10000
Pathway3089	clathrin derived vesicle budding	0.945118	10000
Pathway5306	translation	0.996875	200
Pathway376	defects in vitamin and cofactor metabolism	0.945118	5500
Pathway377	defects in cobalamin (b12) metabolism	0.945118	4500
Pathway374	phenylketonuria	1	100
Pathway2682	platelet adhesion to exposed collagen	0.967996	4500
Pathway2869	dissolution of fibrin clot	1	11000
Pathway2689	platelet activation, signaling and aggregation	0.945118	4500
Pathway824	inhibition of interferon synthesis	1	100
Pathway1007	cleavage of the damaged purine	0.999125	6000
Pathway2049	raf-map kinase cascade	1	8000
Pathway3533	signal transduction by l1	0.945118	100
Pathway1000	depurination	0.999125	6000
Pathway3162	scavenging of heme from plasma	0.973372	6000
Pathway5247	post-transcriptional silencing by small rnas	0.945118	4000
Pathway5242	small interfering rna (sirna) biogenesis	0.945118	4000
Pathway2267	interleukin-1 signaling	0.945118	8500
Pathway2597	vitamin d (calciferol) metabolism	0.945118	1500
Pathway2596	steroid hormones	0.945118	2000
Pathway2261	interleukin-1 processing	1	7500
Pathway2260	signaling by interleukins	0.990999	500
Pathway5480	downstream signaling of activated fgfr1	0.945118	3000
Pathway5481	frs-mediated fgfr1 signaling	0.945118	200
Pathway2069	pka-mediated phosphorylation of creb	0.997125	3000
Pathway3622	eph-ephrin mediated repulsion of cells	0.945118	5500
Pathway3513	recycling pathway of l1	0.945118	7000
Pathway5808	arms-mediated activation	0.986373	2000
Pathway5800	prolonged erk activation events	0.989624	2000
Pathway5801	frs2-mediated activation	0.989624	2000
Pathway8987	vitamins b6 activation to pyridoxal phosphate	0.970371	4500
Pathway5667	s6k1 signalling	0.9995	5000
Pathway5664	mtorc1-mediated signalling	0.980123	8500
Pathway5665	s6k1-mediated signalling	0.980123	8500
Pathway9343	vitamins	0.945118	3000
Pathway3431	ncam signaling for neurite out-growth	0.945118	100
Pathway9346	miscellaneous substrates	0.979497	9500
Pathway4603	mitotic anaphase	0.945118	7000
Pathway2669	reduction of cytosolic ca++ levels	0.945118	2000
Pathway2665	elevation of cytosolic ca2+ levels	0.995249	4500
Pathway2664	platelet calcium homeostasis	0.986373	2000
Pathway6	signaling by ligand-responsive egfr variants in cancer	0.945118	6500
Pathway7	constitutive signaling by ligand-responsive egfr cancer variants	0.945118	6500
Pathway4	diseases of signal transduction	0.945118	8000
Pathway4217	creb phosphorylation through the activation of camkk	0.945118	3000
Pathway3	disease	0.945118	8500
Pathway8508	alpha-linolenic (omega3) and linoleic (omega6) acid metabolism	0.977122	1000
Pathway8509	alpha-linolenic acid (ala) metabolism	0.977122	1000
Pathway1763	activation of c3 and c5	0.975372	2000
Pathway152	fgfr4 mutant receptor activation	0.960245	4000
Pathway1767	terminal pathway of complement	0.995874	10000
Pathway150	signaling by fgfr4 in disease	0.945118	7000
Pathway3955	transport of organic anions	0.945118	3500
Pathway2070	pka activation	0.997125	3000
Pathway9172	carnitine synthesis	0.945118	800
Pathway404	defective cd320 causes methylmalonic aciduria	1	100
Pathway9177	creatine metabolism	1	3500
Pathway8115	peroxisomal lipid metabolism	0.988374	8500
Pathway8430	acyl chain remodeling of cl	1	6500
Pathway5111	processing of capped intron-containing pre-mrna	0.973622	10000
Pathway1365	downstream tcr signaling	0.995999	8500
Pathway506	defective alg6 causes alg6-cdg (cdg-1c)	1	100
Pathway1101	recognition of dna damage by pcna-containing replication complex	0.999125	2000
Pathway1100	dna damage bypass	0.997125	2000
Pathway1109	translesion synthesis by y family dna polymerases bypasses lesions on dna template	0.994374	1500
Pathway1964	dex-h-box helicases activate type i ifn and inflammatory cytokines production	0.945118	7500
Pathway4193	unblocking of nmda receptor, glutamate binding and activation	0.945118	3000
Pathway4192	activation of nmda receptor upon glutamate binding and postsynaptic events	0.945118	3000
Pathway4442	removal of the flap intermediate	0.998625	5500
Pathway4449	ubiquitin-dependent degradation of cyclin d1	0.991374	3000
Pathway4448	ubiquitin-dependent degradation of cyclin d	0.991374	3000
Pathway4199	creb phosphorylation through the activation of ras	0.945118	2000
Pathway4198	post nmda receptor activation events	0.945118	2000
Pathway8758	nosip mediated enos trafficking	0.990999	4000
Pathway1560	immunoregulatory interactions between a lymphoid and a non-lymphoid cell	0.945118	2500
Pathway6978	gli3 is processed to gli3r by the proteasome	0.992999	7000
Pathway4229	presynaptic function of kainate receptors	0.993749	4500
Pathway1619	irak1 recruits ikk complex	0.979122	9000
Pathway7245	transport of gamma-carboxylated protein precursors from the endoplasmic reticulum to the golgi apparatus	0.95737	4000
Pathway4999	rna polymerase iii transcription initiation	0.973747	8500
Pathway7537	unfolded protein response (upr)	0.999125	7000
Pathway7538	atf6-alpha activates chaperones	0.99975	8500
Pathway4223	activation of na-permeable kainate receptors	0.979122	3000
Pathway4222	ionotropic activity of kainate receptors	0.945118	3000
Pathway4226	activation of ca-permeable kainate receptor	0.945118	3000
Pathway386	defective gif causes intrinsic factor deficiency	0.945118	3000
Pathway384	defective lmbrd1 causes methylmalonic aciduria and homocystinuria type cblf	0.999125	8500
Pathway382	defective tcn2 causes hereditary megaloblastic anemia	1	100
Pathway380	defective cubn causes hereditary megaloblastic anemia 1	0.945118	3000
Pathway1587	rap1 signalling	0.957245	7500
Pathway388	defective mmachc causes methylmalonic aciduria and homocystinuria type cblc	0.970371	4500
Pathway417	defective cyp11a1 causes adrenal insufficiency, congenital, with 46,xy sex reversal (aicsr)	1	6000
Pathway415	defective ahcy causes hypermethioninemia with s-adenosylhomocysteine hydrolase deficiency (hmahchd)	1	100
Pathway9593	laminin interactions	0.999875	10000
Pathway413	defective acy1 causes encephalopathy	1	100
Pathway412	metabolic disorders of biological oxidation enzymes	0.945118	3000
Pathway4283	p53-dependent g1-s dna damage checkpoint	0.967871	9500
Pathway419	defective cyp11b1 causes adrenal hyperplasia 4 (ah4)	1	100
Pathway9752	integrin cell surface interactions	0.945118	9000
Pathway6808	shc-related events triggered by igf1r	0.9965	8000
Pathway4281	cell cycle checkpoints	0.991249	11000
Pathway7406	termination of o-glycan biosynthesis	0.945118	4000
Pathway6807	igf1r signaling cascade	0.945118	200
Pathway1206	nonhomologous end-joining (nhej)	0.990999	8500
Pathway6804	signaling by type 1 insulin-like growth factor 1 receptor (igf1r)	0.945118	200
Pathway6750	ca2+ pathway	0.945118	4500
Pathway3988	transport of glycerol from adipocytes to the liver by aquaporins	0.945118	900
Pathway1200	resolution of d-loop structures through holliday junction intermediates	0.998	8000
Pathway6607	wnt ligand biogenesis and trafficking	0.945118	3500
Pathway3761	cation-coupled chloride cotransporters	0.945118	3000
Pathway4538	loss of nlp from mitotic centrosomes	0.945118	100
Pathway7622	carbohydrate metabolism	0.981373	200
Pathway7623	digestion of dietary carbohydrate	0.945118	200
Pathway4536	loss of proteins required for interphase microtubule organizationâ from the centrosome	0.945118	100
Pathway4531	recruitment of numa to mitotic centrosomes	0.945118	7000
Pathway6317	signaling by notch4	0.945118	8000
Pathway701	apobec3g mediated resistance to hiv-1 infection	0.945118	1000
Pathway705	vif-mediated degradation of apobec3g	0.991999	8000
Pathway963	diseases associated with the tlr signaling cascade	0.945118	100
Pathway962	diseases of immune system	0.945118	100
Pathway3186	scavenging by class b receptors	0.976872	8500
Pathway967	irak4 deficiency (tlr5)	0.978747	5000
Pathway964	irak4 deficiency (tlr2-4)	0.945118	100
Pathway6115	rho gtpases activate wasps and waves	0.945118	400
Pathway7759	keratan sulfate-keratin metabolism	0.945118	1500
Pathway6116	rho gtpases activate formins	0.981748	700
Pathway6111	rho gtpases regulate cftr trafficking	0.945118	2500
Pathway7756	transport and synthesis of paps	0.987498	9000
Pathway565	plus-strand dna synthesis	1	100
Pathway8029	beta oxidation of lauroyl-coa to decanoyl-coa-coa	1	100
Pathway368	intestinal saccharidase deficiencies	0.945118	200
Pathway361	myoclonic epilepsy of lafora	0.945118	6000
Pathway6598	gastrin-creb signalling pathway via pkc and mapk	0.945118	4500
Pathway364	hereditary fructose intolerance	0.998	8000
Pathway366	essential fructosuria	1	100
Pathway6379	formyl peptide receptors bind formyl peptides and many other ligands	0.945118	4000
Pathway4401	cyclin a:cdk2-associated events at s phase entry	0.995999	7000
Pathway2690	gp1b-ix-v activation signalling	0.945118	4500
Pathway6373	orexin and neuropeptides ff and qrfp bind to their respective receptors	0.945118	3500
Pathway2698	signal amplification	0.986498	4500
Pathway2699	adp signalling through p2y purinoceptor 12	0.987623	4500
Pathway2050	raf activation	0.978747	7500
Pathway6579	phospho-pla2 pathway	1	11000
Pathway6578	ca-dependent events	0.945118	3000
Pathway2056	mek activation	0.998875	7500
Pathway2058	raf phosphorylates mek	0.998875	7500
Pathway3502	activation of rac	0.945118	3500
Pathway3507	role of abl in robo-slit signaling	0.945118	5500
Pathway6574	plc beta mediated events	0.945118	3000
Pathway1929	irf3 mediated activation of type 1 ifn	0.945118	1500
Pathway2909	tie2 signaling	0.995124	6500
Pathway5900	vegfr2 mediated vascular permeability	0.945118	5500
Pathway5275	auf1 (hnrnp d0) destabilizes mrna	0.994124	7500
Pathway5274	regulation of mrna stability by proteins that bind au-rich elements	0.945118	7500
Pathway5473	fgfr1 ligand binding and activation	0.945118	4000
Pathway5472	signaling by fgfr1	0.945118	3000
Pathway5471	signaling by fgfr	0.945118	3000
Pathway5477	fgfr1c ligand binding and activation	0.945118	200
Pathway5474	fgfr1b ligand binding and activation	0.945118	100
Pathway3610	ephrin signaling	0.945118	5000
Pathway8343	synthesis of pe	1	10000
Pathway5617	shc-mediated cascade:fgfr4	0.945118	7000
Pathway5613	phospholipase c-mediated cascade; fgfr4	0.945118	8500
Pathway7987	fatty acyl-coa biosynthesis	0.945118	7500
Pathway7986	triglyceride biosynthesis	0.945118	7500
Pathway9356	cox reactions	0.998625	5500
Pathway9357	amine oxidase reactions	0.978747	5000
Pathway9352	fmo oxidises nucleophiles	0.945118	5000
Pathway5584	shc-mediated cascade:fgfr3	0.945118	7000
Pathway5580	phospholipase c-mediated cascade; fgfr3	0.945118	4500
Pathway2673	platelet sensitization by ldl	0.987873	8500
Pathway5589	pi-3k cascade:fgfr3	0.945118	4000
Pathway8538	synthesis of prostaglandins (pg) and thromboxanes (tx)	0.991874	5500
Pathway1083	polb-dependent long patch base excision repair	0.945118	2000
Pathway5723	nrif signals cell death from the nucleus	0.982748	6500
Pathway5055	downregulation of smad2-3:smad4 transcriptional activity	0.945118	8000
Pathway8536	arachidonic acid metabolism	0.945118	1000
Pathway5298	hur stabilizes mrna	0.945118	600
Pathway5292	ksrp destabilizes mrna	0.945118	6500
Pathway5655	pde3b signalling	0.984248	5500
Pathway491	defective chst3 causes sedcjd	0.945118	4000
Pathway5600	signaling by fgfr4	0.945118	3000
Pathway5601	fgfr4 ligand binding and activation	0.945118	7000
Pathway1804	nod1-2 signaling pathway	0.945118	9000
Pathway1773	regulation of complement cascade	0.945118	4500
Pathway1803	nucleotide-binding domain, leucine rich repeat containing receptor (nlr) signaling pathways	0.969996	7000
Pathway8404	acyl chain remodelling of pi	0.982373	3500
Pathway8401	synthesis of pi	0.994374	7000
Pathway4125	dopamine neurotransmitter release cycle	0.945118	7000
Pathway1116	translesion synthesis by polh	0.988124	1500
Pathway1979	fcgamma receptor (fcgr) dependent phagocytosis	0.945118	5500
Pathway1110	translesion synthesis by rev1	1	5500
Pathway1970	regulation of innate immune responses to cytosolic dna	0.945118	1500
Pathway1976	regulation by trex1	1	100
Pathway4455	establishment of sister chromatid cohesion	0.945118	6500
Pathway4186	activation of ampa receptors	0.945118	3000
Pathway4180	trafficking of ampa receptors	0.945118	4000
Pathway4182	trafficking of glur2-containing ampa receptors	0.945118	200
Pathway8743	chrebp activates metabolic gene expression	0.945118	6500
Pathway8746	enos activation and regulation	0.945118	5500
Pathway8747	enos activation	0.945118	6500
Pathway8745	metabolism of nitric oxide	0.945118	5500
Pathway9617	syndecan interactions	0.982373	4000
Pathway4056	miscellaneous transport and binding events	0.945118	800
Pathway4053	trp channels	0.945118	2000
Pathway6968	hedgehog 'off' state	0.945118	7500
Pathway7501	incretin synthesis, secretion, and inactivation	0.945118	300
Pathway4238	adenylate cyclase inhibitory pathway	0.952869	1500
Pathway7502	synthesis, secretion, and inactivation of glucagon-like peptide-1 (glp-1)	0.945118	300
Pathway4236	activation of gabab receptors	0.945118	3000
Pathway4237	inhibition of adenylate cyclase pathway	0.952869	1500
Pathway4234	gaba b receptor activation	0.945118	3000
Pathway7509	synthesis, secretion, and inactivation of glucose-dependent insulinotropic polypeptide (gip)	0.945118	7500
Pathway1605	toll like receptor 10 (tlr10) cascade	0.945118	9500
Pathway1607	myd88 cascade initiated on plasma membrane	0.945118	9500
Pathway1595	innate immune system	0.945118	8500
Pathway1596	toll-like receptors cascades	0.945118	8500
Pathway1597	trafficking and processing of endosomal tlr	0.999375	4500
Pathway171	constitutive signaling by akt1 e17k in cancer	0.945118	7500
Pathway6811	irs-related events triggered by igf1r	0.945118	200
Pathway6815	signaling by activin	0.945118	9000
Pathway3336	apoptosis induced dna fragmentation	0.954244	9000
Pathway6217	signaling by notch	0.986248	8000
Pathway3991	iron uptake and transport	0.945118	700
Pathway6210	tgf-beta receptor signaling in emt (epithelial to mesenchymal transition)	0.945118	8500
Pathway6747	wnt5a-dependent internalization of fzd2, fzd5 and ror2	0.945118	6000
Pathway6218	pre-notch expression and processing	0.99925	11000
Pathway6219	pre-notch transcription and translation	0.998875	8000
Pathway4527	centrosome maturation	0.945118	6000
Pathway288	t41 mutants of beta-catenin aren't phosphorylated	0.945118	2500
Pathway286	s45 mutants of beta-catenin aren't phosphorylated	0.945118	2500
Pathway4528	recruitment of mitotic centrosome proteins and complexes	0.945118	6000
Pathway285	phosphorylation site mutants of ctnnb1 are not targeted to the proteasome by the destruction complex	0.945118	2500
Pathway283	truncations of amer1 destabilize the destruction complex	0.945118	2500
Pathway280	amer1 mutants destabilize the destruction complex	0.945118	2500
Pathway7186	rora activates gene expression	0.945118	10000
Pathway778	vrna synthesis	1	100
Pathway775	crna synthesis	1	100
Pathway912	toxicity of botulinum toxin type c (bont-c)	0.945118	2500
Pathway6102	rho gtpases activate ktn1	0.991749	9000
Pathway3421	other semaphorin interactions	0.945118	700
Pathway918	toxicity of botulinum toxin type d (bont-d)	0.945118	900
Pathway6105	rho gtpases activate iqgaps	0.945118	7500
Pathway7769	keratan sulfate degradation	0.987998	10000
Pathway7760	keratan sulfate biosynthesis	0.945118	1500
Pathway592	hiv transcription initiation	0.945118	1500
Pathway597	rna polymerase ii hiv promoter escape	0.945118	1500
Pathway7295	biosynthesis of the n-glycan precursor (dolichol lipid-linked oligosaccharide, llo) and transfer to a nascent protein	0.994374	9500
Pathway7294	asparagine n-linked glycosylation	0.987123	9500
Pathway7297	synthesis of dolichyl-phosphate	1	9500
Pathway7296	synthesis of substrates in n-glycan biosythesis	0.987498	5000
Pathway7291	attachment of gpi anchor to upar	0.978747	7500
Pathway378	defective amn causes hereditary megaloblastic anemia 1	0.945118	3000
Pathway6583	adenylate cyclase activating pathway	0.945118	1500
Pathway605	rna pol ii ctd phosphorylation and interaction with ce	0.995874	8500
Pathway355	mps vii - sly syndrome	0.984248	5500
Pathway357	mps ix - natowicz syndrome	1	11000
Pathway351	mps iv - morquio syndrome b	1	100
Pathway6588	darpp-32 events	0.945118	5500
Pathway353	mps vi - maroteaux-lamy syndrome	0.998	8000
Pathway829	influenza virus induced apoptosis	0.978747	7500
Pathway2800	platelet degranulation	0.945118	4000
Pathway820	ns1 mediated effects on host pathways	0.945118	900
Pathway821	inhibition of host mrna processing and rna silencing	0.999125	8500
Pathway827	inhibition of pkr	0.945118	900
Pathway6360	vasopressin-like receptors	0.965621	3000
Pathway825	inhibition of ifn-beta	1	100
Pathway2067	cam pathway	0.945118	3000
Pathway2066	dag and ip3 signaling	0.947243	3000
Pathway6560	olfactory signaling pathway	0.0536317	2500
Pathway6563	opioid signalling	0.945118	3000
Pathway3512	l1cam interactions	0.964496	100
Pathway6565	g-protein activation	0.945118	200
Pathway3046	rmts methylate histone arginines	0.945118	3000
Pathway3191	scavenging by class f receptors	0.945118	8500
Pathway3194	scavenging by class h receptors	0.976872	8500
Pathway9298	heme degradation	0.945118	2000
Pathway2243	antiviral mechanism by ifn-stimulated genes	0.973747	8000
Pathway2244	isg15 antiviral mechanism	0.973747	8000
Pathway5867	vegfa-vegfr2 pathway	0.945118	4500
Pathway5860	signaling by vegf	0.945118	2500
Pathway5861	vegf ligand-receptor interactions	0.992374	2000
Pathway5863	vegf binds to vegfr leading to receptor dimerization	0.992374	2000
Pathway5604	downstream signaling of activated fgfr4	0.945118	3000
Pathway5605	frs2-mediated fgfr4 signaling	0.945118	200
Pathway7994	synthesis of very long-chain fatty acyl-coas	0.945118	4000
Pathway2487	hsf1 activation	0.945118	7000
Pathway2486	cellular response to heat stress	0.967496	8500
Pathway5596	negative regulation of fgfr3 signaling	0.945118	6000
Pathway2649	platelet homeostasis	0.945118	5000
Pathway2648	hemostasis	0.968871	800
Pathway2643	estrogen biosynthesis	0.978747	7500
Pathway4015	ion transport by p-type atpases	0.945118	7000
Pathway5739	p75ntr signals via nf-kb	0.993374	8500
Pathway5731	nade modulates death signalling	0.964996	7000
Pathway8525	linoleic acid (la) metabolism	0.945118	1000
Pathway5735	p75ntr negatively regulates cell cycle via sc1	0.972622	1500
Pathway5040	smad2-smad3:smad4 heterotrimer regulates transcription	0.990374	6500
Pathway5280	butyrate response factor 1 (brf1) destabilizes mrna	0.945118	9000
Pathway5287	tristetraprolin (ttp) destabilizes mrna	0.945118	9000
Pathway1297	erk1 activation	1	9500
Pathway1296	erk activation	1	11000
Pathway1746	classical antibody-mediated complement activation	0.945118	4500
Pathway1740	ficolins bind to repetitive carbohydrate structures on the target cell surface	0.107263	600
Pathway1290	activated tak1 mediates p38 mapk activation	0.972622	9500
Pathway4577	depolymerisation of the nuclear lamina	1	7500
Pathway9117	histidine catabolism	0.982123	5500
Pathway5132	transport of mature mrna derived from an intron-containing transcript	0.99925	5000
Pathway1343	translocation of zap-70 to immunological synapse	0.945118	2500
Pathway5131	transport of mature transcript to cytoplasm	0.997125	5000
Pathway5137	transport of mature mrnas derived from intronless transcripts	0.999375	4000
Pathway1347	generation of second messenger molecules	0.945118	2500
Pathway5138	transport of the slbp dependant mature mrna	0.999375	4000
Pathway7971	hormone-sensitive lipase (hsl)-mediated triacylglycerol hydrolysis	0.945118	600
Pathway2068	calmodulin induced events	0.945118	3000
Pathway4426	unwinding of dna	0.999375	9000
Pathway4425	dna strand elongation	0.9995	9000
Pathway1904	defensins	0.945118	5500
Pathway8739	pp2a-mediated dephosphorylation of key metabolic factors	0.96362	8000
Pathway8735	ampk inhibits chrebp transcriptional activation activity	0.945118	7500
Pathway8733	insulin effects increased synthesis of xylulose-5-phosphate	1	100
Pathway6951	hedgehog ligand biogenesis	0.995874	9500
Pathway9609	non-integrin membrane-ecm interactions	0.945118	3500
Pathway6957	release of hh-np from the secreting cell	0.979497	9500
Pathway1638	activation of irf3-irf7 mediated by tbk1-ikk epsilon	0.970996	6500
Pathway1637	trif-mediated tlr3-tlr4 signaling	0.945118	8500
Pathway1631	toll like receptor 3 (tlr3) cascade	0.945118	8500
Pathway1633	myd88-independent tlr3-tlr4 cascade	0.945118	8500
Pathway168	constitutive signaling by aberrant pi3k in cancer	0.945118	4000
Pathway4737	meiotic synapsis	0.945118	2500
Pathway4084	processing of intronless pre-mrnas	0.953994	8500
Pathway167	pi3k-akt signaling in cancer	0.945118	7000
Pathway8649	glycosphingolipid metabolism	0.945118	200
Pathway7426	sumo e3 ligases sumoylate target proteins	0.976372	6000
Pathway7427	sumoylation of dna damage response and repair proteins	0.976372	6000
Pathway7422	sumo is transferred from e1 to e2 (ube2i, ubc9)	0.999375	10000
Pathway6825	retinoid metabolism and transport	0.945118	5500
Pathway6824	visual phototransduction	0.945118	7500
Pathway6821	antagonism of activin by follistatin	0.978747	7500
Pathway7359	er quality control compartment (erqc)	0.945118	2000
Pathway6773	signaling by hippo	0.945118	700
Pathway7609	atf4 activates genes	0.955994	7000
Pathway7354	calnexin-calreticulin cycle	0.945118	2000
Pathway7604	perk regulates gene expression	0.945118	7000
Pathway7350	n-glycan trimming in the er and calnexin-calreticulin cycle	0.945118	2000
Pathway4885	klotho-mediated ligand binding	0.945118	100
Pathway4294	transcriptional activation of cell cycle inhibitor p21	0.9985	9500
Pathway4886	betaklotho-mediated ligand binding	0.968496	7000
Pathway4881	diseases of fructose catabolism	0.998	8000
Pathway298	misspliced lrp5 mutants have enhanced beta-catenin-dependent signaling	0.945118	7500
Pathway4550	condensation of prophase chromosomes	0.945118	4500
Pathway294	misspliced gsk3beta mutants stabilize beta-catenin	0.945118	2500
Pathway7194	nr1d1 (rev-erba) represses gene expression	0.945743	2000
Pathway296	tcf7l2 mutants don't bind ctbp	0.945118	200
Pathway4889	fgfr1c and klotho ligand binding and activation	0.945118	100
Pathway290	s37 mutants of beta-catenin aren't phosphorylated	0.945118	2500
Pathway292	s33 mutants of beta-catenin aren't phosphorylated	0.945118	2500
Pathway8394	acyl chain remodelling of ps	0.95662	3500
Pathway8391	synthesis of ps	1	9500
[truncated: 623 more rows]

## Sheet: E2_0.01nM_4h_up_rea
row ID	Name	E-Value	NumGenes
[truncated: 1,716 more rows]

## Sheet: E2_0.01nM_8h_down_rea
row ID	Name	E-Value	NumGenes
[truncated: 1,716 more rows]

[truncated: 17 more sheets: E2_0.01nM_8h_up_rea, E2_0.1nM_24h_down_rea, E2_0.1nM_24h_up_rea, E2_0.1nM_2h_down_rea, E2_0.1nM_2h_up_rea, E2_0.1nM_4h_down_rea, E2_0.1nM_4h_up_rea, E2_0.1nM_8h_down_rea, E2_0.1nM_8h_up_rea, E2_1.0nM_24h_down_rea, E2_1.0nM_24h_up_rea, E2_1.0nM_2h_down_rea, E2_1.0nM_2h_up_rea, E2_1.0nM_4h_down_rea, E2_1.0nM_4h_up_rea, E2_1.0nM_8h_down_rea, E2_1.0nM_8h_up_rea]
