# Supplementary material for: Information-dependent enrichment analysis reveals time-dependent transcriptional regulation of the estrogen pathway of toxicity
Source: Arch Toxicol. 2016 Sep 3;91(4):1749–62. doi: 10.1007/s00204-016-1824-6 (PMC5364265; doi:10.1007/s00204-016-1824-6)
Supplement: Supplementary file 6 — Supplementary material 6 (XLSX 106 kb) [file 204_2016_1824_MOESM6_ESM.xlsx]

## Sheet: E2_0.01nM_24h_dow
row ID	E-Value	NumGenes
scl	0.93975	10000
nanog	0.93975	11000
gr	0.93975	9500
pou3f2	0.93975	500
egr1	0.01	8500
creb1	0.998875	11000
stat5a	0.941375	11000
pou5f1	0.93975	300
ikzf1	0.93975	5500
ctnnb1	0.93975	4500
gabpb1	0.99975	11000
bach1	0.93975	2500
cdx2	0.985	7000
ppard	0.998875	3000
foxa1	1	11000
nr3c1	0.93975	1000
foxa2	0.988	11000
mta3	0.982125	11000
foxp2	0.965	11000
foxp3	0.93975	11000
foxp1	0.93975	10000
mycn	0.93975	2000
stat6	0.93975	11000
bcl3	0.9745	11000
nr1h3	0.93975	6500
vdr	0.9875	11000
cebpb	0.93975	11000
elf1	0.945125	11000
elf5	0.976625	9000
gbx2	0.93975	2000
trim28	0.93975	11000
cebpd	0.973375	11000
dnajc2	0.38	8000
htt	0.93975	5500
padi4	0.97375	11000
pml	0.9915	11000
clock	0.93975	11000
runx2	0.93975	500
runx3	0.93975	11000
runx1	0.988125	11000
sp1	0.93975	11000
taf7	0.993875	100
hdac2	0.93975	10000
taf1	1	11000
tfeb	0.956625	9500
six5	0.93975	11000
bclaf1	0.995875	11000
nr2f2	0.93975	11000
eomes	0.9795	11000
elk3	0.93975	9000
elk1	1	11000
foxm1	0.93975	100
smad2	0.993125	9500
phf8	1	11000
bp1	0.93975	2000
mitf	0.93975	11000
mybl2	0.9815	11000
znf652	0.93975	11000
nfic	0.999375	11000
nfatc1	0.976125	11000
stat3	0.93975	800
stat1	0.991375	5500
nfe2l2	0.93975	200
kdm6a	1	11000
zbtb33	1	100
zeb1	0.93975	11000
pbx3	0.93975	10000
pbx1	0.93975	9500
hoxc9	1	11000
batf	0.995875	11000
spi1	0.987625	11000
auts2	0.93975	7000
xrn2	0.989375	11000
wt1	0.991125	100
bhlhe40	0.93975	6000
ahr	0.93975	2500
ets1	0.945125	11000
znf263	0.93975	6500
tcf4	0.93975	1500
tcf3	1	11000
rad21	0.033125	5500
rbpj	0.93975	11000
fli1	0.9995	11000
ciita	0.971625	9000
rela	0.956625	9000
cbx3	0.994375	600
hey1	0.979	11000
irf1	0.93975	100
esr2	0.9995	11000
esr1	0.93975	9000
irf8	0.93975	8500
jun	0.9855	2000
notch1	0.99425	11000
foxo3	0.965	10000
dcp1a	0.978875	11000
znf274	0.93975	700
srf	0.95275	10000
gata2	0.98675	9000
gata3	0.977125	11000
atf3	0.93975	11000
gata1	0.93975	11000
e2f7	0.93975	9500
e2f6	0.988125	11000
atf2	0.96875	11000
e2f4	1	11000
tp53	0.993875	100
nrsf	0.93975	3500
e2f1	0.997875	9000
arnt	0.93975	2500
erg	0.93975	11000
brd4	0.93975	100
tfap2a	0.93975	8000
sox11	0.93975	10000
tfap2c	0.93975	11000
bcl11a	0.93975	7000
rxra	0.93975	9000
sall4	0.99925	300
ar	0.982125	800
sall1	0.93975	8500
yy1	0.992875	11000
myc	0.93975	11000
tp63	0.93975	9500
tcf12	0.93975	8000
zbtb7a	0.93975	11000
hnf4g	0.93975	5500
irf4	0.994625	11000
hnf4a	0.93975	11000
mef2c	0.93975	9500
cux1	0.992	11000
mef2a	0.94575	100
ezh2	0.73125	5000
fosl1	0.93975	100
snd1	0.93975	11000
fosl2	0.93975	6500
polr2a	1	11000
ctcf	0.235	6500
sin3a	0.981875	11000
ebf1	0.986375	8000
ctcfl	0.93975	8000
smad4	0.960125	9000
max	0.97375	11000
sp2	0.93975	11000
sp4	0.98775	11000
jund	0.93975	2500
hif1a	0.93975	10000
smad3	0.975625	9500
mbd4	0.992	11000
usf1	0.93975	11000
est1a	0.976875	11000
dach1	0.994375	11000
tead4	0.99125	200
znf217	0.98975	100
drosha	0.01	4500
pou2f2	0.999125	11000
ttf2	1	10000
pax5	0.958375	11000
thap1	0.93975	11000
pu.1	0.976625	100
sox2	0.999375	200
smad1	0.952375	11000
p300	0.93975	11000

## Sheet: E2_0.01nM_24h_up
row ID	E-Value	NumGenes
scl	0.418	8000
nanog	0.10575	11000
gr	0.397	11000
pou3f2	0.00175	6500
egr1	0.418	11000
creb1	0.418	11000
stat5a	0.418	11000
pou5f1	0.1795	8500
ikzf1	0.925875	12000
ctnnb1	0.961125	200
gabpb1	0.922875	11000
bach1	0.00175	8500
cdx2	0.70775	10000
ppard	0.397	10000
foxa1	0.397	10000
nr3c1	0.035	11000
foxa2	0.012375	11000
mta3	0.778125	11000
foxp2	0.491	10000
foxp3	0.418	11000
foxp1	0.998	11000
mycn	0.757125	9000
stat6	0.418	5000
bcl3	0.80025	11000
nr1h3	0.998875	200
vdr	0.497375	11000
cebpb	0.982375	11000
elf1	0.975	12000
elf5	0.466875	10000
gbx2	0.00175	5000
trim28	0.54625	11000
cebpd	0.8425	11000
dnajc2	0.930125	500
htt	0.418	6500
padi4	0.418	11000
pml	0.1795	11000
clock	0.418	9500
runx2	0.00175	9000
runx3	0.176875	11000
runx1	0.90375	12000
sp1	0.439875	11000
taf7	0.86375	11000
hdac2	0.397	10000
taf1	0.86375	12000
tfeb	0.948125	11000
six5	0.988	12000
bclaf1	0.1795	11000
nr2f2	0.949375	11000
eomes	0.96325	100
elk3	0.61475	11000
elk1	0.9655	12000
foxm1	0.418	8500
smad2	0.598375	12000
phf8	0.7285	12000
bp1	0.418	900
mitf	0.397	11000
mybl2	0.418	11000
znf652	0.904125	9000
nfic	0.07425	11000
nfatc1	0.72	11000
stat3	0.00175	6500
stat1	0.93325	6500
nfe2l2	0.834	10000
kdm6a	1	100
zbtb33	1	9500
zeb1	0.397	11000
pbx3	0.924875	11000
pbx1	0.397	200
hoxc9	0.921125	11000
batf	0.088375	11000
spi1	0.418	11000
auts2	0.50475	200
xrn2	0.670375	12000
wt1	0.633125	10000
bhlhe40	0.689	11000
ahr	0.088375	11000
ets1	0.78675	11000
znf263	0.927375	6500
tcf4	0.00175	5500
tcf3	0.85975	11000
rad21	0.5175	9500
rbpj	0.791875	11000
fli1	0.51475	11000
ciita	0.397	9000
rela	0.9725	10000
cbx3	0.397	9000
hey1	0.397	11000
irf1	0.8125	10000
esr2	0.4025	9000
esr1	0.9795	11000
irf8	0.41225	3000
jun	0.397	9500
notch1	0.7145	11000
foxo3	0.75125	9000
dcp1a	0.804625	11000
znf274	0.89825	12000
srf	0.999	11000
gata2	0.418	11000
gata3	0.447625	11000
atf3	0.98625	12000
gata1	0.397	10000
e2f7	0.996	9000
e2f6	0.008125	10000
atf2	0.5885	11000
e2f4	0.444375	12000
tp53	0.197	7000
nrsf	0.418	1500
e2f1	0.772875	11000
arnt	0.0675	10000
erg	0.996875	2000
brd4	0.00175	10000
tfap2a	0.903125	600
sox11	0.418	8500
tfap2c	0.964125	11000
bcl11a	0.5935	200
rxra	0.418	11000
sall4	0.088375	8500
ar	0.097125	7000
sall1	0.5625	8500
yy1	0.397	11000
myc	0.418	11000
tp63	0.338	11000
tcf12	0.418	11000
zbtb7a	0.418	11000
hnf4g	0.9655	11000
irf4	0.399	11000
hnf4a	0.948625	11000
mef2c	0.418	12000
cux1	0.957625	12000
mef2a	0.3575	11000
ezh2	0.175625	4000
fosl1	0.176875	9000
snd1	0.979625	12000
fosl2	0.83675	10000
polr2a	0.088375	11000
ctcf	0.91225	11000
sin3a	0.00175	11000
ebf1	0.1795	11000
ctcfl	0.397	11000
smad4	0.00175	6000
max	0.00175	11000
sp2	0.63275	11000
sp4	0.619375	11000
jund	0.099	11000
hif1a	0.613375	9000
smad3	0.418	11000
mbd4	0.83375	11000
usf1	0.418	11000
est1a	0.990375	12000
dach1	1	12000
tead4	0.397	9000
znf217	0.00175	9000
drosha	0.14175	2500
pou2f2	0.2635	11000
ttf2	0.715375	12000
pax5	0.397	11000
thap1	0.994375	11000
pu.1	0.009	11000
sox2	0.099	10000
smad1	0.3535	6500
p300	0.418	11000

## Sheet: E2_0.01nM_2h_dow
row ID	E-Value	NumGenes
scl	0.119875	7000
nanog	0.63375	10000
gr	0.00175	8500
pou3f2	0.88225	100
egr1	0.00175	10000
creb1	0.382	10000
stat5a	0.483125	10000
pou5f1	0.483125	2500
ikzf1	0.4515	4500
ctnnb1	0.483125	8500
gabpb1	0.483125	10000
bach1	0.59725	200
cdx2	0.483125	10000
ppard	0.922625	8500
foxa1	0.56	9500
nr3c1	0.834625	600
foxa2	0.698625	10000
mta3	0.132	10000
foxp2	0.83525	5500
foxp3	0.993125	10000
foxp1	0.00175	8500
mycn	0.9725	9500
stat6	0.483125	2000
bcl3	0.417375	9000
nr1h3	0.483125	9500
vdr	0.483125	10000
cebpb	0.483125	8000
elf1	0.417375	10000
elf5	0.833875	10000
gbx2	0.483125	700
trim28	0.483125	10000
cebpd	0.925125	10000
dnajc2	0.5395	9500
htt	0.80425	600
padi4	0.779375	9000
pml	0.119875	10000
clock	0.969875	10000
runx2	0.986	100
runx3	0.04	10000
runx1	0.48225	9500
sp1	0.483125	9500
taf7	0.979375	10000
hdac2	0.811875	8500
taf1	0.937875	10000
tfeb	0.994	300
six5	0.00175	10000
bclaf1	0.00175	10000
nr2f2	0.00175	10000
eomes	0.9735	9500
elk3	0.00875	9500
elk1	0.483125	10000
foxm1	0.939	7500
smad2	0.483125	9000
phf8	0.960125	10000
bp1	0.988	9500
mitf	0.713125	10000
mybl2	0.483125	10000
znf652	0.999125	9500
nfic	0.483125	10000
nfatc1	0.1725	10000
stat3	0.97575	500
stat1	0.483125	8500
nfe2l2	0.483125	7500
kdm6a	0.989125	10000
zbtb33	0.483125	10000
zeb1	0.18	9500
pbx3	0.483125	9000
pbx1	0.705625	5000
hoxc9	0.944625	10000
batf	0.417375	10000
spi1	0.548875	7000
auts2	0.483125	3500
xrn2	0.9855	10000
wt1	0.994875	500
bhlhe40	0.990375	8500
ahr	0.8325	8500
ets1	0.132	10000
znf263	0.70575	9500
tcf4	0.995875	400
tcf3	0.13875	10000
rad21	0.31	7000
rbpj	0.483125	8000
fli1	0.483125	10000
ciita	0.483125	9500
rela	0.959	3500
cbx3	0.695375	10000
hey1	0.132	10000
irf1	0.808625	200
esr2	0.90475	10000
esr1	0.417375	7000
irf8	0.923	300
jun	0.99925	7500
notch1	0.5885	9500
foxo3	0.918125	10000
dcp1a	0.924	10000
znf274	0.662125	400
srf	0.483125	7000
gata2	0.662125	9500
gata3	0.95575	10000
atf3	0.483125	10000
gata1	0.948625	9500
e2f7	0.769	10000
e2f6	0.779	10000
atf2	0.53975	10000
e2f4	0.998875	9500
tp53	0.828375	300
nrsf	0.483125	3500
e2f1	0.483125	10000
arnt	0.55175	9500
erg	0.791125	700
brd4	0.7645	8500
tfap2a	0.739875	700
sox11	0.24375	10000
tfap2c	0.13875	5500
bcl11a	0.80925	7000
rxra	0.483125	8500
sall4	0.789125	200
ar	0.935	100
sall1	0.949375	100
yy1	0.04	10000
myc	0.607625	9000
tp63	0.483125	8500
tcf12	0.66275	9500
zbtb7a	0.00325	9500
hnf4g	0.04	7500
irf4	0.867375	10000
hnf4a	0.483125	10000
mef2c	0.72875	6000
cux1	0.989125	10000
mef2a	0.563	7500
ezh2	0.31	600
fosl1	0.417375	8000
snd1	0.483125	6500
fosl2	0.417375	8500
polr2a	0.13875	10000
ctcf	0.00175	6500
sin3a	0.062	10000
ebf1	0.00175	10000
ctcfl	0.00175	10000
smad4	0.90575	400
max	0.874375	10000
sp2	0.417375	9500
sp4	0.00175	10000
jund	0.61425	10000
hif1a	0.483125	9500
smad3	0.483125	9000
mbd4	0.600125	10000
usf1	0.00875	10000
est1a	0.966125	9500
dach1	0.6695	10000
tead4	0.483125	10000
znf217	0.90475	10000
drosha	0.00875	4500
pou2f2	0.165	10000
ttf2	0.984	10000
pax5	0.00175	10000
thap1	0.426375	9500
pu.1	0.483125	7500
sox2	0.971375	8500
smad1	0.9865	800
p300	0.483125	10000

## Sheet: E2_0.01nM_2h_up
row ID	E-Value	NumGenes
scl	0.009	8500
nanog	0.00025	8500
gr	0.023	10000
pou3f2	0.00025	3500
egr1	0.00025	10000
creb1	0.00025	11000
stat5a	0.00025	11000
pou5f1	0.189125	500
ikzf1	0.845	600
ctnnb1	0.04575	7000
gabpb1	0.00025	11000
bach1	0.002125	1500
cdx2	0.031625	9000
ppard	0.00025	9500
foxa1	0.00025	9000
nr3c1	0.043375	5000
foxa2	0.00025	10000
mta3	0.00025	11000
foxp2	0.00025	7500
foxp3	0.0445	12000
foxp1	0.012	11000
mycn	0.707	12000
stat6	0.754875	600
bcl3	0.00025	11000
nr1h3	0.73375	10000
vdr	0.00025	11000
cebpb	0.007375	10000
elf1	0.0015	11000
elf5	0.005875	9000
gbx2	0.06025	500
trim28	0.801	6500
cebpd	0.002125	7500
dnajc2	0.9785	200
htt	0.895375	8000
padi4	0.00025	9500
pml	0.00025	11000
clock	0.014375	11000
runx2	0.00975	5000
runx3	0.00025	11000
runx1	0.00025	11000
sp1	0.00025	11000
taf7	0.0015	10000
hdac2	0.002125	6000
taf1	0.00025	11000
tfeb	0.036875	11000
six5	0.00025	11000
bclaf1	0.00025	11000
nr2f2	0.00025	11000
eomes	0.45975	7500
elk3	0.8105	11000
elk1	0.0015	11000
foxm1	0.474125	8000
smad2	0.010625	8000
phf8	0.00025	11000
bp1	0.732125	4000
mitf	0.00025	9500
mybl2	0.00025	11000
znf652	0.704375	12000
nfic	0.00025	11000
nfatc1	0.00025	11000
stat3	0.00025	2500
stat1	0.9875	900
nfe2l2	0.896	1500
kdm6a	0.120375	10000
zbtb33	0.010375	11000
zeb1	0.00025	11000
pbx3	0.00025	11000
pbx1	0.563875	6000
hoxc9	0.00025	11000
batf	0.00025	8500
spi1	0.00025	10000
auts2	0.322125	11000
xrn2	0.041	12000
wt1	0.55175	7000
bhlhe40	0.0645	5500
ahr	0.00025	8500
ets1	0.00025	11000
znf263	0.56275	9000
tcf4	0.00025	3000
tcf3	0.00025	11000
rad21	0.059125	3000
rbpj	0.966375	8500
fli1	0.00025	11000
ciita	0.544875	8500
rela	0.56475	2000
cbx3	0.00025	6500
hey1	0.00025	11000
irf1	0.25625	2000
esr2	0.005375	3000
esr1	0.00025	9500
irf8	0.01975	7500
jun	0.030125	5000
notch1	0.72825	11000
foxo3	0.00825	7000
dcp1a	0.00175	11000
znf274	0.8165	11000
srf	0.35675	13000
gata2	0.00025	7500
gata3	0.00025	11000
atf3	0.00025	11000
gata1	0.00025	8000
e2f7	0.846	8000
e2f6	0.00025	9500
atf2	0.00025	11000
e2f4	0.00025	8500
tp53	0.017125	4000
nrsf	0.280875	600
e2f1	0.03975	9500
arnt	0.00025	2500
erg	0.46925	500
brd4	0.00025	7000
tfap2a	0.91475	12000
sox11	0.123875	11000
tfap2c	0.118375	9000
bcl11a	0.159125	5500
rxra	0.268	6500
sall4	0.10425	8500
ar	0.00025	8500
sall1	0.579	10000
yy1	0.00025	11000
myc	0.00025	10000
tp63	0.139125	11000
tcf12	0.0015	8000
zbtb7a	0.00025	10000
hnf4g	0.635625	10000
irf4	0.00025	11000
hnf4a	0.00025	10000
mef2c	0.12475	10000
cux1	0.26075	8000
mef2a	0.00025	9000
ezh2	0.268625	8500
fosl1	0.019375	1500
snd1	0.9485	2000
fosl2	0.6345	3500
polr2a	0.00025	11000
ctcf	0.44375	5500
sin3a	0.00025	11000
ebf1	0.00025	11000
ctcfl	0.014625	11000
smad4	0.00025	4000
max	0.00025	8000
sp2	0.007625	10000
sp4	0.00025	11000
jund	0.016	4000
hif1a	0.002125	5000
smad3	0.002125	9500
mbd4	0.00025	10000
usf1	0.00025	11000
est1a	0.14925	11000
dach1	0.198375	11000
tead4	0.56175	700
znf217	0.00025	8500
drosha	0.248125	3500
pou2f2	0.00025	11000
ttf2	0.00025	11000
pax5	0.00025	11000
thap1	0.002	9500
pu.1	0.0035	8500
sox2	0.00025	9500
smad1	0.561125	11000
p300	0.002125	8000

## Sheet: E2_0.01nM_4h_dow
row ID	E-Value	NumGenes
scl	0.45425	9500
nanog	0.568	9000
gr	0.094	11000
pou3f2	0.14625	2000
egr1	0.00325	11000
creb1	0.966375	10000
stat5a	0.338875	11000
pou5f1	0.054	6000
ikzf1	0.714625	9500
ctnnb1	0.630875	11000
gabpb1	0.0825	11000
bach1	0.085625	4500
cdx2	0.654625	9000
ppard	0.8405	1500
foxa1	0.148125	11000
nr3c1	0.06825	2000
foxa2	0.24775	11000
mta3	0.338875	11000
foxp2	0.592375	11000
foxp3	0.962375	11000
foxp1	0.338875	11000
mycn	0.33725	1500
stat6	0.895375	10000
bcl3	0.2325	11000
nr1h3	0.345375	11000
vdr	0.766875	11000
cebpb	0.338875	11000
elf1	0.338875	11000
elf5	0.92925	8000
gbx2	0.797	2500
trim28	0.338875	7000
cebpd	0.40575	9500
dnajc2	0.339	3500
htt	0.836875	1000
padi4	0.6725	11000
pml	0.0825	11000
clock	0.987	100
runx2	0.054	2500
runx3	0.00325	11000
runx1	0.972625	10000
sp1	0.758625	11000
taf7	0.62775	11000
hdac2	0.338875	9500
taf1	0.8535	11000
tfeb	0.88775	10000
six5	0.0825	11000
bclaf1	0.338875	11000
nr2f2	0.1875	11000
eomes	0.998875	11000
elk3	0.061	9500
elk1	0.994375	11000
foxm1	0.338875	11000
smad2	0.680875	8000
phf8	0.797	11000
bp1	0.972375	1500
mitf	0.758875	10000
mybl2	0.24775	11000
znf652	0.979625	8000
nfic	0.29075	11000
nfatc1	0.21375	11000
stat3	0.338875	900
stat1	0.635875	2500
nfe2l2	0.558125	9000
kdm6a	0.992	11000
zbtb33	0.493125	11000
zeb1	0.8945	11000
pbx3	0.159375	11000
pbx1	0.35	2000
hoxc9	0.97875	10000
batf	0.402375	11000
spi1	0.385375	11000
auts2	0.455375	700
xrn2	0.338875	10000
wt1	0.813875	2500
bhlhe40	0.338875	11000
ahr	0.338875	2500
ets1	0.0825	11000
znf263	0.82175	6000
tcf4	0.26725	2000
tcf3	0.049	11000
rad21	0.0935	9000
rbpj	0.338875	10000
fli1	0.385	11000
ciita	0.989375	6500
rela	0.0935	10000
cbx3	0.90725	11000
hey1	0.054	11000
irf1	0.8175	7000
esr2	0.338875	11000
esr1	0.338875	11000
irf8	0.515375	100
jun	0.24925	7500
notch1	0.997375	200
foxo3	0.8695	10000
dcp1a	0.477625	11000
znf274	0.95275	800
srf	0.338875	11000
gata2	0.14625	10000
gata3	0.417125	11000
atf3	0.33175	11000
gata1	0.054	9000
e2f7	0.998	11000
e2f6	0.4875	11000
atf2	0.581	11000
e2f4	0.78075	11000
tp53	0.986375	200
nrsf	0.00325	6500
e2f1	0.98425	11000
arnt	0.0935	3000
erg	0.36025	3000
brd4	0.527	4500
tfap2a	0.848375	10000
sox11	0.499	1500
tfap2c	0.119	10000
bcl11a	0.14625	8500
rxra	0.338875	8500
sall4	0.915125	1500
ar	0.0825	2000
sall1	0.6645	5500
yy1	0.079625	11000
myc	0.426875	10000
tp63	0.054	11000
tcf12	0.054	11000
zbtb7a	0.015	11000
hnf4g	0.014375	11000
irf4	0.21375	11000
hnf4a	0.1875	11000
mef2c	0.338875	8500
cux1	0.996875	11000
mef2a	0.24775	7500
ezh2	0.313	3500
fosl1	0.827375	1500
snd1	0.096	10000
fosl2	0.193125	11000
polr2a	0.1335	11000
ctcf	0.06825	8000
sin3a	0.049	11000
ebf1	0.00325	10000
ctcfl	0.023375	11000
smad4	0.00325	2500
max	0.861625	11000
sp2	0.6285	10000
sp4	0.054	11000
jund	0.619375	1500
hif1a	0.92425	11000
smad3	0.47925	10000
mbd4	0.090625	11000
usf1	0.096	11000
est1a	0.993125	11000
dach1	0.98075	11000
tead4	0.631375	4000
znf217	0.24775	2000
drosha	0.32475	3000
pou2f2	0.0935	11000
ttf2	0.980125	11000
pax5	0.00325	11000
thap1	0.541375	11000
pu.1	0.338875	10000
sox2	0.829375	8000
smad1	0.965	5000
p300	0.207	11000

## Sheet: E2_0.01nM_4h_up
row ID	E-Value	NumGenes
scl	0.07125	2500
nanog	0.07125	12000
gr	0.144875	500
pou3f2	0.0005	6000
egr1	0.159875	11000
creb1	0.0005	12000
stat5a	0.046	12000
pou5f1	0.447625	8000
ikzf1	0.32075	1500
ctnnb1	0.077625	7000
gabpb1	0.007875	12000
bach1	0.0005	800
cdx2	0.294125	600
ppard	0.07125	4500
foxa1	0.0005	10000
nr3c1	0.007875	9500
foxa2	0.0005	11000
mta3	0.07125	12000
foxp2	0.07125	11000
foxp3	0.07125	11000
foxp1	0.1325	11000
mycn	0.003	3000
stat6	0.852375	5500
bcl3	0.234375	12000
nr1h3	0.948125	600
vdr	0.07125	12000
cebpb	0.502	11000
elf1	0.07125	12000
elf5	0.07125	9500
gbx2	0.07125	800
trim28	0.07125	9500
cebpd	0.872125	10000
dnajc2	0.734375	12000
htt	0.609875	11000
padi4	0.455875	9000
pml	0.0005	11000
clock	0.485125	9000
runx2	0.006375	700
runx3	0.0005	11000
runx1	0.51225	12000
sp1	0.010125	12000
taf7	0.478375	11000
hdac2	0.0005	8000
taf1	0.0005	12000
tfeb	0.4285	9500
six5	0.103625	11000
bclaf1	0.0005	12000
nr2f2	0.325125	12000
eomes	0.59675	9500
elk3	0.754625	12000
elk1	0.34625	12000
foxm1	0.1975	100
smad2	0.387	10000
phf8	0.416	11000
bp1	0.809625	1500
mitf	0.024	8000
mybl2	0.0005	11000
znf652	0.811	9000
nfic	0.0015	11000
nfatc1	0.0045	12000
stat3	0.0005	7500
stat1	0.840625	500
nfe2l2	0.668125	700
kdm6a	0.9835	100
zbtb33	0.07125	12000
zeb1	0.0045	11000
pbx3	0.07275	12000
pbx1	0.716625	1500
hoxc9	0.143	12000
batf	0.0105	11000
spi1	0.83725	12000
auts2	0.40725	7500
xrn2	0.23625	12000
wt1	0.121375	200
bhlhe40	0.024	10000
ahr	0.0005	4000
ets1	0.0005	12000
znf263	0.485125	11000
tcf4	0.0005	9500
tcf3	0.0005	12000
rad21	0.0005	500
rbpj	0.703375	500
fli1	0.07125	12000
ciita	0.246125	3500
rela	0.136875	200
cbx3	0.024	9500
hey1	0.0005	11000
irf1	0.2685	8000
esr2	0.0005	700
esr1	0.0005	1000
irf8	0.850875	12000
jun	0.007125	9500
notch1	0.049	5000
foxo3	0.0045	7000
dcp1a	0.619875	10000
znf274	0.11825	400
srf	0.970125	11000
gata2	0.199125	10000
gata3	0.03975	12000
atf3	0.5655	12000
gata1	0.07125	4500
e2f7	0.019125	4500
e2f6	0.0005	8000
atf2	0.007875	11000
e2f4	0.006375	11000
tp53	0.07125	700
nrsf	0.03625	7000
e2f1	0.71675	12000
arnt	0.0005	4500
erg	0.971	7500
brd4	0.019125	7000
tfap2a	0.829	400
sox11	0.320375	7500
tfap2c	0.024	700
bcl11a	0.717	6500
rxra	0.805	4000
sall4	0.288125	3000
ar	0.0005	7000
sall1	0.875625	12000
yy1	0.0005	11000
myc	0.033	11000
tp63	0.031	300
tcf12	0.02725	11000
zbtb7a	0.114375	11000
hnf4g	0.149125	400
irf4	0.033	12000
hnf4a	0.03	11000
mef2c	0.21125	11000
cux1	0.07125	12000
mef2a	0.105125	12000
ezh2	0.07125	600
fosl1	0.648	11000
snd1	0.875625	12000
fosl2	0.390125	11000
polr2a	0.0005	11000
ctcf	0.570375	200
sin3a	0.0005	11000
ebf1	0.591875	11000
ctcfl	0.260625	11000
smad4	0.0005	5000
max	0.0005	11000
sp2	0.863625	12000
sp4	0.004	12000
jund	0.812375	800
hif1a	0.423125	700
smad3	0.08575	5500
mbd4	0.024	11000
usf1	0.0005	12000
est1a	0.61475	12000
dach1	0.293125	12000
tead4	0.30925	8000
znf217	0.0005	4500
drosha	0.133875	200
pou2f2	0.0005	11000
ttf2	0.1845	12000
pax5	0.0005	12000
thap1	0.58925	12000
pu.1	0.236125	12000
sox2	0.0005	9500
smad1	0.150875	3500
p300	0.03525	12000

## Sheet: E2_0.01nM_8h_dow
row ID	E-Value	NumGenes
scl	0.079	5500
nanog	0.1615	9000
gr	0.0645	10000
pou3f2	0.079	5000
egr1	0.017	11000
creb1	0.44275	11000
stat5a	0.405	11000
pou5f1	0.1615	3500
ikzf1	0.980125	9500
ctnnb1	0.079	10000
gabpb1	0.079	11000
bach1	0.203125	3000
cdx2	0.5235	8000
ppard	0.079	2500
foxa1	0.079	7500
nr3c1	0.203125	2000
foxa2	0.1615	11000
mta3	0.017	11000
foxp2	0.203125	10000
foxp3	0.479125	11000
foxp1	0.203125	9500
mycn	0.2245	10000
stat6	0.429125	10000
bcl3	0.079	11000
nr1h3	0.527	8500
vdr	0.95375	11000
cebpb	0.11175	10000
elf1	0.456625	12000
elf5	0.1615	9500
gbx2	0.1615	2500
trim28	0.079	5500
cebpd	0.5665	9500
dnajc2	0.59625	8500
htt	0.28325	9000
padi4	0.0945	9500
pml	0.079	11000
clock	0.459625	9000
runx2	0.079	6500
runx3	0.203125	11000
runx1	0.640125	11000
sp1	0.128625	11000
taf7	0.400875	11000
hdac2	0.203125	10000
taf1	0.951625	11000
tfeb	0.75425	11000
six5	0.63175	11000
bclaf1	0.30675	11000
nr2f2	0.659875	12000
eomes	0.899625	11000
elk3	0.203125	10000
elk1	0.203125	12000
foxm1	0.504875	9500
smad2	0.461875	9500
phf8	0.966125	12000
bp1	0.672375	700
mitf	0.290125	9000
mybl2	0.23525	11000
znf652	0.11175	500
nfic	0.203125	12000
nfatc1	0.31875	11000
stat3	0.0455	2500
stat1	0.921125	700
nfe2l2	0.933375	4500
kdm6a	0.873875	11000
zbtb33	0.99325	12000
zeb1	0.743125	8500
pbx3	0.15675	10000
pbx1	0.49075	4000
hoxc9	0.54675	11000
batf	0.2275	11000
spi1	0.203125	12000
auts2	0.203125	2000
xrn2	0.18675	11000
wt1	0.852375	11000
bhlhe40	0.903625	11000
ahr	0.005	9000
ets1	0.203125	11000
znf263	0.789125	7000
tcf4	0.005	6500
tcf3	0.785875	11000
rad21	0.167	5500
rbpj	0.97375	12000
fli1	0.11175	12000
ciita	0.789125	8500
rela	0.11175	8500
cbx3	0.895	11000
hey1	0.155625	12000
irf1	0.53725	6500
esr2	0.417125	10000
esr1	0.017	9000
irf8	0.74	1500
jun	0.716625	5500
notch1	0.98675	11000
foxo3	0.311125	9500
dcp1a	0.996	11000
znf274	0.559375	7000
srf	0.97375	12000
gata2	0.079	10000
gata3	0.079	10000
atf3	0.22425	9500
gata1	0.079	3500
e2f7	0.934625	8000
e2f6	0.68775	9000
atf2	0.1615	11000
e2f4	0.203125	12000
tp53	0.716625	9000
nrsf	0.108	1500
e2f1	0.17975	9000
arnt	0.017	8500
erg	0.697375	100
brd4	0.079	4000
tfap2a	0.203125	10000
sox11	0.33575	12000
tfap2c	0.15375	11000
bcl11a	0.203125	8500
rxra	0.52975	10000
sall4	0.824	10000
ar	0.042	6000
sall1	0.32175	7500
yy1	0.203125	11000
myc	0.079	10000
tp63	0.005	10000
tcf12	0.989375	10000
zbtb7a	0.241	10000
hnf4g	0.6665	10000
irf4	0.4245	11000
hnf4a	0.067375	10000
mef2c	0.761375	7500
cux1	0.823	12000
mef2a	0.203125	10000
ezh2	0.216125	9000
fosl1	0.203125	9000
snd1	0.722375	12000
fosl2	0.153	10000
polr2a	0.079	11000
ctcf	0.203125	7500
sin3a	0.042	11000
ebf1	0.173	11000
ctcfl	0.36	12000
smad4	0.079	6500
max	0.906875	10000
sp2	0.203125	11000
sp4	0.203125	11000
jund	0.14175	9000
hif1a	0.203125	9500
smad3	0.34425	9500
mbd4	0.539125	11000
usf1	0.11175	11000
est1a	0.38225	11000
dach1	0.675625	12000
tead4	0.362875	9500
znf217	0.005	5000
drosha	0.0975	2500
pou2f2	0.079	11000
ttf2	0.994875	11000
pax5	0.017	11000
thap1	0.15675	11000
pu.1	0.73525	11000
sox2	0.203125	10000
smad1	0.8345	2000
p300	0.079	10000

## Sheet: E2_0.01nM_8h_up
row ID	E-Value	NumGenes
scl	0.57875	9500
nanog	0.9865	11000
gr	0.730625	12000
pou3f2	0.983875	1500
egr1	0.930125	12000
creb1	0.91125	12000
stat5a	0.904375	12000
pou5f1	0.829	400
ikzf1	0.747625	800
ctnnb1	0.96025	300
gabpb1	0.357	12000
bach1	0.39	4000
cdx2	0.730625	500
ppard	0.730625	500
foxa1	0.9705	11000
nr3c1	0.730625	400
foxa2	0.90375	10000
mta3	0.730625	11000
foxp2	0.978625	12000
foxp3	0.730625	12000
foxp1	0.730625	12000
mycn	0.01325	9000
stat6	0.730625	8500
bcl3	0.83	12000
nr1h3	0.99925	12000
vdr	0.965125	11000
cebpb	0.891	10000
elf1	0.881125	12000
elf5	0.905	12000
gbx2	0.665	400
trim28	0.278	2000
cebpd	0.852375	11000
dnajc2	0.925125	12000
htt	0.876625	5000
padi4	1	100
pml	0.91225	11000
clock	0.96025	10000
runx2	0.25	500
runx3	0.779	12000
runx1	0.967125	11000
sp1	0.730625	12000
taf7	0.730625	11000
hdac2	0.730625	4000
taf1	0.985875	12000
tfeb	0.956625	11000
six5	0.891	12000
bclaf1	0.93975	11000
nr2f2	0.730625	11000
eomes	0.999125	5000
elk3	0.730625	9500
elk1	1	100
foxm1	0.730625	3500
smad2	0.90425	12000
phf8	0.940875	12000
bp1	0.938875	6000
mitf	0.730625	11000
mybl2	0.924	12000
znf652	0.864125	3000
nfic	0.8325	11000
nfatc1	0.730625	12000
stat3	0.730625	1500
stat1	0.730625	8500
nfe2l2	0.76125	11000
kdm6a	0.859125	10000
zbtb33	0.730625	11000
zeb1	0.761	9500
pbx3	0.9355	10000
pbx1	0.77075	9000
hoxc9	0.730625	11000
batf	0.75475	12000
spi1	0.989625	11000
auts2	0.843875	400
xrn2	0.730625	12000
wt1	0.994875	2000
bhlhe40	0.730625	10000
ahr	0.730625	1500
ets1	0.730625	12000
znf263	0.935125	6500
tcf4	0.730625	300
tcf3	0.915625	11000
rad21	0.184	6000
rbpj	0.92475	11000
fli1	0.730625	11000
ciita	0.730625	1500
rela	0.730625	11000
cbx3	0.730625	11000
hey1	0.9305	12000
irf1	0.730625	3000
esr2	0.01	3500
esr1	0.01	500
irf8	0.357	5500
jun	0.730625	400
notch1	0.965	1000
foxo3	0.730625	5000
dcp1a	0.730625	11000
znf274	0.730625	300
srf	0.990375	8500
gata2	0.730625	7500
gata3	0.60525	12000
atf3	0.730625	11000
gata1	0.88	4000
e2f7	0.693	6500
e2f6	0.730625	10000
atf2	0.92275	12000
e2f4	0.9865	12000
tp53	0.966125	1000
nrsf	0.184	5500
e2f1	0.98325	10000
arnt	0.278	2500
erg	0.730625	200
brd4	0.973625	12000
tfap2a	0.959875	300
sox11	0.730625	7500
tfap2c	0.730625	800
bcl11a	0.8035	3500
rxra	0.730625	9000
sall4	0.96775	12000
ar	0.16	500
sall1	0.997	600
yy1	0.775625	12000
myc	0.895125	12000
tp63	0.730625	500
tcf12	0.837375	11000
zbtb7a	0.869875	12000
hnf4g	0.730625	4000
irf4	0.730625	10000
hnf4a	0.76875	9000
mef2c	0.980375	1500
cux1	0.980875	11000
mef2a	0.84025	7000
ezh2	0.71925	200
fosl1	0.730625	8500
snd1	0.730625	3500
fosl2	0.730625	10000
polr2a	0.945875	11000
ctcf	0.357	7000
sin3a	0.876625	12000
ebf1	0.383625	11000
ctcfl	0.730625	9500
smad4	0.629	500
max	0.730625	11000
sp2	0.730625	9500
sp4	0.942	12000
jund	0.730625	11000
hif1a	0.730625	4000
smad3	0.879125	12000
mbd4	0.730625	11000
usf1	0.730625	11000
est1a	0.99975	9000
dach1	0.862125	11000
tead4	0.730625	6500
znf217	0.085	1500
drosha	0.730625	3000
pou2f2	0.730625	11000
ttf2	0.730625	11000
pax5	0.909625	11000
thap1	0.730625	11000
pu.1	0.94525	11000
sox2	0.957375	11000
smad1	0.9735	3000
p300	0.730625	11000

## Sheet: E2_0.1nM_24h_dow
row ID	E-Value	NumGenes
scl	0.3215	8000
nanog	0.60025	11000
gr	0.00075	11000
pou3f2	0.270875	300
egr1	0.00075	11000
creb1	0.046	11000
stat5a	0.150875	11000
pou5f1	0.37225	4000
ikzf1	0.78075	11000
ctnnb1	0.003125	9000
gabpb1	0.260875	11000
bach1	0.00075	4000
cdx2	0.711	6500
ppard	0.2165	1500
foxa1	0.00075	7500
nr3c1	0.321625	3000
foxa2	0.041625	11000
mta3	0.150875	11000
foxp2	0.150875	11000
foxp3	0.99425	11000
foxp1	0.317875	11000
mycn	0.497375	11000
stat6	0.07675	8500
bcl3	0.031125	11000
nr1h3	0.305875	10000
vdr	0.852375	11000
cebpb	0.02	11000
elf1	0.150875	11000
elf5	0.77875	500
gbx2	0.14375	300
trim28	0.215375	800
cebpd	0.046	10000
dnajc2	0.630875	9000
htt	0.9365	1500
padi4	0.881	7000
pml	0.0185	11000
clock	0.659375	10000
runx2	0.12675	3000
runx3	0.00075	11000
runx1	0.24	11000
sp1	0.046	11000
taf7	0.914625	100
hdac2	0.005	9000
taf1	0.404875	11000
tfeb	0.959	9000
six5	0.46325	11000
bclaf1	0.150875	11000
nr2f2	0.00075	11000
eomes	0.36425	9500
elk3	0.013125	11000
elk1	0.999	11000
foxm1	0.021375	5500
smad2	0.201625	11000
phf8	0.857375	11000
bp1	0.758875	6000
mitf	0.034125	11000
mybl2	0.00075	11000
znf652	0.557	3500
nfic	0.072	11000
nfatc1	0.08275	11000
stat3	0.046	2000
stat1	0.4405	9500
nfe2l2	0.8765	9500
kdm6a	0.9995	11000
zbtb33	0.4725	11000
zeb1	0.597625	11000
pbx3	0.02325	11000
pbx1	0.4705	3000
hoxc9	0.909875	11000
batf	0.956375	11000
spi1	0.2595	11000
auts2	0.86175	100
xrn2	1	11000
wt1	0.930125	11000
bhlhe40	0.624625	9500
ahr	0.00075	6500
ets1	0.0125	11000
znf263	0.6345	3000
tcf4	0.043875	2500
tcf3	0.019	11000
rad21	0.00075	4500
rbpj	0.813875	11000
fli1	0.20175	11000
ciita	0.90375	8000
rela	0.150875	9500
cbx3	0.979125	1500
hey1	0.00075	11000
irf1	0.089	6000
esr2	0.00075	4500
esr1	0.00075	3500
irf8	0.11525	7500
jun	0.150875	900
notch1	0.97575	11000
foxo3	0.1145	6500
dcp1a	0.77625	11000
znf274	0.9195	7500
srf	0.725	11000
gata2	0.0125	10000
gata3	0.049	11000
atf3	0.046	11000
gata1	0.150875	7000
e2f7	0.908125	8500
e2f6	0.949375	11000
atf2	0.403	11000
e2f4	0.952	11000
tp53	0.69075	100
nrsf	0.00075	5000
e2f1	0.997125	11000
arnt	0.00075	8500
erg	0.726	5000
brd4	0.31075	8500
tfap2a	0.63125	11000
sox11	0.97375	8500
tfap2c	0.00075	7500
bcl11a	0.06675	4500
rxra	0.0595	9500
sall4	0.994125	100
ar	0.489375	900
sall1	0.9555	8000
yy1	0.019	11000
myc	0.150875	11000
tp63	0.382875	9000
tcf12	0.00075	11000
zbtb7a	0.00075	11000
hnf4g	0.021375	11000
irf4	0.5725	11000
hnf4a	0.00075	11000
mef2c	0.1995	5500
cux1	0.713	11000
mef2a	0.61975	9000
ezh2	0.0175	600
fosl1	0.150875	9500
snd1	0.9725	11000
fosl2	0.00075	9500
polr2a	0.021375	11000
ctcf	0.00075	6000
sin3a	0.00075	11000
ebf1	0.00075	11000
ctcfl	0.150875	11000
smad4	0.027	3000
max	0.58175	11000
sp2	0.13325	11000
sp4	0.00075	11000
jund	0.150875	500
hif1a	0.359375	4500
smad3	0.030375	11000
mbd4	0.021375	11000
usf1	0.00075	11000
est1a	0.999125	11000
dach1	0.602375	11000
tead4	0.69175	2000
znf217	0.00075	4500
drosha	0.02	2000
pou2f2	0.02925	11000
ttf2	0.9945	11000
pax5	0.00075	11000
thap1	0.325625	11000
pu.1	0.353625	10000
sox2	0.150875	8500
smad1	0.150875	7000
p300	0.12675	11000

## Sheet: E2_0.1nM_24h_up
row ID	E-Value	NumGenes
scl	0.0015	5500
nanog	0.000375	11000
gr	0.000375	11000
pou3f2	0.860375	8000
egr1	0.000375	9500
creb1	0.000375	10000
stat5a	0.000375	11000
pou5f1	0.1505	3500
ikzf1	0.128	500
ctnnb1	0.104875	9500
gabpb1	0.000375	11000
bach1	0.000375	1500
cdx2	0.880875	700
ppard	0.478	9500
foxa1	0.0015	9500
nr3c1	0.173	3000
foxa2	0.000375	10000
mta3	0.000375	11000
foxp2	0.076875	10000
foxp3	0.125625	11000
foxp1	0.045875	10000
mycn	0.000375	1500
stat6	0.66425	8000
bcl3	0.000375	11000
nr1h3	0.07025	8000
vdr	0.054125	11000
cebpb	0.000375	9500
elf1	0.045875	11000
elf5	0.045875	11000
gbx2	0.582875	300
trim28	0.28175	5000
cebpd	0.045875	8000
dnajc2	0.756375	2500
htt	0.48	700
padi4	0.052625	10000
pml	0.000375	11000
clock	0.2335	7000
runx2	0.22825	3000
runx3	0.000375	10000
runx1	0.000375	8500
sp1	0.000375	11000
taf7	0.314	10000
hdac2	0.045875	8500
taf1	0.000375	11000
tfeb	0.048375	11000
six5	0.063375	11000
bclaf1	0.000375	11000
nr2f2	0.000375	11000
eomes	0.052625	10000
elk3	0.306625	9500
elk1	0.284375	11000
foxm1	0.000375	2000
smad2	0.02525	9000
phf8	0.0015	11000
bp1	0.703875	2500
mitf	0.000375	9000
mybl2	0.000375	10000
znf652	0.98575	800
nfic	0.000375	11000
nfatc1	0.000375	10000
stat3	0.045875	5000
stat1	0.9035	9500
nfe2l2	0.966375	8000
kdm6a	0.469875	11000
zbtb33	0.83575	9000
zeb1	0.068625	10000
pbx3	0.000375	9000
pbx1	0.078375	8000
hoxc9	0.33425	10000
batf	0.000375	11000
spi1	0.052625	9000
auts2	0.218	300
xrn2	0.658625	11000
wt1	0.150375	300
bhlhe40	0.138375	9000
ahr	0.03525	3500
ets1	0.000375	11000
znf263	0.2165	9500
tcf4	0.0975	3500
tcf3	0.000375	11000
rad21	0.045875	10000
rbpj	0.593125	9000
fli1	0.000375	11000
ciita	0.218125	8000
rela	0.57175	200
cbx3	0.0925	9500
hey1	0.000375	11000
irf1	0.2165	8000
esr2	0.000375	2000
esr1	0.000375	1000
irf8	0.861625	9500
jun	0.27575	8000
notch1	0.66225	8500
foxo3	0.04925	8000
dcp1a	0.168125	11000
znf274	0.49125	7000
srf	0.2765	11000
gata2	0.09725	9000
gata3	0.000375	10000
atf3	0.00425	10000
gata1	0.045875	3000
e2f7	0.000375	1500
e2f6	0.000375	6000
atf2	0.02275	9500
e2f4	0.000375	9000
tp53	0.55725	9500
nrsf	0.000375	3000
e2f1	0.000375	8000
arnt	0.07025	3500
erg	0.093625	300
brd4	0.1045	8000
tfap2a	0.045875	11000
sox11	0.614	10000
tfap2c	0.228375	3500
bcl11a	0.627125	100
rxra	0.087125	5500
sall4	0.31075	7000
ar	0.016	6000
sall1	0.949875	1500
yy1	0.000375	11000
myc	0.192875	11000
tp63	0.03425	9000
tcf12	0.120625	9000
zbtb7a	0.00175	10000
hnf4g	0.789125	9000
irf4	0.045875	11000
hnf4a	0.000375	9000
mef2c	0.135625	9500
cux1	0.15775	11000
mef2a	0.045875	8000
ezh2	0.00875	700
fosl1	0.02225	4500
snd1	0.482	9000
fosl2	0.37025	1000
polr2a	0.000375	11000
ctcf	0.102625	9500
sin3a	0.000375	11000
ebf1	0.000375	9500
ctcfl	0.046	10000
smad4	0.4125	600
max	0.000375	9000
sp2	0.000375	10000
sp4	0.000375	10000
jund	0.123125	5000
hif1a	0.907125	8500
smad3	0.038	11000
mbd4	0.000375	11000
usf1	0.000375	11000
est1a	0.108875	11000
dach1	0.007	11000
tead4	0.03725	11000
znf217	0.000375	100
drosha	0.2275	3000
pou2f2	0.000375	11000
ttf2	0.033	11000
pax5	0.000375	11000
thap1	0.000375	11000
pu.1	0.30875	11000
sox2	0.005	11000
smad1	0.87375	11000
p300	0.00925	10000

[truncated: 14 more sheets: E2_0.1nM_2h_dow, E2_0.1nM_2h_up, E2_0.1nM_4h_dow, E2_0.1nM_4h_up, E2_0.1nM_8h_dow, E2_0.1nM_8h_up, E2_1.0nM_24h_dow, E2_1.0nM_24h_up, E2_1.0nM_2h_dow, E2_1.0nM_2h_up, E2_1.0nM_4h_dow, E2_1.0nM_4h_up, E2_1.0nM_8h_dow, E2_1.0nM_8h_up]
